# Supplementary material for: Deciphering triterpenoid saponin biosynthesis by leveraging transcriptome response to methyl jasmonate elicitation in Saponaria vaccaria
Source: Nat Commun. 2023 Nov 4;14:7101. doi: 10.1038/s41467-023-42877-0 (PMC10625584; doi:10.1038/s41467-023-42877-0)
Supplement: Supplementary file 4 — Supplementary Data 1 [file 41467_2023_42877_MOESM4_ESM.xlsx]

## Sheet: 1
Supplementary Data 1. SvβAS co-induced genes and annotation. Annotation is based on blastx with Swissprot, KEGG, eggNOG and GO database using E-value 10-5 as a cutoff.
transcript_id	Predict function	Annotaions (swissprot)	eggnog	Kegg	gene_ontology_BLASTX
PB.37227.8	ACT	SAT_CATRO^SAT_CATRO^Q:56-1255,H:18-397^31.415%ID^E:2.92e-46^RecName: Full=Stemmadenine O-acetyltransferase {ECO:0000303|PubMed:29511102};^Eukaryota; Viridiplantae; Streptophyta; Embryophyta; Tracheophyta; Spermatophyta; Magnoliopsida; eudicotyledons; Gunneridae; Pentapetalae; asterids; lamiids; Gentianales; Apocynaceae; Rauvolfioideae; Vinceae; Catharanthinae; Catharanthus	.	.	GO:0016491^molecular_function^oxidoreductase activity`GO:0016747^molecular_function^transferase activity, transferring acyl groups other than amino-acyl groups`GO:0009820^biological_process^alkaloid metabolic process
PB.28346.3	ACT	SAT_CATRO^SAT_CATRO^Q:52-1389,H:4-410^27.313%ID^E:1.13e-41^RecName: Full=Stemmadenine O-acetyltransferase {ECO:0000303|PubMed:29511102};^Eukaryota; Viridiplantae; Streptophyta; Embryophyta; Tracheophyta; Spermatophyta; Magnoliopsida; eudicotyledons; Gunneridae; Pentapetalae; asterids; lamiids; Gentianales; Apocynaceae; Rauvolfioideae; Vinceae; Catharanthinae; Catharanthus	.	.	GO:0016491^molecular_function^oxidoreductase activity`GO:0016747^molecular_function^transferase activity, transferring acyl groups other than amino-acyl groups`GO:0009820^biological_process^alkaloid metabolic process
PB.17888.1	ACT	TBL6_ARATH^TBL6_ARATH^Q:2199-3341,H:74-461^59.591%ID^E:4.19e-160^RecName: Full=Protein trichome birefringence-like 6;^Eukaryota; Viridiplantae; Streptophyta; Embryophyta; Tracheophyta; Spermatophyta; Magnoliopsida; eudicotyledons; Gunneridae; Pentapetalae; rosids; malvids; Brassicales; Brassicaceae; Camelineae; Arabidopsis	ENOG410Y9J1^Pfam:DUF231	KEGG:ath:AT3G62390	GO:0005794^cellular_component^Golgi apparatus`GO:0016021^cellular_component^integral component of membrane`GO:0016413^molecular_function^O-acetyltransferase activity
PB.32190.2	ACT	SAT_CATRO^SAT_CATRO^Q:115-1428,H:4-410^31.707%ID^E:1.19e-58^RecName: Full=Stemmadenine O-acetyltransferase {ECO:0000303|PubMed:29511102};^Eukaryota; Viridiplantae; Streptophyta; Embryophyta; Tracheophyta; Spermatophyta; Magnoliopsida; eudicotyledons; Gunneridae; Pentapetalae; asterids; lamiids; Gentianales; Apocynaceae; Rauvolfioideae; Vinceae; Catharanthinae; Catharanthus	.	.	GO:0016491^molecular_function^oxidoreductase activity`GO:0016747^molecular_function^transferase activity, transferring acyl groups other than amino-acyl groups`GO:0009820^biological_process^alkaloid metabolic process
PB.37396.7	ACT	THIC1_ARATH^THIC1_ARATH^Q:133-1338,H:2-403^81.841%ID^E:0^RecName: Full=Acetyl-CoA acetyltransferase, cytosolic 1;^Eukaryota; Viridiplantae; Streptophyta; Embryophyta; Tracheophyta; Spermatophyta; Magnoliopsida; eudicotyledons; Gunneridae; Pentapetalae; rosids; malvids; Brassicales; Brassicaceae; Camelineae; Arabidopsis	COG0183^acetyl-coa acetyltransferase	KEGG:ath:AT5G48230`KO:K00626	GO:0005829^cellular_component^cytosol`GO:0005777^cellular_component^peroxisome`GO:0005886^cellular_component^plasma membrane`GO:0009536^cellular_component^plastid`GO:0003985^molecular_function^acetyl-CoA C-acetyltransferase activity`GO:0003988^molecular_function^acetyl-CoA C-acyltransferase activity`GO:0046872^molecular_function^metal ion binding`GO:0006635^biological_process^fatty acid beta-oxid…
PB.8265.1	ACT	Y3028_ARATH^Y3028_ARATH^Q:667-1365,H:207-439^31.646%ID^E:9.96e-53^RecName: Full=Uncharacterized acetyltransferase At3g50280;^Eukaryota; Viridiplantae; Streptophyta; Embryophyta; Tracheophyta; Spermatophyta; Magnoliopsida; eudicotyledons; Gunneridae; Pentapetalae; rosids; malvids; Brassicales; Brassicaceae; Camelineae; Arabidopsis`Y3028_ARATH^Y3028_ARATH^Q:68-619,H:12-188^35.135%ID^E:9.96e-53^RecN…	ENOG410YEZS^Transferase Family	KEGG:ath:AT3G50280	GO:0016747^molecular_function^transferase activity, transferring acyl groups other than amino-acyl groups
PB.37400.1	ACT	THIC1_ARATH^THIC1_ARATH^Q:1829-2008,H:43-102^85%ID^E:9.26e-49^RecName: Full=Acetyl-CoA acetyltransferase, cytosolic 1;^Eukaryota; Viridiplantae; Streptophyta; Embryophyta; Tracheophyta; Spermatophyta; Magnoliopsida; eudicotyledons; Gunneridae; Pentapetalae; rosids; malvids; Brassicales; Brassicaceae; Camelineae; Arabidopsis`THIC1_ARATH^THIC1_ARATH^Q:2097-2216,H:96-138^81.395%ID^E:9.26e-49^RecName…	COG0183^acetyl-coa acetyltransferase	KEGG:ath:AT5G48230`KO:K00626	GO:0005829^cellular_component^cytosol`GO:0005777^cellular_component^peroxisome`GO:0005886^cellular_component^plasma membrane`GO:0009536^cellular_component^plastid`GO:0003985^molecular_function^acetyl-CoA C-acetyltransferase activity`GO:0003988^molecular_function^acetyl-CoA C-acyltransferase activity`GO:0046872^molecular_function^metal ion binding`GO:0006635^biological_process^fatty acid beta-oxid…
PB.39487.2	ACT	THIK2_ARATH^THIK2_ARATH^Q:183-1544,H:8-461^87.885%ID^E:0^RecName: Full=3-ketoacyl-CoA thiolase 2, peroxisomal;^Eukaryota; Viridiplantae; Streptophyta; Embryophyta; Tracheophyta; Spermatophyta; Magnoliopsida; eudicotyledons; Gunneridae; Pentapetalae; rosids; malvids; Brassicales; Brassicaceae; Camelineae; Arabidopsis	COG0183^acetyl-coa acetyltransferase	KEGG:ath:AT2G33150`KO:K07513	GO:0005783^cellular_component^endoplasmic reticulum`GO:0009514^cellular_component^glyoxysome`GO:0005739^cellular_component^mitochondrion`GO:0005730^cellular_component^nucleolus`GO:0005777^cellular_component^peroxisome`GO:0005774^cellular_component^vacuolar membrane`GO:0003988^molecular_function^acetyl-CoA C-acyltransferase activity`GO:0006635^biological_process^fatty acid beta-oxidation`GO:001011…
PB.18675.2	ACT	Y3028_ARATH^Y3028_ARATH^Q:68-1366,H:12-439^32.273%ID^E:3.58e-62^RecName: Full=Uncharacterized acetyltransferase At3g50280;^Eukaryota; Viridiplantae; Streptophyta; Embryophyta; Tracheophyta; Spermatophyta; Magnoliopsida; eudicotyledons; Gunneridae; Pentapetalae; rosids; malvids; Brassicales; Brassicaceae; Camelineae; Arabidopsis	ENOG410YEZS^Transferase Family	KEGG:ath:AT3G50280	GO:0016747^molecular_function^transferase activity, transferring acyl groups other than amino-acyl groups
PB.27678.3	ACT	SAT_CATRO^SAT_CATRO^Q:306-1394,H:95-419^26.984%ID^E:9.67e-38^RecName: Full=Stemmadenine O-acetyltransferase {ECO:0000303|PubMed:29511102};^Eukaryota; Viridiplantae; Streptophyta; Embryophyta; Tracheophyta; Spermatophyta; Magnoliopsida; eudicotyledons; Gunneridae; Pentapetalae; asterids; lamiids; Gentianales; Apocynaceae; Rauvolfioideae; Vinceae; Catharanthinae; Catharanthus`SAT_CATRO^SAT_CATRO^Q:…	.	.	GO:0016491^molecular_function^oxidoreductase activity`GO:0016747^molecular_function^transferase activity, transferring acyl groups other than amino-acyl groups`GO:0009820^biological_process^alkaloid metabolic process
PB.36918.1	ACT	SAT_CATRO^SAT_CATRO^Q:822-1370,H:232-409^32.086%ID^E:1.61e-35^RecName: Full=Stemmadenine O-acetyltransferase {ECO:0000303|PubMed:29511102};^Eukaryota; Viridiplantae; Streptophyta; Embryophyta; Tracheophyta; Spermatophyta; Magnoliopsida; eudicotyledons; Gunneridae; Pentapetalae; asterids; lamiids; Gentianales; Apocynaceae; Rauvolfioideae; Vinceae; Catharanthinae; Catharanthus`SAT_CATRO^SAT_CATRO^Q…	.	.	GO:0016491^molecular_function^oxidoreductase activity`GO:0016747^molecular_function^transferase activity, transferring acyl groups other than amino-acyl groups`GO:0009820^biological_process^alkaloid metabolic process
PB.1335.2	ACT	SAT_CATRO^SAT_CATRO^Q:184-495,H:62-169^42.342%ID^E:1.38e-39^RecName: Full=Stemmadenine O-acetyltransferase {ECO:0000303|PubMed:29511102};^Eukaryota; Viridiplantae; Streptophyta; Embryophyta; Tracheophyta; Spermatophyta; Magnoliopsida; eudicotyledons; Gunneridae; Pentapetalae; asterids; lamiids; Gentianales; Apocynaceae; Rauvolfioideae; Vinceae; Catharanthinae; Catharanthus`SAT_CATRO^SAT_CATRO^Q:8…	.	.	GO:0016491^molecular_function^oxidoreductase activity`GO:0016747^molecular_function^transferase activity, transferring acyl groups other than amino-acyl groups`GO:0009820^biological_process^alkaloid metabolic process
PB.1791.1	ACT	SAT_CATRO^SAT_CATRO^Q:263-1645,H:4-419^28.302%ID^E:5.67e-44^RecName: Full=Stemmadenine O-acetyltransferase {ECO:0000303|PubMed:29511102};^Eukaryota; Viridiplantae; Streptophyta; Embryophyta; Tracheophyta; Spermatophyta; Magnoliopsida; eudicotyledons; Gunneridae; Pentapetalae; asterids; lamiids; Gentianales; Apocynaceae; Rauvolfioideae; Vinceae; Catharanthinae; Catharanthus	.	.	GO:0016491^molecular_function^oxidoreductase activity`GO:0016747^molecular_function^transferase activity, transferring acyl groups other than amino-acyl groups`GO:0009820^biological_process^alkaloid metabolic process
PB.11196.1	ACT	SAT_CATRO^SAT_CATRO^Q:290-886,H:4-199^28.837%ID^E:1.64e-12^RecName: Full=Stemmadenine O-acetyltransferase {ECO:0000303|PubMed:29511102};^Eukaryota; Viridiplantae; Streptophyta; Embryophyta; Tracheophyta; Spermatophyta; Magnoliopsida; eudicotyledons; Gunneridae; Pentapetalae; asterids; lamiids; Gentianales; Apocynaceae; Rauvolfioideae; Vinceae; Catharanthinae; Catharanthus`SAT_CATRO^SAT_CATRO^Q:11…	.	.	GO:0016491^molecular_function^oxidoreductase activity`GO:0016747^molecular_function^transferase activity, transferring acyl groups other than amino-acyl groups`GO:0009820^biological_process^alkaloid metabolic process
PB.437.2	ACT	Y3028_ARATH^Y3028_ARATH^Q:372-1424,H:87-420^35.18%ID^E:1.31e-53^RecName: Full=Uncharacterized acetyltransferase At3g50280;^Eukaryota; Viridiplantae; Streptophyta; Embryophyta; Tracheophyta; Spermatophyta; Magnoliopsida; eudicotyledons; Gunneridae; Pentapetalae; rosids; malvids; Brassicales; Brassicaceae; Camelineae; Arabidopsis`Y3028_ARATH^Y3028_ARATH^Q:103-396,H:2-93^33.673%ID^E:1.31e-53^RecName…	ENOG410YEZS^Transferase Family	KEGG:ath:AT3G50280	GO:0016747^molecular_function^transferase activity, transferring acyl groups other than amino-acyl groups
PB.1338.1	ACT	SAT_CATRO^SAT_CATRO^Q:15-1310,H:4-413^32.594%ID^E:3.3e-58^RecName: Full=Stemmadenine O-acetyltransferase {ECO:0000303|PubMed:29511102};^Eukaryota; Viridiplantae; Streptophyta; Embryophyta; Tracheophyta; Spermatophyta; Magnoliopsida; eudicotyledons; Gunneridae; Pentapetalae; asterids; lamiids; Gentianales; Apocynaceae; Rauvolfioideae; Vinceae; Catharanthinae; Catharanthus	.	.	GO:0016491^molecular_function^oxidoreductase activity`GO:0016747^molecular_function^transferase activity, transferring acyl groups other than amino-acyl groups`GO:0009820^biological_process^alkaloid metabolic process
PB.42747.1	ACT	SAT_CATRO^SAT_CATRO^Q:79-1041,H:5-304^31.751%ID^E:4.1e-39^RecName: Full=Stemmadenine O-acetyltransferase {ECO:0000303|PubMed:29511102};^Eukaryota; Viridiplantae; Streptophyta; Embryophyta; Tracheophyta; Spermatophyta; Magnoliopsida; eudicotyledons; Gunneridae; Pentapetalae; asterids; lamiids; Gentianales; Apocynaceae; Rauvolfioideae; Vinceae; Catharanthinae; Catharanthus	.	.	GO:0016491^molecular_function^oxidoreductase activity`GO:0016747^molecular_function^transferase activity, transferring acyl groups other than amino-acyl groups`GO:0009820^biological_process^alkaloid metabolic process
PB.8267.1	ACT	Y3028_ARATH^Y3028_ARATH^Q:195-1493,H:12-439^32.955%ID^E:1.85e-63^RecName: Full=Uncharacterized acetyltransferase At3g50280;^Eukaryota; Viridiplantae; Streptophyta; Embryophyta; Tracheophyta; Spermatophyta; Magnoliopsida; eudicotyledons; Gunneridae; Pentapetalae; rosids; malvids; Brassicales; Brassicaceae; Camelineae; Arabidopsis	ENOG410YEZS^Transferase Family	KEGG:ath:AT3G50280	GO:0016747^molecular_function^transferase activity, transferring acyl groups other than amino-acyl groups
PB.27676.3	ACT	SAT_CATRO^SAT_CATRO^Q:83-544,H:18-177^39.506%ID^E:8.02e-24^RecName: Full=Stemmadenine O-acetyltransferase {ECO:0000303|PubMed:29511102};^Eukaryota; Viridiplantae; Streptophyta; Embryophyta; Tracheophyta; Spermatophyta; Magnoliopsida; eudicotyledons; Gunneridae; Pentapetalae; asterids; lamiids; Gentianales; Apocynaceae; Rauvolfioideae; Vinceae; Catharanthinae; Catharanthus`SAT_CATRO^SAT_CATRO^Q:75…	.	.	GO:0016491^molecular_function^oxidoreductase activity`GO:0016747^molecular_function^transferase activity, transferring acyl groups other than amino-acyl groups`GO:0009820^biological_process^alkaloid metabolic process
PB.1791.4	ACT	SAT_CATRO^SAT_CATRO^Q:42-1424,H:4-419^28.302%ID^E:1.78e-44^RecName: Full=Stemmadenine O-acetyltransferase {ECO:0000303|PubMed:29511102};^Eukaryota; Viridiplantae; Streptophyta; Embryophyta; Tracheophyta; Spermatophyta; Magnoliopsida; eudicotyledons; Gunneridae; Pentapetalae; asterids; lamiids; Gentianales; Apocynaceae; Rauvolfioideae; Vinceae; Catharanthinae; Catharanthus	.	.	GO:0016491^molecular_function^oxidoreductase activity`GO:0016747^molecular_function^transferase activity, transferring acyl groups other than amino-acyl groups`GO:0009820^biological_process^alkaloid metabolic process
PB.14422.1	ACT	Y3028_ARATH^Y3028_ARATH^Q:48-1241,H:57-439^27.119%ID^E:6.03e-22^RecName: Full=Uncharacterized acetyltransferase At3g50280;^Eukaryota; Viridiplantae; Streptophyta; Embryophyta; Tracheophyta; Spermatophyta; Magnoliopsida; eudicotyledons; Gunneridae; Pentapetalae; rosids; malvids; Brassicales; Brassicaceae; Camelineae; Arabidopsis	ENOG410YEZS^Transferase Family	KEGG:ath:AT3G50280	GO:0016747^molecular_function^transferase activity, transferring acyl groups other than amino-acyl groups
PB.8786.2	ACT	Y3028_ARATH^Y3028_ARATH^Q:830-1447,H:231-439^35.047%ID^E:1.67e-26^RecName: Full=Uncharacterized acetyltransferase At3g50280;^Eukaryota; Viridiplantae; Streptophyta; Embryophyta; Tracheophyta; Spermatophyta; Magnoliopsida; eudicotyledons; Gunneridae; Pentapetalae; rosids; malvids; Brassicales; Brassicaceae; Camelineae; Arabidopsis`Y3028_ARATH^Y3028_ARATH^Q:88-627,H:4-182^40.107%ID^E:1.81e-23^RecNa…	ENOG410YEZS^Transferase Family	KEGG:ath:AT3G50280	GO:0016747^molecular_function^transferase activity, transferring acyl groups other than amino-acyl groups
PB.1854.1	ACT	SAT_CATRO^SAT_CATRO^Q:970-1620,H:134-325^23.318%ID^E:3.19e-27^RecName: Full=Stemmadenine O-acetyltransferase {ECO:0000303|PubMed:29511102};^Eukaryota; Viridiplantae; Streptophyta; Embryophyta; Tracheophyta; Spermatophyta; Magnoliopsida; eudicotyledons; Gunneridae; Pentapetalae; asterids; lamiids; Gentianales; Apocynaceae; Rauvolfioideae; Vinceae; Catharanthinae; Catharanthus`SAT_CATRO^SAT_CATRO^Q…	.	.	GO:0016491^molecular_function^oxidoreductase activity`GO:0016747^molecular_function^transferase activity, transferring acyl groups other than amino-acyl groups`GO:0009820^biological_process^alkaloid metabolic process
PB.8389.1	b-amyrin C-28 oxidase	C7A15_VITVI^C7A15_VITVI^Q:481-1818,H:33-477^76.233%ID^E:0^RecName: Full=Beta-amyrin 28-monooxygenase {ECO:0000305};^Eukaryota; Viridiplantae; Streptophyta; Embryophyta; Tracheophyta; Spermatophyta; Magnoliopsida; eudicotyledons; Gunneridae; Pentapetalae; rosids; Vitales; Vitaceae; Viteae; Vitis	COG2124^Cytochrome p450	KEGG:vvi:100251813`KO:K20667	GO:0016021^cellular_component^integral component of membrane`GO:0020037^molecular_function^heme binding`GO:0005506^molecular_function^iron ion binding`GO:0004497^molecular_function^monooxygenase activity`GO:0016709^molecular_function^oxidoreductase activity, acting on paired donors, with incorporation or reduction of molecular oxygen, NAD(P)H as one donor, and incorporation of one atom of oxygen`…
PB.4332.2	bAS	BAMS_GLYGL^BAMS_GLYGL^Q:290-2590,H:1-757^44.129%ID^E:1.47e-174^RecName: Full=Beta-amyrin synthase;^Eukaryota; Viridiplantae; Streptophyta; Embryophyta; Tracheophyta; Spermatophyta; Magnoliopsida; eudicotyledons; Gunneridae; Pentapetalae; rosids; fabids; Fabales; Fabaceae; Papilionoideae; 50 kb inversion clade; NPAAA clade; Hologalegina; IRL clade; Galegeae; Glycyrrhiza`BAMS_GLYGL^BAMS_GLYGL^Q:637…	.	KEGG:ag:BAA89815`KO:K15813	GO:0005811^cellular_component^lipid droplet`GO:0042300^molecular_function^beta-amyrin synthase activity`GO:0000250^molecular_function^lanosterol synthase activity`GO:0016104^biological_process^triterpenoid biosynthetic process
PB.11359.5	CSLG	CSLG2_ARATH^CSLG2_ARATH^Q:1011-1787,H:393-658^31.203%ID^E:2.48e-74^RecName: Full=Cellulose synthase-like protein G2;^Eukaryota; Viridiplantae; Streptophyta; Embryophyta; Tracheophyta; Spermatophyta; Magnoliopsida; eudicotyledons; Gunneridae; Pentapetalae; rosids; malvids; Brassicales; Brassicaceae; Camelineae; Arabidopsis`CSLG2_ARATH^CSLG2_ARATH^Q:164-907,H:126-379^35.741%ID^E:2.48e-74^RecName: F…	COG1215^Glycosyl transferase, family 2	KEGG:ath:AT4G24000	GO:0005794^cellular_component^Golgi apparatus`GO:0000139^cellular_component^Golgi membrane`GO:0016021^cellular_component^integral component of membrane`GO:0005886^cellular_component^plasma membrane`GO:0005802^cellular_component^trans-Golgi network`GO:0016760^molecular_function^cellulose synthase (UDP-forming) activity`GO:0016759^molecular_function^cellulose synthase activity`GO:0071555^biological…
PB.11359.2	CSLG	CSLG2_ARATH^CSLG2_ARATH^Q:216-2000,H:56-643^34.691%ID^E:9.43e-112^RecName: Full=Cellulose synthase-like protein G2;^Eukaryota; Viridiplantae; Streptophyta; Embryophyta; Tracheophyta; Spermatophyta; Magnoliopsida; eudicotyledons; Gunneridae; Pentapetalae; rosids; malvids; Brassicales; Brassicaceae; Camelineae; Arabidopsis	COG1215^Glycosyl transferase, family 2	KEGG:ath:AT4G24000	GO:0005794^cellular_component^Golgi apparatus`GO:0000139^cellular_component^Golgi membrane`GO:0016021^cellular_component^integral component of membrane`GO:0005886^cellular_component^plasma membrane`GO:0005802^cellular_component^trans-Golgi network`GO:0016760^molecular_function^cellulose synthase (UDP-forming) activity`GO:0016759^molecular_function^cellulose synthase activity`GO:0071555^biological…
PB.11357.1	CSLG	CSLG2_ARATH^CSLG2_ARATH^Q:345-1022,H:96-327^42.616%ID^E:1.98e-95^RecName: Full=Cellulose synthase-like protein G2;^Eukaryota; Viridiplantae; Streptophyta; Embryophyta; Tracheophyta; Spermatophyta; Magnoliopsida; eudicotyledons; Gunneridae; Pentapetalae; rosids; malvids; Brassicales; Brassicaceae; Camelineae; Arabidopsis`CSLG2_ARATH^CSLG2_ARATH^Q:1126-1980,H:363-632^29.825%ID^E:1.98e-95^RecName: F…	COG1215^Glycosyl transferase, family 2	KEGG:ath:AT4G24000	GO:0005794^cellular_component^Golgi apparatus`GO:0000139^cellular_component^Golgi membrane`GO:0016021^cellular_component^integral component of membrane`GO:0005886^cellular_component^plasma membrane`GO:0005802^cellular_component^trans-Golgi network`GO:0016760^molecular_function^cellulose synthase (UDP-forming) activity`GO:0016759^molecular_function^cellulose synthase activity`GO:0071555^biological…
PB.11354.4	CSLG	CSLG1_ARATH^CSLG1_ARATH^Q:178-2061,H:42-668^36.336%ID^E:1.21e-130^RecName: Full=Cellulose synthase-like protein G1;^Eukaryota; Viridiplantae; Streptophyta; Embryophyta; Tracheophyta; Spermatophyta; Magnoliopsida; eudicotyledons; Gunneridae; Pentapetalae; rosids; malvids; Brassicales; Brassicaceae; Camelineae; Arabidopsis	COG1215^Glycosyl transferase, family 2	KEGG:ath:AT4G24010	GO:0005794^cellular_component^Golgi apparatus`GO:0000139^cellular_component^Golgi membrane`GO:0016021^cellular_component^integral component of membrane`GO:0005886^cellular_component^plasma membrane`GO:0005802^cellular_component^trans-Golgi network`GO:0016760^molecular_function^cellulose synthase (UDP-forming) activity`GO:0016759^molecular_function^cellulose synthase activity`GO:0071555^biological…
PB.42623.1	GALE	GALE2_CYATE^GALE2_CYATE^Q:221-1207,H:19-347^84.195%ID^E:0^RecName: Full=UDP-glucose 4-epimerase GEPI48;^Eukaryota; Viridiplantae; Streptophyta; Embryophyta; Tracheophyta; Spermatophyta; Magnoliopsida; eudicotyledons; Gunneridae; Pentapetalae; rosids; fabids; Fabales; Fabaceae; Papilionoideae; 50 kb inversion clade; NPAAA clade; indigoferoid/millettioid clade; Indigofereae; Cyamopsis	.	.	GO:0003978^molecular_function^UDP-glucose 4-epimerase activity`GO:0006012^biological_process^galactose metabolic process
PB.6518.3	P450	C14A1_ARATH^C14A1_ARATH^Q:410-1837,H:49-524^55.165%ID^E:0^RecName: Full=Cytochrome P450 714A1;^Eukaryota; Viridiplantae; Streptophyta; Embryophyta; Tracheophyta; Spermatophyta; Magnoliopsida; eudicotyledons; Gunneridae; Pentapetalae; rosids; malvids; Brassicales; Brassicaceae; Camelineae; Arabidopsis	COG2124^Cytochrome p450	KEGG:ath:AT5G24910`KO:K20661	GO:0005789^cellular_component^endoplasmic reticulum membrane`GO:0016021^cellular_component^integral component of membrane`GO:0020037^molecular_function^heme binding`GO:0005506^molecular_function^iron ion binding`GO:0004497^molecular_function^monooxygenase activity`GO:0016705^molecular_function^oxidoreductase activity, acting on paired donors, with incorporation or reduction of molecular oxygen
PB.33196.2	P450	C7263_MEDTR^C7263_MEDTR^Q:509-1444,H:162-465^35.207%ID^E:1.48e-81^RecName: Full=11-oxo-beta-amyrin 30-oxidase;^Eukaryota; Viridiplantae; Streptophyta; Embryophyta; Tracheophyta; Spermatophyta; Magnoliopsida; eudicotyledons; Gunneridae; Pentapetalae; rosids; fabids; Fabales; Fabaceae; Papilionoideae; 50 kb inversion clade; NPAAA clade; Hologalegina; IRL clade; Trifolieae; Medicago`C7263_MEDTR^C726…	.	.	GO:0016021^cellular_component^integral component of membrane`GO:0102375^molecular_function^11-oxo-beta-amyrin 30-oxidase activity`GO:0020037^molecular_function^heme binding`GO:0005506^molecular_function^iron ion binding`GO:0016709^molecular_function^oxidoreductase activity, acting on paired donors, with incorporation or reduction of molecular oxygen, NAD(P)H as one donor, and incorporation of one…
PB.33196.6	P450	C7A15_ARATH^C7A15_ARATH^Q:51-1601,H:5-510^51.931%ID^E:0^RecName: Full=Cytochrome P450 72A15;^Eukaryota; Viridiplantae; Streptophyta; Embryophyta; Tracheophyta; Spermatophyta; Magnoliopsida; eudicotyledons; Gunneridae; Pentapetalae; rosids; malvids; Brassicales; Brassicaceae; Camelineae; Arabidopsis	COG2124^Cytochrome p450	KEGG:ath:AT3G14690	GO:0005829^cellular_component^cytosol`GO:0016021^cellular_component^integral component of membrane`GO:0020037^molecular_function^heme binding`GO:0005506^molecular_function^iron ion binding`GO:0004497^molecular_function^monooxygenase activity`GO:0016705^molecular_function^oxidoreductase activity, acting on paired donors, with incorporation or reduction of molecular oxygen
PB.10357.1	P450	C72C1_ARATH^C72C1_ARATH^Q:81-323,H:17-95^44.444%ID^E:4.37e-15^RecName: Full=Cytochrome P450 72C1;^Eukaryota; Viridiplantae; Streptophyta; Embryophyta; Tracheophyta; Spermatophyta; Magnoliopsida; eudicotyledons; Gunneridae; Pentapetalae; rosids; malvids; Brassicales; Brassicaceae; Camelineae; Arabidopsis	.	.	GO:0016021^cellular_component^integral component of membrane`GO:0020037^molecular_function^heme binding`GO:0005506^molecular_function^iron ion binding`GO:0004497^molecular_function^monooxygenase activity`GO:0016705^molecular_function^oxidoreductase activity, acting on paired donors, with incorporation or reduction of molecular oxygen`GO:0040008^biological_process^regulation of growth
PB.29444.23	P450	C7A15_ARATH^C7A15_ARATH^Q:173-1717,H:4-511^52.692%ID^E:0^RecName: Full=Cytochrome P450 72A15;^Eukaryota; Viridiplantae; Streptophyta; Embryophyta; Tracheophyta; Spermatophyta; Magnoliopsida; eudicotyledons; Gunneridae; Pentapetalae; rosids; malvids; Brassicales; Brassicaceae; Camelineae; Arabidopsis	COG2124^Cytochrome p450	KEGG:ath:AT3G14690	GO:0005829^cellular_component^cytosol`GO:0016021^cellular_component^integral component of membrane`GO:0020037^molecular_function^heme binding`GO:0005506^molecular_function^iron ion binding`GO:0004497^molecular_function^monooxygenase activity`GO:0016705^molecular_function^oxidoreductase activity, acting on paired donors, with incorporation or reduction of molecular oxygen
PB.29444.5	P450	C7A14_ARATH^C7A14_ARATH^Q:3751-3948,H:446-511^65.152%ID^E:3.5e-42^RecName: Full=Cytochrome P450 72A14;^Eukaryota; Viridiplantae; Streptophyta; Embryophyta; Tracheophyta; Spermatophyta; Magnoliopsida; eudicotyledons; Gunneridae; Pentapetalae; rosids; malvids; Brassicales; Brassicaceae; Camelineae; Arabidopsis`C7A14_ARATH^C7A14_ARATH^Q:3527-3775,H:372-453^56.627%ID^E:3.5e-42^RecName: Full=Cytochrom…	COG2124^Cytochrome p450	KEGG:ath:AT3G14680	GO:0016021^cellular_component^integral component of membrane`GO:0020037^molecular_function^heme binding`GO:0005506^molecular_function^iron ion binding`GO:0004497^molecular_function^monooxygenase activity`GO:0016705^molecular_function^oxidoreductase activity, acting on paired donors, with incorporation or reduction of molecular oxygen
PB.29444.6	P450	C7A14_ARATH^C7A14_ARATH^Q:1889-2311,H:372-511^62.411%ID^E:1.48e-50^RecName: Full=Cytochrome P450 72A14;^Eukaryota; Viridiplantae; Streptophyta; Embryophyta; Tracheophyta; Spermatophyta; Magnoliopsida; eudicotyledons; Gunneridae; Pentapetalae; rosids; malvids; Brassicales; Brassicaceae; Camelineae; Arabidopsis`C7A14_ARATH^C7A14_ARATH^Q:1317-1727,H:247-374^50.365%ID^E:1.33e-34^RecName: Full=Cytochr…	COG2124^Cytochrome p450	KEGG:ath:AT3G14680	GO:0016021^cellular_component^integral component of membrane`GO:0020037^molecular_function^heme binding`GO:0005506^molecular_function^iron ion binding`GO:0004497^molecular_function^monooxygenase activity`GO:0016705^molecular_function^oxidoreductase activity, acting on paired donors, with incorporation or reduction of molecular oxygen
PB.29444.1	P450	C7A15_ARATH^C7A15_ARATH^Q:370-1065,H:4-238^48.523%ID^E:4.46e-113^RecName: Full=Cytochrome P450 72A15;^Eukaryota; Viridiplantae; Streptophyta; Embryophyta; Tracheophyta; Spermatophyta; Magnoliopsida; eudicotyledons; Gunneridae; Pentapetalae; rosids; malvids; Brassicales; Brassicaceae; Camelineae; Arabidopsis`C7A15_ARATH^C7A15_ARATH^Q:1076-1444,H:242-356^55.285%ID^E:4.46e-113^RecName: Full=Cytochro…	COG2124^Cytochrome p450	KEGG:ath:AT3G14690	GO:0005829^cellular_component^cytosol`GO:0016021^cellular_component^integral component of membrane`GO:0020037^molecular_function^heme binding`GO:0005506^molecular_function^iron ion binding`GO:0004497^molecular_function^monooxygenase activity`GO:0016705^molecular_function^oxidoreductase activity, acting on paired donors, with incorporation or reduction of molecular oxygen
PB.29444.13	P450	C7A15_ARATH^C7A15_ARATH^Q:180-1466,H:4-425^50%ID^E:2.79e-146^RecName: Full=Cytochrome P450 72A15;^Eukaryota; Viridiplantae; Streptophyta; Embryophyta; Tracheophyta; Spermatophyta; Magnoliopsida; eudicotyledons; Gunneridae; Pentapetalae; rosids; malvids; Brassicales; Brassicaceae; Camelineae; Arabidopsis`C7A15_ARATH^C7A15_ARATH^Q:1382-1723,H:395-511^55.556%ID^E:9.4e-33^RecName: Full=Cytochrome P45…	COG2124^Cytochrome p450	KEGG:ath:AT3G14690	GO:0005829^cellular_component^cytosol`GO:0016021^cellular_component^integral component of membrane`GO:0020037^molecular_function^heme binding`GO:0005506^molecular_function^iron ion binding`GO:0004497^molecular_function^monooxygenase activity`GO:0016705^molecular_function^oxidoreductase activity, acting on paired donors, with incorporation or reduction of molecular oxygen
PB.29444.8	P450	C7A15_ARATH^C7A15_ARATH^Q:2081-2551,H:93-250^54.43%ID^E:1.91e-52^RecName: Full=Cytochrome P450 72A15;^Eukaryota; Viridiplantae; Streptophyta; Embryophyta; Tracheophyta; Spermatophyta; Magnoliopsida; eudicotyledons; Gunneridae; Pentapetalae; rosids; malvids; Brassicales; Brassicaceae; Camelineae; Arabidopsis`C7A15_ARATH^C7A15_ARATH^Q:3484-3759,H:418-509^64.13%ID^E:3.62e-38^RecName: Full=Cytochrome…	COG2124^Cytochrome p450	KEGG:ath:AT3G14690	GO:0005829^cellular_component^cytosol`GO:0016021^cellular_component^integral component of membrane`GO:0020037^molecular_function^heme binding`GO:0005506^molecular_function^iron ion binding`GO:0004497^molecular_function^monooxygenase activity`GO:0016705^molecular_function^oxidoreductase activity, acting on paired donors, with incorporation or reduction of molecular oxygen
PB.8389.7	P450	C7A15_VITVI^C7A15_VITVI^Q:690-1460,H:221-463^56.202%ID^E:5.6e-98^RecName: Full=Beta-amyrin 28-monooxygenase {ECO:0000305};^Eukaryota; Viridiplantae; Streptophyta; Embryophyta; Tracheophyta; Spermatophyta; Magnoliopsida; eudicotyledons; Gunneridae; Pentapetalae; rosids; Vitales; Vitaceae; Viteae; Vitis`C7A15_VITVI^C7A15_VITVI^Q:452-676,H:141-215^68%ID^E:5.6e-98^RecName: Full=Beta-amyrin 28-monooxy…	COG2124^Cytochrome p450	KEGG:vvi:100251813`KO:K20667	GO:0016021^cellular_component^integral component of membrane`GO:0020037^molecular_function^heme binding`GO:0005506^molecular_function^iron ion binding`GO:0004497^molecular_function^monooxygenase activity`GO:0016709^molecular_function^oxidoreductase activity, acting on paired donors, with incorporation or reduction of molecular oxygen, NAD(P)H as one donor, and incorporation of one atom of oxygen`…
PB.25499.2	P450	C98A3_ARATH^C98A3_ARATH^Q:283-813,H:56-232^67.232%ID^E:3.41e-152^RecName: Full=Cytochrome P450 98A3;^Eukaryota; Viridiplantae; Streptophyta; Embryophyta; Tracheophyta; Spermatophyta; Magnoliopsida; eudicotyledons; Gunneridae; Pentapetalae; rosids; malvids; Brassicales; Brassicaceae; Camelineae; Arabidopsis`C98A3_ARATH^C98A3_ARATH^Q:815-1225,H:232-365^63.309%ID^E:3.41e-152^RecName: Full=Cytochrome…	COG2124^Cytochrome p450	KEGG:ath:AT2G40890`KO:K09754	GO:0005829^cellular_component^cytosol`GO:0005783^cellular_component^endoplasmic reticulum`GO:0016021^cellular_component^integral component of membrane`GO:0043231^cellular_component^intracellular membrane-bounded organelle`GO:0005739^cellular_component^mitochondrion`GO:0005886^cellular_component^plasma membrane`GO:0020037^molecular_function^heme binding`GO:0042802^molecular_function^identical prot…
PB.8387.5	P450	C7A52_PANGI^C7A52_PANGI^Q:446-1111,H:141-363^52.381%ID^E:3.69e-67^RecName: Full=Beta-amyrin 28-monooxygenase {ECO:0000305};^Eukaryota; Viridiplantae; Streptophyta; Embryophyta; Tracheophyta; Spermatophyta; Magnoliopsida; eudicotyledons; Gunneridae; Pentapetalae; asterids; campanulids; Apiales; Araliaceae; Panax`C7A52_PANGI^C7A52_PANGI^Q:1084-1167,H:355-382^82.143%ID^E:3.69e-67^RecName: Full=Beta-…	.	KEGG:ag:AFO63032`KO:K20667	GO:0016021^cellular_component^integral component of membrane`GO:0020037^molecular_function^heme binding`GO:0005506^molecular_function^iron ion binding`GO:0016709^molecular_function^oxidoreductase activity, acting on paired donors, with incorporation or reduction of molecular oxygen, NAD(P)H as one donor, and incorporation of one atom of oxygen`GO:0019742^biological_process^pentacyclic triterpenoi…
PB.33196.3	P450	C7263_MEDTR^C7263_MEDTR^Q:1755-2069,H:425-522^55.238%ID^E:3.43e-74^RecName: Full=11-oxo-beta-amyrin 30-oxidase;^Eukaryota; Viridiplantae; Streptophyta; Embryophyta; Tracheophyta; Spermatophyta; Magnoliopsida; eudicotyledons; Gunneridae; Pentapetalae; rosids; fabids; Fabales; Fabaceae; Papilionoideae; 50 kb inversion clade; NPAAA clade; Hologalegina; IRL clade; Trifolieae; Medicago`C7263_MEDTR^C72…	.	.	GO:0016021^cellular_component^integral component of membrane`GO:0102375^molecular_function^11-oxo-beta-amyrin 30-oxidase activity`GO:0020037^molecular_function^heme binding`GO:0005506^molecular_function^iron ion binding`GO:0016709^molecular_function^oxidoreductase activity, acting on paired donors, with incorporation or reduction of molecular oxygen, NAD(P)H as one donor, and incorporation of one…
PB.29244.1	P450	C7A17_VITVI^C7A17_VITVI^Q:331-1563,H:77-475^44.903%ID^E:1.26e-107^RecName: Full=Beta-amyrin 28-monooxygenase {ECO:0000305};^Eukaryota; Viridiplantae; Streptophyta; Embryophyta; Tracheophyta; Spermatophyta; Magnoliopsida; eudicotyledons; Gunneridae; Pentapetalae; rosids; Vitales; Vitaceae; Viteae; Vitis`C7A17_VITVI^C7A17_VITVI^Q:1200-1421,H:354-427^72.973%ID^E:1.64e-32^RecName: Full=Beta-amyrin 28…	COG2124^Cytochrome p450	KEGG:vvi:100246675`KO:K20667	GO:0016021^cellular_component^integral component of membrane`GO:0020037^molecular_function^heme binding`GO:0005506^molecular_function^iron ion binding`GO:0016709^molecular_function^oxidoreductase activity, acting on paired donors, with incorporation or reduction of molecular oxygen, NAD(P)H as one donor, and incorporation of one atom of oxygen`GO:0016135^biological_process^saponin biosynthetic pr…
PB.2497.1	P450	C7A52_PANGI^C7A52_PANGI^Q:186-1604,H:19-474^51.163%ID^E:3.42e-174^RecName: Full=Beta-amyrin 28-monooxygenase {ECO:0000305};^Eukaryota; Viridiplantae; Streptophyta; Embryophyta; Tracheophyta; Spermatophyta; Magnoliopsida; eudicotyledons; Gunneridae; Pentapetalae; asterids; campanulids; Apiales; Araliaceae; Panax	.	KEGG:ag:AFO63032`KO:K20667	GO:0016021^cellular_component^integral component of membrane`GO:0020037^molecular_function^heme binding`GO:0005506^molecular_function^iron ion binding`GO:0016709^molecular_function^oxidoreductase activity, acting on paired donors, with incorporation or reduction of molecular oxygen, NAD(P)H as one donor, and incorporation of one atom of oxygen`GO:0019742^biological_process^pentacyclic triterpenoi…
PB.1557.4	RHM	RHM1_ARATH^RHM1_ARATH^Q:263-2110,H:50-666^73.997%ID^E:0^RecName: Full=Trifunctional UDP-glucose 4,6-dehydratase/UDP-4-keto-6-deoxy-D-glucose 3,5-epimerase/UDP-4-keto-L-rhamnose-reductase RHM1 {ECO:0000305|PubMed:17190829};^Eukaryota; Viridiplantae; Streptophyta; Embryophyta; Tracheophyta; Spermatophyta; Magnoliopsida; eudicotyledons; Gunneridae; Pentapetalae; rosids; malvids; Brassicales; Brassic…	COG1088^dTDP-glucose 4-6-dehydratase	KEGG:ath:AT1G78570`KO:K12450	GO:0005829^cellular_component^cytosol`GO:0005739^cellular_component^mitochondrion`GO:0009506^cellular_component^plasmodesma`GO:0008460^molecular_function^dTDP-glucose 4,6-dehydratase activity`GO:0016853^molecular_function^isomerase activity`GO:0016491^molecular_function^oxidoreductase activity`GO:0050377^molecular_function^UDP-glucose 4,6-dehydratase activity`GO:0010280^molecular_function^UDP-L-r…
PB.29998.1	RHM	RHM1_ARATH^RHM1_ARATH^Q:263-1072,H:42-307^49.296%ID^E:2.97e-73^RecName: Full=Trifunctional UDP-glucose 4,6-dehydratase/UDP-4-keto-6-deoxy-D-glucose 3,5-epimerase/UDP-4-keto-L-rhamnose-reductase RHM1 {ECO:0000305|PubMed:17190829};^Eukaryota; Viridiplantae; Streptophyta; Embryophyta; Tracheophyta; Spermatophyta; Magnoliopsida; eudicotyledons; Gunneridae; Pentapetalae; rosids; malvids; Brassicales; …	COG1088^dTDP-glucose 4-6-dehydratase	KEGG:ath:AT1G78570`KO:K12450	GO:0005829^cellular_component^cytosol`GO:0005739^cellular_component^mitochondrion`GO:0009506^cellular_component^plasmodesma`GO:0008460^molecular_function^dTDP-glucose 4,6-dehydratase activity`GO:0016853^molecular_function^isomerase activity`GO:0016491^molecular_function^oxidoreductase activity`GO:0050377^molecular_function^UDP-glucose 4,6-dehydratase activity`GO:0010280^molecular_function^UDP-L-r…
PB.10126.1	UGDH	UGDH5_ORYSJ^UGDH5_ORYSJ^Q:2407-3195,H:99-361^88.593%ID^E:1.21e-145^RecName: Full=UDP-glucose 6-dehydrogenase 5;^Eukaryota; Viridiplantae; Streptophyta; Embryophyta; Tracheophyta; Spermatophyta; Magnoliopsida; Liliopsida; Poales; Poaceae; BOP clade; Oryzoideae; Oryzeae; Oryzinae; Oryza; Oryza sativa`UGDH5_ORYSJ^UGDH5_ORYSJ^Q:3147-3551,H:350-480^73.333%ID^E:4.17e-60^RecName: Full=UDP-glucose 6-dehy…	COG1004^UDP-glucose 6-dehydrogenase	KEGG:osa:4352147`KO:K00012	GO:0005829^cellular_component^cytosol`GO:0005634^cellular_component^nucleus`GO:0051287^molecular_function^NAD binding`GO:0003979^molecular_function^UDP-glucose 6-dehydrogenase activity`GO:0006024^biological_process^glycosaminoglycan biosynthetic process`GO:0006065^biological_process^UDP-glucuronate biosynthetic process
PB.11008.1	UGT	SCGT_TOBAC^SCGT_TOBAC^Q:1032-1556,H:235-400^54.802%ID^E:1.76e-92^RecName: Full=Scopoletin glucosyltransferase;^Eukaryota; Viridiplantae; Streptophyta; Embryophyta; Tracheophyta; Spermatophyta; Magnoliopsida; eudicotyledons; Gunneridae; Pentapetalae; asterids; lamiids; Solanales; Solanaceae; Nicotianoideae; Nicotianeae; Nicotiana`SCGT_TOBAC^SCGT_TOBAC^Q:353-799,H:4-158^35.897%ID^E:1.76e-92^RecName…	.	.	GO:0043231^cellular_component^intracellular membrane-bounded organelle`GO:0042802^molecular_function^identical protein binding`GO:0050275^molecular_function^scopoletin glucosyltransferase activity`GO:0008194^molecular_function^UDP-glycosyltransferase activity
PB.11008.2	UGT	SCGT_TOBAC^SCGT_TOBAC^Q:409-1056,H:73-288^33.333%ID^E:6.3e-76^RecName: Full=Scopoletin glucosyltransferase;^Eukaryota; Viridiplantae; Streptophyta; Embryophyta; Tracheophyta; Spermatophyta; Magnoliopsida; eudicotyledons; Gunneridae; Pentapetalae; asterids; lamiids; Solanales; Solanaceae; Nicotianoideae; Nicotianeae; Nicotiana`SCGT_TOBAC^SCGT_TOBAC^Q:1184-1447,H:323-408^68.182%ID^E:6.3e-76^RecName…	.	.	GO:0043231^cellular_component^intracellular membrane-bounded organelle`GO:0042802^molecular_function^identical protein binding`GO:0050275^molecular_function^scopoletin glucosyltransferase activity`GO:0008194^molecular_function^UDP-glycosyltransferase activity
PB.11008.4	UGT	ANGT_GENTR^ANGT_GENTR^Q:453-830,H:242-360^47.619%ID^E:2.72e-62^RecName: Full=Anthocyanin 3'-O-beta-glucosyltransferase;^Eukaryota; Viridiplantae; Streptophyta; Embryophyta; Tracheophyta; Spermatophyta; Magnoliopsida; eudicotyledons; Gunneridae; Pentapetalae; asterids; lamiids; Gentianales; Gentianaceae; Gentianeae; Gentianinae; Gentiana`ANGT_GENTR^ANGT_GENTR^Q:835-1179,H:363-477^53.448%ID^E:2.72e…	.	KEGG:ag:BAC54092`KO:K12939	GO:0033837^molecular_function^anthocyanin 3'-O-beta-glucosyltransferase activity
PB.1119.3	UGT	SCGT_TOBAC^SCGT_TOBAC^Q:361-1467,H:113-468^44.8%ID^E:4.51e-94^RecName: Full=Scopoletin glucosyltransferase;^Eukaryota; Viridiplantae; Streptophyta; Embryophyta; Tracheophyta; Spermatophyta; Magnoliopsida; eudicotyledons; Gunneridae; Pentapetalae; asterids; lamiids; Solanales; Solanaceae; Nicotianoideae; Nicotianeae; Nicotiana	.	.	GO:0043231^cellular_component^intracellular membrane-bounded organelle`GO:0042802^molecular_function^identical protein binding`GO:0050275^molecular_function^scopoletin glucosyltransferase activity`GO:0008194^molecular_function^UDP-glycosyltransferase activity
PB.12005.2	UGT	U85A8_STERE^U85A8_STERE^Q:2-373,H:354-476^60.484%ID^E:1.24e-38^RecName: Full=UDP-glycosyltransferase 85A8 {ECO:0000303|PubMed:15610349};^Eukaryota; Viridiplantae; Streptophyta; Embryophyta; Tracheophyta; Spermatophyta; Magnoliopsida; eudicotyledons; Gunneridae; Pentapetalae; asterids; campanulids; Asterales; Asteraceae; Asteroideae; Heliantheae alliance; Eupatorieae; Stevia	.	.	GO:0016758^molecular_function^transferase activity, transferring hexosyl groups
PB.1569.4	UGT	F3GGT_ACTCC^F3GGT_ACTCC^Q:64-1449,H:5-456^52.381%ID^E:1.04e-171^RecName: Full=Cyanidin 3-O-galactoside 2''-O-xylosyltransferase FGGT1 {ECO:0000305};^Eukaryota; Viridiplantae; Streptophyta; Embryophyta; Tracheophyta; Spermatophyta; Magnoliopsida; eudicotyledons; Gunneridae; Pentapetalae; asterids; Ericales; Actinidiaceae; Actinidia	.	.	GO:0016758^molecular_function^transferase activity, transferring hexosyl groups`GO:0035252^molecular_function^UDP-xylosyltransferase activity`GO:0009718^biological_process^anthocyanin-containing compound biosynthetic process
PB.17245.1	UGT	U79B8_ARATH^U79B8_ARATH^Q:94-792,H:14-229^31.33%ID^E:5e-44^RecName: Full=UDP-glycosyltransferase 79B8;^Eukaryota; Viridiplantae; Streptophyta; Embryophyta; Tracheophyta; Spermatophyta; Magnoliopsida; eudicotyledons; Gunneridae; Pentapetalae; rosids; malvids; Brassicales; Brassicaceae; Camelineae; Arabidopsis`U79B8_ARATH^U79B8_ARATH^Q:948-1112,H:282-335^52.727%ID^E:5e-44^RecName: Full=UDP-glycosyl…	COG1819^Transferase	KEGG:ath:AT2G22930	GO:0043231^cellular_component^intracellular membrane-bounded organelle`GO:0016758^molecular_function^transferase activity, transferring hexosyl groups`GO:0008194^molecular_function^UDP-glycosyltransferase activity
PB.17537.1	UGT	SCGT_TOBAC^SCGT_TOBAC^Q:692-1642,H:158-468^53.943%ID^E:2.81e-126^RecName: Full=Scopoletin glucosyltransferase;^Eukaryota; Viridiplantae; Streptophyta; Embryophyta; Tracheophyta; Spermatophyta; Magnoliopsida; eudicotyledons; Gunneridae; Pentapetalae; asterids; lamiids; Solanales; Solanaceae; Nicotianoideae; Nicotianeae; Nicotiana`SCGT_TOBAC^SCGT_TOBAC^Q:213-668,H:3-148^38.125%ID^E:2.81e-126^RecNam…	.	.	GO:0043231^cellular_component^intracellular membrane-bounded organelle`GO:0042802^molecular_function^identical protein binding`GO:0050275^molecular_function^scopoletin glucosyltransferase activity`GO:0008194^molecular_function^UDP-glycosyltransferase activity
PB.17537.3	UGT	SCGT_TOBAC^SCGT_TOBAC^Q:85-1515,H:3-468^47.629%ID^E:1.3e-162^RecName: Full=Scopoletin glucosyltransferase;^Eukaryota; Viridiplantae; Streptophyta; Embryophyta; Tracheophyta; Spermatophyta; Magnoliopsida; eudicotyledons; Gunneridae; Pentapetalae; asterids; lamiids; Solanales; Solanaceae; Nicotianoideae; Nicotianeae; Nicotiana	.	.	GO:0043231^cellular_component^intracellular membrane-bounded organelle`GO:0042802^molecular_function^identical protein binding`GO:0050275^molecular_function^scopoletin glucosyltransferase activity`GO:0008194^molecular_function^UDP-glycosyltransferase activity
PB.21265.1	UGT	U7B10_ARATH^U7B10_ARATH^Q:1021-1581,H:254-441^56.383%ID^E:1.26e-100^RecName: Full=UDP-glycosyltransferase 79B10;^Eukaryota; Viridiplantae; Streptophyta; Embryophyta; Tracheophyta; Spermatophyta; Magnoliopsida; eudicotyledons; Gunneridae; Pentapetalae; rosids; malvids; Brassicales; Brassicaceae; Camelineae; Arabidopsis`U7B10_ARATH^U7B10_ARATH^Q:576-1025,H:109-255^39.474%ID^E:1.26e-100^RecName: Ful…	COG1819^Transferase	KEGG:ath:AT1G64910	GO:0043231^cellular_component^intracellular membrane-bounded organelle`GO:0016758^molecular_function^transferase activity, transferring hexosyl groups`GO:0008194^molecular_function^UDP-glycosyltransferase activity
PB.21265.4	UGT	U79B3_ARATH^U79B3_ARATH^Q:1-303,H:347-447^58.416%ID^E:1.69e-36^RecName: Full=UDP-glycosyltransferase 79B3;^Eukaryota; Viridiplantae; Streptophyta; Embryophyta; Tracheophyta; Spermatophyta; Magnoliopsida; eudicotyledons; Gunneridae; Pentapetalae; rosids; malvids; Brassicales; Brassicaceae; Camelineae; Arabidopsis	COG1819^Transferase	KEGG:ath:AT4G27570	GO:0043231^cellular_component^intracellular membrane-bounded organelle`GO:0016758^molecular_function^transferase activity, transferring hexosyl groups`GO:0008194^molecular_function^UDP-glycosyltransferase activity
PB.22466.1	UGT	AOG_PHAAN^AOG_PHAAN^Q:356-1648,H:44-472^39.462%ID^E:3.03e-93^RecName: Full=Abscisate beta-glucosyltransferase;^Eukaryota; Viridiplantae; Streptophyta; Embryophyta; Tracheophyta; Spermatophyta; Magnoliopsida; eudicotyledons; Gunneridae; Pentapetalae; rosids; fabids; Fabales; Fabaceae; Papilionoideae; 50 kb inversion clade; NPAAA clade; indigoferoid/millettioid clade; Phaseoleae; Vigna	.	KEGG:ag:BAB83692`KEGG:var:108341782`KO:K14595	GO:0016758^molecular_function^transferase activity, transferring hexosyl groups
PB.27546.2	UGT	U74E2_ARATH^U74E2_ARATH^Q:53-1048,H:6-332^42.943%ID^E:3.63e-104^RecName: Full=UDP-glycosyltransferase 74E2;^Eukaryota; Viridiplantae; Streptophyta; Embryophyta; Tracheophyta; Spermatophyta; Magnoliopsida; eudicotyledons; Gunneridae; Pentapetalae; rosids; malvids; Brassicales; Brassicaceae; Camelineae; Arabidopsis`U74E2_ARATH^U74E2_ARATH^Q:1053-1247,H:334-396^63.077%ID^E:3.63e-104^RecName: Full=UD…	COG1819^Transferase	KEGG:ath:AT1G05680	GO:0043231^cellular_component^intracellular membrane-bounded organelle`GO:0052638^molecular_function^indole-3-butyrate beta-glucosyltransferase activity`GO:0080043^molecular_function^quercetin 3-O-glucosyltransferase activity`GO:0080044^molecular_function^quercetin 7-O-glucosyltransferase activity`GO:0035251^molecular_function^UDP-glucosyltransferase activity`GO:0008194^molecular_function^UDP-gly…
PB.28124.2	UGT	U74E2_ARATH^U74E2_ARATH^Q:608-1219,H:184-385^48.529%ID^E:3.16e-70^RecName: Full=UDP-glycosyltransferase 74E2;^Eukaryota; Viridiplantae; Streptophyta; Embryophyta; Tracheophyta; Spermatophyta; Magnoliopsida; eudicotyledons; Gunneridae; Pentapetalae; rosids; malvids; Brassicales; Brassicaceae; Camelineae; Arabidopsis`U74E2_ARATH^U74E2_ARATH^Q:1228-1410,H:389-449^54.098%ID^E:3.16e-70^RecName: Full=U…	COG1819^Transferase	KEGG:ath:AT1G05680	GO:0043231^cellular_component^intracellular membrane-bounded organelle`GO:0052638^molecular_function^indole-3-butyrate beta-glucosyltransferase activity`GO:0080043^molecular_function^quercetin 3-O-glucosyltransferase activity`GO:0080044^molecular_function^quercetin 7-O-glucosyltransferase activity`GO:0035251^molecular_function^UDP-glucosyltransferase activity`GO:0008194^molecular_function^UDP-gly…
PB.29740.3	UGT	AOG_PHAAN^AOG_PHAAN^Q:74-1462,H:8-471^41.754%ID^E:9.47e-116^RecName: Full=Abscisate beta-glucosyltransferase;^Eukaryota; Viridiplantae; Streptophyta; Embryophyta; Tracheophyta; Spermatophyta; Magnoliopsida; eudicotyledons; Gunneridae; Pentapetalae; rosids; fabids; Fabales; Fabaceae; Papilionoideae; 50 kb inversion clade; NPAAA clade; indigoferoid/millettioid clade; Phaseoleae; Vigna	.	KEGG:ag:BAB83692`KEGG:var:108341782`KO:K14595	GO:0016758^molecular_function^transferase activity, transferring hexosyl groups
PB.30134.2	UGT	SCGT_TOBAC^SCGT_TOBAC^Q:114-1310,H:10-407^40.777%ID^E:5.56e-89^RecName: Full=Scopoletin glucosyltransferase;^Eukaryota; Viridiplantae; Streptophyta; Embryophyta; Tracheophyta; Spermatophyta; Magnoliopsida; eudicotyledons; Gunneridae; Pentapetalae; asterids; lamiids; Solanales; Solanaceae; Nicotianoideae; Nicotianeae; Nicotiana	.	.	GO:0043231^cellular_component^intracellular membrane-bounded organelle`GO:0042802^molecular_function^identical protein binding`GO:0050275^molecular_function^scopoletin glucosyltransferase activity`GO:0008194^molecular_function^UDP-glycosyltransferase activity
PB.30134.5	UGT	SCGT_TOBAC^SCGT_TOBAC^Q:91-1278,H:8-403^40.342%ID^E:1.86e-88^RecName: Full=Scopoletin glucosyltransferase;^Eukaryota; Viridiplantae; Streptophyta; Embryophyta; Tracheophyta; Spermatophyta; Magnoliopsida; eudicotyledons; Gunneridae; Pentapetalae; asterids; lamiids; Solanales; Solanaceae; Nicotianoideae; Nicotianeae; Nicotiana	.	.	GO:0043231^cellular_component^intracellular membrane-bounded organelle`GO:0042802^molecular_function^identical protein binding`GO:0050275^molecular_function^scopoletin glucosyltransferase activity`GO:0008194^molecular_function^UDP-glycosyltransferase activity
PB.32719.1	UGT	UGT1_GARJA^UGT1_GARJA^Q:1137-1355,H:327-399^73.973%ID^E:1.47e-96^RecName: Full=Crocetin glucosyltransferase, chloroplastic;^Eukaryota; Viridiplantae; Streptophyta; Embryophyta; Tracheophyta; Spermatophyta; Magnoliopsida; eudicotyledons; Gunneridae; Pentapetalae; asterids; lamiids; Gentianales; Rubiaceae; Ixoroideae; Gardenieae complex; Gardenieae - Pavetteae clade; Gardenieae; Gardenia`UGT1_GARJA…	.	KEGG:ag:BAK55736`KO:K21371	GO:0009507^cellular_component^chloroplast`GO:0016758^molecular_function^transferase activity, transferring hexosyl groups
PB.32719.4	UGT	UGT1_GARJA^UGT1_GARJA^Q:116-1492,H:4-464^51.38%ID^E:1.3e-147^RecName: Full=Crocetin glucosyltransferase, chloroplastic;^Eukaryota; Viridiplantae; Streptophyta; Embryophyta; Tracheophyta; Spermatophyta; Magnoliopsida; eudicotyledons; Gunneridae; Pentapetalae; asterids; lamiids; Gentianales; Rubiaceae; Ixoroideae; Gardenieae complex; Gardenieae - Pavetteae clade; Gardenieae; Gardenia	.	KEGG:ag:BAK55736`KO:K21371	GO:0009507^cellular_component^chloroplast`GO:0016758^molecular_function^transferase activity, transferring hexosyl groups
PB.32721.1	UGT	U75C1_SOLLC^U75C1_SOLLC^Q:1034-1723,H:242-467^47.718%ID^E:1.68e-96^RecName: Full=UDP-glycosyltransferase 75C1 {ECO:0000303|PubMed:28482127};^Eukaryota; Viridiplantae; Streptophyta; Embryophyta; Tracheophyta; Spermatophyta; Magnoliopsida; eudicotyledons; Gunneridae; Pentapetalae; asterids; lamiids; Solanales; Solanaceae; Solanoideae; Solaneae; Solanum; Lycopersicon`U75C1_SOLLC^U75C1_SOLLC^Q:396-10…	COG1819^Transferase	.	GO:0005737^cellular_component^cytoplasm`GO:0043231^cellular_component^intracellular membrane-bounded organelle`GO:0005634^cellular_component^nucleus`GO:0010294^molecular_function^abscisic acid glucosyltransferase activity`GO:0047215^molecular_function^indole-3-acetate beta-glucosyltransferase activity`GO:0080043^molecular_function^quercetin 3-O-glucosyltransferase activity`GO:0080044^molecular_fu…
PB.32721.2	UGT	U75C1_SOLLC^U75C1_SOLLC^Q:113-1486,H:5-467^51.789%ID^E:1.49e-162^RecName: Full=UDP-glycosyltransferase 75C1 {ECO:0000303|PubMed:28482127};^Eukaryota; Viridiplantae; Streptophyta; Embryophyta; Tracheophyta; Spermatophyta; Magnoliopsida; eudicotyledons; Gunneridae; Pentapetalae; asterids; lamiids; Solanales; Solanaceae; Solanoideae; Solaneae; Solanum; Lycopersicon	COG1819^Transferase	.	GO:0005737^cellular_component^cytoplasm`GO:0043231^cellular_component^intracellular membrane-bounded organelle`GO:0005634^cellular_component^nucleus`GO:0010294^molecular_function^abscisic acid glucosyltransferase activity`GO:0047215^molecular_function^indole-3-acetate beta-glucosyltransferase activity`GO:0080043^molecular_function^quercetin 3-O-glucosyltransferase activity`GO:0080044^molecular_fu…
PB.33098.4	UGT	UGT1_GARJA^UGT1_GARJA^Q:24-197,H:406-463^39.655%ID^E:7.73e-09^RecName: Full=Crocetin glucosyltransferase, chloroplastic;^Eukaryota; Viridiplantae; Streptophyta; Embryophyta; Tracheophyta; Spermatophyta; Magnoliopsida; eudicotyledons; Gunneridae; Pentapetalae; asterids; lamiids; Gentianales; Rubiaceae; Ixoroideae; Gardenieae complex; Gardenieae - Pavetteae clade; Gardenieae; Gardenia	.	KEGG:ag:BAK55736`KO:K21371	GO:0009507^cellular_component^chloroplast`GO:0016758^molecular_function^transferase activity, transferring hexosyl groups
PB.33723.2	UGT	SGT2_SOYBN^SGT2_SOYBN^Q:231-1673,H:5-483^37.678%ID^E:4.47e-102^RecName: Full=Soyasapogenol B glucuronide galactosyltransferase;^Eukaryota; Viridiplantae; Streptophyta; Embryophyta; Tracheophyta; Spermatophyta; Magnoliopsida; eudicotyledons; Gunneridae; Pentapetalae; rosids; fabids; Fabales; Fabaceae; Papilionoideae; 50 kb inversion clade; NPAAA clade; indigoferoid/millettioid clade; Phaseoleae; G…	COG1819^Transferase	KEGG:ag:BAI99584`KEGG:gmx:100777250`KO:K18822	GO:0043231^cellular_component^intracellular membrane-bounded organelle`GO:0102240^molecular_function^soyasapogenol B glucuronide galactosyltransferase activity`GO:0008194^molecular_function^UDP-glycosyltransferase activity
PB.34065.1	UGT	FG3H_SOYBN^FG3H_SOYBN^Q:149-1039,H:2-298^48.658%ID^E:1.82e-83^RecName: Full=UDP-glycosyltransferase 79B30 {ECO:0000303|PubMed:26002063};^Eukaryota; Viridiplantae; Streptophyta; Embryophyta; Tracheophyta; Spermatophyta; Magnoliopsida; eudicotyledons; Gunneridae; Pentapetalae; rosids; fabids; Fabales; Fabaceae; Papilionoideae; 50 kb inversion clade; NPAAA clade; indigoferoid/millettioid clade; Phas…	COG1819^Transferase	.	GO:0043231^cellular_component^intracellular membrane-bounded organelle`GO:0033838^molecular_function^flavonol-3-O-glucoside glucosyltransferase activity`GO:0008194^molecular_function^UDP-glycosyltransferase activity
PB.34065.2	UGT	F3GGT_ACTCC^F3GGT_ACTCC^Q:620-1411,H:157-420^44.361%ID^E:1.86e-91^RecName: Full=Cyanidin 3-O-galactoside 2''-O-xylosyltransferase FGGT1 {ECO:0000305};^Eukaryota; Viridiplantae; Streptophyta; Embryophyta; Tracheophyta; Spermatophyta; Magnoliopsida; eudicotyledons; Gunneridae; Pentapetalae; asterids; Ericales; Actinidiaceae; Actinidia`F3GGT_ACTCC^F3GGT_ACTCC^Q:161-388,H:6-81^57.895%ID^E:1.86e-91^Re…	.	.	GO:0016758^molecular_function^transferase activity, transferring hexosyl groups`GO:0035252^molecular_function^UDP-xylosyltransferase activity`GO:0009718^biological_process^anthocyanin-containing compound biosynthetic process
PB.38888.1	UGT	U79B7_ARATH^U79B7_ARATH^Q:775-1176,H:242-373^51.111%ID^E:1.96e-70^RecName: Full=UDP-glycosyltransferase 79B7;^Eukaryota; Viridiplantae; Streptophyta; Embryophyta; Tracheophyta; Spermatophyta; Magnoliopsida; eudicotyledons; Gunneridae; Pentapetalae; rosids; malvids; Brassicales; Brassicaceae; Camelineae; Arabidopsis`U79B7_ARATH^U79B7_ARATH^Q:91-351,H:10-96^60.92%ID^E:1.96e-70^RecName: Full=UDP-gly…	COG1819^Transferase	KEGG:ath:AT4G09500	GO:0043231^cellular_component^intracellular membrane-bounded organelle`GO:0016758^molecular_function^transferase activity, transferring hexosyl groups`GO:0008194^molecular_function^UDP-glycosyltransferase activity
PB.39085.1	UGT	U79B6_ARATH^U79B6_ARATH^Q:419-1387,H:107-447^50%ID^E:6.22e-120^RecName: Full=UDP-glycosyltransferase 79B6;^Eukaryota; Viridiplantae; Streptophyta; Embryophyta; Tracheophyta; Spermatophyta; Magnoliopsida; eudicotyledons; Gunneridae; Pentapetalae; rosids; malvids; Brassicales; Brassicaceae; Camelineae; Arabidopsis`U79B6_ARATH^U79B6_ARATH^Q:118-381,H:9-96^62.5%ID^E:6.22e-120^RecName: Full=UDP-glycos…	COG1819^Transferase	KEGG:ath:AT5G54010	GO:0043231^cellular_component^intracellular membrane-bounded organelle`GO:0035251^molecular_function^UDP-glucosyltransferase activity`GO:0008194^molecular_function^UDP-glycosyltransferase activity
PB.8934.2	UGT	AA5GT_DIACA^AA5GT_DIACA^Q:409-1662,H:52-484^49.775%ID^E:2.98e-137^RecName: Full=Cyanidin 3-O-glucoside 5-O-glucosyltransferase (acyl-glucose);^Eukaryota; Viridiplantae; Streptophyta; Embryophyta; Tracheophyta; Spermatophyta; Magnoliopsida; eudicotyledons; Gunneridae; Pentapetalae; Caryophyllales; Caryophyllaceae; Caryophylleae; Dianthus	.	KEGG:ag:BAJ33501`KO:K17194	GO:0000325^cellular_component^plant-type vacuole`GO:0102458^molecular_function^cyanidin 3-O-glucoside 5-O glucosyltransferase (vanilloyl-glucose dependent) activity`GO:0102506^molecular_function^cyanidin 3-O-glucoside 5-O-glucosyltransferase (acyl-glucose dependent) activity`GO:0102512^molecular_function^delphinidin 3-O-glucoside 5-O-glucosyltransferase (acyl-glucose dependent) activity`GO:000455…
PB.9264.1	UGT	AA5GT_DIACA^AA5GT_DIACA^Q:43-978,H:24-334^54.259%ID^E:2.33e-118^RecName: Full=Cyanidin 3-O-glucoside 5-O-glucosyltransferase (acyl-glucose);^Eukaryota; Viridiplantae; Streptophyta; Embryophyta; Tracheophyta; Spermatophyta; Magnoliopsida; eudicotyledons; Gunneridae; Pentapetalae; Caryophyllales; Caryophyllaceae; Caryophylleae; Dianthus`AA5GT_DIACA^AA5GT_DIACA^Q:1047-1403,H:368-497^45.385%ID^E:2.33…	.	KEGG:ag:BAJ33501`KO:K17194	GO:0000325^cellular_component^plant-type vacuole`GO:0102458^molecular_function^cyanidin 3-O-glucoside 5-O glucosyltransferase (vanilloyl-glucose dependent) activity`GO:0102506^molecular_function^cyanidin 3-O-glucoside 5-O-glucosyltransferase (acyl-glucose dependent) activity`GO:0102512^molecular_function^delphinidin 3-O-glucoside 5-O-glucosyltransferase (acyl-glucose dependent) activity`GO:000455…
PB.41560.2	UGT	MASY_GOSHI^MASY_GOSHI^Q:2701-2051,H:350-565^70.968%ID^E:1.39e-92^RecName: Full=Malate synthase, glyoxysomal;^Eukaryota; Viridiplantae; Streptophyta; Embryophyta; Tracheophyta; Spermatophyta; Magnoliopsida; eudicotyledons; Gunneridae; Pentapetalae; rosids; malvids; Malvales; Malvaceae; Malvoideae; Gossypium	.	.	GO:0005737^cellular_component^cytoplasm`GO:0009514^cellular_component^glyoxysome`GO:0004474^molecular_function^malate synthase activity`GO:0006097^biological_process^glyoxylate cycle`GO:0006099^biological_process^tricarboxylic acid cycle
PB.42580.1	UTR	UTR3_ARATH^UTR3_ARATH^Q:182-1129,H:1-316^84.494%ID^E:0^RecName: Full=UDP-galactose/UDP-glucose transporter 3 {ECO:0000303|PubMed:12042319};^Eukaryota; Viridiplantae; Streptophyta; Embryophyta; Tracheophyta; Spermatophyta; Magnoliopsida; eudicotyledons; Gunneridae; Pentapetalae; rosids; malvids; Brassicales; Brassicaceae; Camelineae; Arabidopsis	COG0697^membrane	KEGG:ath:AT1G14360`KO:K15275	GO:0030176^cellular_component^integral component of endoplasmic reticulum membrane`GO:0030173^cellular_component^integral component of Golgi membrane`GO:0015297^molecular_function^antiporter activity`GO:0022857^molecular_function^transmembrane transporter activity`GO:0005459^molecular_function^UDP-galactose transmembrane transporter activity`GO:0005460^molecular_function^UDP-glucose transmembrane…
PB.37332.1	UXS	UXS2_ARATH^UXS2_ARATH^Q:498-1472,H:108-432^90.769%ID^E:0^RecName: Full=UDP-glucuronic acid decarboxylase 2;^Eukaryota; Viridiplantae; Streptophyta; Embryophyta; Tracheophyta; Spermatophyta; Magnoliopsida; eudicotyledons; Gunneridae; Pentapetalae; rosids; malvids; Brassicales; Brassicaceae; Camelineae; Arabidopsis	COG0451^Nad-dependent epimerase dehydratase	KEGG:ath:AT3G62830`KO:K08678	GO:0005737^cellular_component^cytoplasm`GO:0005768^cellular_component^endosome`GO:0005794^cellular_component^Golgi apparatus`GO:0032580^cellular_component^Golgi cisterna membrane`GO:0000139^cellular_component^Golgi membrane`GO:0000138^cellular_component^Golgi trans cisterna`GO:0016021^cellular_component^integral component of membrane`GO:0016020^cellular_component^membrane`GO:0005886^cellular_comp…
PB.17648.3	UXS	UXS2_ARATH^UXS2_ARATH^Q:1174-1851,H:207-432^92.92%ID^E:9e-149^RecName: Full=UDP-glucuronic acid decarboxylase 2;^Eukaryota; Viridiplantae; Streptophyta; Embryophyta; Tracheophyta; Spermatophyta; Magnoliopsida; eudicotyledons; Gunneridae; Pentapetalae; rosids; malvids; Brassicales; Brassicaceae; Camelineae; Arabidopsis`UXS2_ARATH^UXS2_ARATH^Q:77-694,H:1-206^59.903%ID^E:2.68e-60^RecName: Full=UDP-g…	COG0451^Nad-dependent epimerase dehydratase	KEGG:ath:AT3G62830`KO:K08678	GO:0005737^cellular_component^cytoplasm`GO:0005768^cellular_component^endosome`GO:0005794^cellular_component^Golgi apparatus`GO:0032580^cellular_component^Golgi cisterna membrane`GO:0000139^cellular_component^Golgi membrane`GO:0000138^cellular_component^Golgi trans cisterna`GO:0016021^cellular_component^integral component of membrane`GO:0016020^cellular_component^membrane`GO:0005886^cellular_comp…
PB.41560.2		MASY_GOSHI^MASY_GOSHI^Q:2701-2051,H:350-565^70.968%ID^E:1.39e-92^RecName: Full=Malate synthase, glyoxysomal;^Eukaryota; Viridiplantae; Streptophyta; Embryophyta; Tracheophyta; Spermatophyta; Magnoliopsida; eudicotyledons; Gunneridae; Pentapetalae; rosids; malvids; Malvales; Malvaceae; Malvoideae; Gossypium	.	.	GO:0005737^cellular_component^cytoplasm`GO:0009514^cellular_component^glyoxysome`GO:0004474^molecular_function^malate synthase activity`GO:0006097^biological_process^glyoxylate cycle`GO:0006099^biological_process^tricarboxylic acid cycle
PB.34631.1		WTR18_ARATH^WTR18_ARATH^Q:590-1342,H:113-364^33.948%ID^E:8.49e-20^RecName: Full=WAT1-related protein At3g28050;^Eukaryota; Viridiplantae; Streptophyta; Embryophyta; Tracheophyta; Spermatophyta; Magnoliopsida; eudicotyledons; Gunneridae; Pentapetalae; rosids; malvids; Brassicales; Brassicaceae; Camelineae; Arabidopsis	ENOG4111ADX^Nodulin MtN21 family protein	KEGG:ath:AT3G28050	GO:0016021^cellular_component^integral component of membrane`GO:0005886^cellular_component^plasma membrane`GO:0022857^molecular_function^transmembrane transporter activity
PB.20046.2		ERG16_ARATH^ERG16_ARATH^Q:452-1072,H:71-277^83.575%ID^E:0^RecName: Full=Squalene epoxidase 3;^Eukaryota; Viridiplantae; Streptophyta; Embryophyta; Tracheophyta; Spermatophyta; Magnoliopsida; eudicotyledons; Gunneridae; Pentapetalae; rosids; malvids; Brassicales; Brassicaceae; Camelineae; Arabidopsis`ERG16_ARATH^ERG16_ARATH^Q:1075-1728,H:278-452^58.716%ID^E:0^RecName: Full=Squalene epoxidase 3;^Eu…	COG0654^oxidoreductase activity, acting on paired donors, with incorporation or reduction of molecular oxygen, NAD(P)H as one donor, and incorporation of one atom of oxygen	KEGG:ath:AT4G37760`KO:K00511	GO:0005783^cellular_component^endoplasmic reticulum`GO:0016021^cellular_component^integral component of membrane`GO:0050660^molecular_function^flavin adenine dinucleotide binding`GO:0004506^molecular_function^squalene monooxygenase activity`GO:0009753^biological_process^response to jasmonic acid`GO:0009611^biological_process^response to wounding`GO:0016126^biological_process^sterol biosynthetic p…
PB.20046.2		ERG16_ARATH^ERG16_ARATH^Q:452-1072,H:71-277^83.575%ID^E:0^RecName: Full=Squalene epoxidase 3;^Eukaryota; Viridiplantae; Streptophyta; Embryophyta; Tracheophyta; Spermatophyta; Magnoliopsida; eudicotyledons; Gunneridae; Pentapetalae; rosids; malvids; Brassicales; Brassicaceae; Camelineae; Arabidopsis`ERG16_ARATH^ERG16_ARATH^Q:1075-1728,H:278-452^58.716%ID^E:0^RecName: Full=Squalene epoxidase 3;^Eu…	COG0654^oxidoreductase activity, acting on paired donors, with incorporation or reduction of molecular oxygen, NAD(P)H as one donor, and incorporation of one atom of oxygen	KEGG:ath:AT4G37760`KO:K00511	GO:0005783^cellular_component^endoplasmic reticulum`GO:0016021^cellular_component^integral component of membrane`GO:0050660^molecular_function^flavin adenine dinucleotide binding`GO:0004506^molecular_function^squalene monooxygenase activity`GO:0009753^biological_process^response to jasmonic acid`GO:0009611^biological_process^response to wounding`GO:0016126^biological_process^sterol biosynthetic p…
PB.6954.5		.	.	.	.
PB.38739.2		HPSE1_ARATH^HPSE1_ARATH^Q:1346-2941,H:14-542^57.223%ID^E:0^RecName: Full=Heparanase-like protein 1;^Eukaryota; Viridiplantae; Streptophyta; Embryophyta; Tracheophyta; Spermatophyta; Magnoliopsida; eudicotyledons; Gunneridae; Pentapetalae; rosids; malvids; Brassicales; Brassicaceae; Camelineae; Arabidopsis	ENOG410YDJW^Heparanase	KEGG:ath:AT5G07830	GO:0005618^cellular_component^cell wall`GO:0005576^cellular_component^extracellular region`GO:0005765^cellular_component^lysosomal membrane`GO:0009505^cellular_component^plant-type cell wall`GO:0005886^cellular_component^plasma membrane`GO:0004566^molecular_function^beta-glucuronidase activity`GO:0009826^biological_process^unidimensional cell growth
PB.29455.1		MTND2_VITVI^MTND2_VITVI^Q:82-669,H:4-199^81.122%ID^E:1.66e-120^RecName: Full=1,2-dihydroxy-3-keto-5-methylthiopentene dioxygenase 2 {ECO:0000255|HAMAP-Rule:MF_03154};^Eukaryota; Viridiplantae; Streptophyta; Embryophyta; Tracheophyta; Spermatophyta; Magnoliopsida; eudicotyledons; Gunneridae; Pentapetalae; rosids; Vitales; Vitaceae; Viteae; Vitis	COG1791^Catalyzes 2 different reactions between oxygene and the acireductone 1,2-dihydroxy-3-keto-5-methylthiopentene (DHK-MTPene) depending upon the metal bound in the active site. Fe-containing acireductone dioxygenase (Fe-ARD) produces formate and 2-keto-4- methylthiobutyrate (KMTB), the alpha-ketoacid precursor of methionine in the methionine recycle pathway. Ni-containing acireductone dioxyg…	KEGG:vvi:100232920`KO:K08967	GO:0005737^cellular_component^cytoplasm`GO:0005634^cellular_component^nucleus`GO:0010309^molecular_function^acireductone dioxygenase [iron(II)-requiring] activity`GO:0005506^molecular_function^iron ion binding`GO:0019509^biological_process^L-methionine salvage from methylthioadenosine`GO:0006555^biological_process^methionine metabolic process
PB.2164.1		GSTT2_ARATH^GSTT2_ARATH^Q:252-614,H:33-154^58.197%ID^E:1.79e-56^RecName: Full=Glutathione S-transferase T2;^Eukaryota; Viridiplantae; Streptophyta; Embryophyta; Tracheophyta; Spermatophyta; Magnoliopsida; eudicotyledons; Gunneridae; Pentapetalae; rosids; malvids; Brassicales; Brassicaceae; Camelineae; Arabidopsis`GSTT2_ARATH^GSTT2_ARATH^Q:601-711,H:150-186^62.162%ID^E:1.79e-56^RecName: Full=Gluta…	COG0625^glutathione Stransferase	KEGG:ath:AT5G41240`KO:K00799	GO:0005737^cellular_component^cytoplasm`GO:0005777^cellular_component^peroxisome`GO:0004364^molecular_function^glutathione transferase activity`GO:0009407^biological_process^toxin catabolic process
PB.1192.18		CCR1_ARATH^CCR1_ARATH^Q:234-950,H:42-274^45.188%ID^E:3.71e-41^RecName: Full=Cinnamoyl-CoA reductase 1;^Eukaryota; Viridiplantae; Streptophyta; Embryophyta; Tracheophyta; Spermatophyta; Magnoliopsida; eudicotyledons; Gunneridae; Pentapetalae; rosids; malvids; Brassicales; Brassicaceae; Camelineae; Arabidopsis`CCR1_ARATH^CCR1_ARATH^Q:139-237,H:10-42^63.636%ID^E:3.71e-41^RecName: Full=Cinnamoyl-CoA …	COG0451^Nad-dependent epimerase dehydratase	KEGG:ath:AT1G15950`KO:K09753	GO:0005829^cellular_component^cytosol`GO:0016621^molecular_function^cinnamoyl-CoA reductase activity`GO:0050662^molecular_function^coenzyme binding`GO:0016491^molecular_function^oxidoreductase activity`GO:0016616^molecular_function^oxidoreductase activity, acting on the CH-OH group of donors, NAD or NADP as acceptor`GO:0007623^biological_process^circadian rhythm`GO:0009809^biological_process^lign…
PB.30745.1		UBC28_ARATH^UBC28_ARATH^Q:143-586,H:1-148^96.622%ID^E:1.63e-103^RecName: Full=Ubiquitin-conjugating enzyme E2 28;^Eukaryota; Viridiplantae; Streptophyta; Embryophyta; Tracheophyta; Spermatophyta; Magnoliopsida; eudicotyledons; Gunneridae; Pentapetalae; rosids; malvids; Brassicales; Brassicaceae; Camelineae; Arabidopsis	COG5078^ubiquitin-conjugating enzyme	KEGG:ath:AT1G64230`KO:K06689	GO:0005524^molecular_function^ATP binding`GO:0061631^molecular_function^ubiquitin conjugating enzyme activity`GO:0006511^biological_process^ubiquitin-dependent protein catabolic process
PB.29708.1		BZP44_ARATH^BZP44_ARATH^Q:677-1096,H:38-164^50.714%ID^E:3.66e-32^RecName: Full=bZIP transcription factor 44 {ECO:0000305};^Eukaryota; Viridiplantae; Streptophyta; Embryophyta; Tracheophyta; Spermatophyta; Magnoliopsida; eudicotyledons; Gunneridae; Pentapetalae; rosids; malvids; Brassicales; Brassicaceae; Camelineae; Arabidopsis	ENOG410ZM7Q^Ocs element-binding factor	KEGG:ath:AT1G75390	GO:0005634^cellular_component^nucleus`GO:0003700^molecular_function^DNA-binding transcription factor activity`GO:0046982^molecular_function^protein heterodimerization activity`GO:0043565^molecular_function^sequence-specific DNA binding`GO:0044212^molecular_function^transcription regulatory region DNA binding`GO:0045893^biological_process^positive regulation of transcription, DNA-templated`GO:0009…
PB.36611.1		.	.	.	.
PB.4027.1		XYLL2_ARATH^XYLL2_ARATH^Q:270-1688,H:31-503^72.093%ID^E:0^RecName: Full=D-xylose-proton symporter-like 2;^Eukaryota; Viridiplantae; Streptophyta; Embryophyta; Tracheophyta; Spermatophyta; Magnoliopsida; eudicotyledons; Gunneridae; Pentapetalae; rosids; malvids; Brassicales; Brassicaceae; Camelineae; Arabidopsis	ENOG410XNQK^Transporter	KEGG:ath:AT5G17010	GO:0005887^cellular_component^integral component of plasma membrane`GO:0009536^cellular_component^plastid`GO:0005774^cellular_component^vacuolar membrane`GO:0005351^molecular_function^carbohydrate:proton symporter activity`GO:0005353^molecular_function^fructose transmembrane transporter activity`GO:0005355^molecular_function^glucose transmembrane transporter activity
PB.32276.1		MAOX_MESCR^MAOX_MESCR^Q:213-1124,H:7-311^88.525%ID^E:0^RecName: Full=NADP-dependent malic enzyme;^Eukaryota; Viridiplantae; Streptophyta; Embryophyta; Tracheophyta; Spermatophyta; Magnoliopsida; eudicotyledons; Gunneridae; Pentapetalae; Caryophyllales; Aizoaceae; Mesembryanthemum; Cryophytum`MAOX_MESCR^MAOX_MESCR^Q:1121-1945,H:311-585^86.909%ID^E:0^RecName: Full=NADP-dependent malic enzyme;^Eukar…	.	.	GO:0005737^cellular_component^cytoplasm`GO:0004471^molecular_function^malate dehydrogenase (decarboxylating) (NAD+) activity`GO:0004473^molecular_function^malate dehydrogenase (decarboxylating) (NADP+) activity`GO:0046872^molecular_function^metal ion binding`GO:0051287^molecular_function^NAD binding`GO:0008948^molecular_function^oxaloacetate decarboxylase activity
PB.10035.1		BOLA2_ARATH^BOLA2_ARATH^Q:130-363,H:2-79^83.333%ID^E:6.92e-41^RecName: Full=Protein BOLA2 {ECO:0000303|PubMed:24203231};^Eukaryota; Viridiplantae; Streptophyta; Embryophyta; Tracheophyta; Spermatophyta; Magnoliopsida; eudicotyledons; Gunneridae; Pentapetalae; rosids; malvids; Brassicales; Brassicaceae; Camelineae; Arabidopsis	COG0271^Bola-like protein	KEGG:ath:AT5G09830	GO:0005737^cellular_component^cytoplasm`GO:0005829^cellular_component^cytosol`GO:0005634^cellular_component^nucleus`GO:0005886^cellular_component^plasma membrane`GO:0010039^biological_process^response to iron ion`GO:0006979^biological_process^response to oxidative stress
PB.19239.1		CYPH_CATRO^CYPH_CATRO^Q:119-580,H:1-155^63.871%ID^E:5.55e-63^RecName: Full=Peptidyl-prolyl cis-trans isomerase {ECO:0000255|RuleBase:RU363019, ECO:0000303|PubMed:24939849};^Eukaryota; Viridiplantae; Streptophyta; Embryophyta; Tracheophyta; Spermatophyta; Magnoliopsida; eudicotyledons; Gunneridae; Pentapetalae; asterids; lamiids; Gentianales; Apocynaceae; Rauvolfioideae; Vinceae; Catharanthinae; C…	.	.	GO:0005737^cellular_component^cytoplasm`GO:0003755^molecular_function^peptidyl-prolyl cis-trans isomerase activity`GO:0006457^biological_process^protein folding`GO:0000413^biological_process^protein peptidyl-prolyl isomerization`GO:0061083^biological_process^regulation of protein refolding
PB.36901.5		CSCLC_ARATH^CSCLC_ARATH^Q:348-1472,H:1-392^48.485%ID^E:2.06e-168^RecName: Full=CSC1-like protein HYP1;^Eukaryota; Viridiplantae; Streptophyta; Embryophyta; Tracheophyta; Spermatophyta; Magnoliopsida; eudicotyledons; Gunneridae; Pentapetalae; rosids; malvids; Brassicales; Brassicaceae; Camelineae; Arabidopsis`CSCLC_ARATH^CSCLC_ARATH^Q:1670-2110,H:458-599^55.102%ID^E:2.06e-168^RecName: Full=CSC1-li…	COG5594^transmembrane protein 63C	KEGG:ath:AT3G01100`KO:K21989	GO:0016021^cellular_component^integral component of membrane`GO:0005886^cellular_component^plasma membrane`GO:0005227^molecular_function^calcium activated cation channel activity`GO:0008381^molecular_function^mechanosensitive ion channel activity
PB.36901.5		CSCLC_ARATH^CSCLC_ARATH^Q:348-1472,H:1-392^48.485%ID^E:2.06e-168^RecName: Full=CSC1-like protein HYP1;^Eukaryota; Viridiplantae; Streptophyta; Embryophyta; Tracheophyta; Spermatophyta; Magnoliopsida; eudicotyledons; Gunneridae; Pentapetalae; rosids; malvids; Brassicales; Brassicaceae; Camelineae; Arabidopsis`CSCLC_ARATH^CSCLC_ARATH^Q:1670-2110,H:458-599^55.102%ID^E:2.06e-168^RecName: Full=CSC1-li…	COG5594^transmembrane protein 63C	KEGG:ath:AT3G01100`KO:K21989	GO:0016021^cellular_component^integral component of membrane`GO:0005886^cellular_component^plasma membrane`GO:0005227^molecular_function^calcium activated cation channel activity`GO:0008381^molecular_function^mechanosensitive ion channel activity
PB.6078.2		LEC_PARPC^LEC_PARPC^Q:309-779,H:291-441^28.125%ID^E:1.3e-06^RecName: Full=Mannose/glucose-specific lectin;^Eukaryota; Viridiplantae; Streptophyta; Embryophyta; Tracheophyta; Spermatophyta; Magnoliopsida; eudicotyledons; Gunneridae; Pentapetalae; rosids; fabids; Fabales; Fabaceae; Caesalpinioideae; mimosoid clade; Mimoseae; Parkia	.	.	GO:0005536^molecular_function^glucose binding`GO:0005537^molecular_function^mannose binding`GO:0000771^biological_process^agglutination involved in conjugation
PB.20941.1		SCP5_ARATH^SCP5_ARATH^Q:157-903,H:36-276^29.02%ID^E:3.46e-24^RecName: Full=Serine carboxypeptidase-like 5;^Eukaryota; Viridiplantae; Streptophyta; Embryophyta; Tracheophyta; Spermatophyta; Magnoliopsida; eudicotyledons; Gunneridae; Pentapetalae; rosids; malvids; Brassicales; Brassicaceae; Camelineae; Arabidopsis`SCP5_ARATH^SCP5_ARATH^Q:1360-1497,H:391-431^47.826%ID^E:3.46e-24^RecName: Full=Serine…	COG2939^carboxy-peptidase	KEGG:ath:AT1G73290`KO:K16296	GO:0005576^cellular_component^extracellular region`GO:0004185^molecular_function^serine-type carboxypeptidase activity`GO:0019748^biological_process^secondary metabolic process
PB.9926.3		.	.	.	.
PB.3041.2		PAP_CITUN^PAP_CITUN^Q:598-999,H:178-312^85.185%ID^E:1.42e-94^RecName: Full=Plastid-lipid-associated protein, chloroplastic;^Eukaryota; Viridiplantae; Streptophyta; Embryophyta; Tracheophyta; Spermatophyta; Magnoliopsida; eudicotyledons; Gunneridae; Pentapetalae; rosids; malvids; Sapindales; Rutaceae; Aurantioideae; Citrus`PAP_CITUN^PAP_CITUN^Q:383-607,H:106-180^80%ID^E:1.42e-94^RecName: Full=Plas…	.	.	GO:0009507^cellular_component^chloroplast
PB.32011.1		.	.	.	.
PB.32561.1		B3GTF_ARATH^B3GTF_ARATH^Q:613-1827,H:1-407^39.953%ID^E:3.52e-142^RecName: Full=Beta-1,3-galactosyltransferase GALT1 {ECO:0000305};^Eukaryota; Viridiplantae; Streptophyta; Embryophyta; Tracheophyta; Spermatophyta; Magnoliopsida; eudicotyledons; Gunneridae; Pentapetalae; rosids; malvids; Brassicales; Brassicaceae; Camelineae; Arabidopsis`B3GTF_ARATH^B3GTF_ARATH^Q:1829-2524,H:408-640^53.846%ID^E:3.5…	ENOG410ZZ1B^UDP-GlcNAc beta-Gal beta-1,3-N-acetylglucosaminyltransferase	KEGG:ath:AT1G26810`KO:K14413	GO:0005794^cellular_component^Golgi apparatus`GO:0000139^cellular_component^Golgi membrane`GO:0016021^cellular_component^integral component of membrane`GO:0030246^molecular_function^carbohydrate binding`GO:0010488^molecular_function^UDP-galactose:N-glycan beta-1,3-galactosyltransferase activity`GO:0010493^biological_process^Lewis a epitope biosynthetic process`GO:0006486^biological_process^protei…
PB.42824.2		LEA65_ARATH^LEA65_ARATH^Q:239-487,H:35-112^47.059%ID^E:2.05e-18^RecName: Full=Late embryogenesis abundant protein At5g17165;^Eukaryota; Viridiplantae; Streptophyta; Embryophyta; Tracheophyta; Spermatophyta; Magnoliopsida; eudicotyledons; Gunneridae; Pentapetalae; rosids; malvids; Brassicales; Brassicaceae; Camelineae; Arabidopsis	ENOG410ZHAM^seed specific protein Bn15D1B	KEGG:ath:AT5G17165	.
PB.26131.4		.	.	.	.
PB.38684.1		PITC_DICDI^PITC_DICDI^Q:334-1047,H:42-288^27.935%ID^E:5.22e-29^RecName: Full=Phosphatidylinositol transfer protein 3;^Eukaryota; Amoebozoa; Evosea; Eumycetozoa; Dictyostelids; Dictyosteliales; Dictyosteliaceae; Dictyostelium	ENOG410Y3Q0^CRAL TRIO domain protein	KEGG:ddi:DDB_G0269182	GO:0008526^molecular_function^phosphatidylinositol transfer activity
PB.14834.1		DTX43_ARATH^DTX43_ARATH^Q:318-1838,H:15-520^64.397%ID^E:0^RecName: Full=Protein DETOXIFICATION 43 {ECO:0000303|PubMed:11739388};^Eukaryota; Viridiplantae; Streptophyta; Embryophyta; Tracheophyta; Spermatophyta; Magnoliopsida; eudicotyledons; Gunneridae; Pentapetalae; rosids; malvids; Brassicales; Brassicaceae; Camelineae; Arabidopsis	COG0534^Mate efflux family protein	KEGG:ath:AT3G08040	GO:0005623^cellular_component^cell`GO:0016021^cellular_component^integral component of membrane`GO:0005886^cellular_component^plasma membrane`GO:0015297^molecular_function^antiporter activity`GO:0015137^molecular_function^citrate transmembrane transporter activity`GO:0005381^molecular_function^iron ion transmembrane transporter activity`GO:0046873^molecular_function^metal ion transmembrane transp…
PB.31047.6		BSPA_POPDE^BSPA_POPDE^Q:126-365,H:5-84^40.741%ID^E:7.74e-08^RecName: Full=Bark storage protein A;^Eukaryota; Viridiplantae; Streptophyta; Embryophyta; Tracheophyta; Spermatophyta; Magnoliopsida; eudicotyledons; Gunneridae; Pentapetalae; rosids; fabids; Malpighiales; Salicaceae; Saliceae; Populus`BSPA_POPDE^BSPA_POPDE^Q:2094-2423,H:137-255^30.081%ID^E:1.59e-07^RecName: Full=Bark storage protein A;…	.	.	GO:0003824^molecular_function^catalytic activity`GO:0045735^molecular_function^nutrient reservoir activity`GO:0009116^biological_process^nucleoside metabolic process
PB.14861.4		FER_SILLB^FER_SILLB^Q:71-472,H:14-145^73.881%ID^E:7.78e-65^RecName: Full=Ferredoxin, chloroplastic;^Eukaryota; Viridiplantae; Streptophyta; Embryophyta; Tracheophyta; Spermatophyta; Magnoliopsida; eudicotyledons; Gunneridae; Pentapetalae; Caryophyllales; Caryophyllaceae; Sileneae; Silene	.	.	GO:0009507^cellular_component^chloroplast`GO:0051537^molecular_function^2 iron, 2 sulfur cluster binding`GO:0009055^molecular_function^electron transfer activity`GO:0046872^molecular_function^metal ion binding
PB.30675.1		.	.	.	.
PB.11483.1		MARC2_MOUSE^MARC2_MOUSE^Q:139-999,H:55-334^32.776%ID^E:5.21e-43^RecName: Full=Mitochondrial amidoxime reducing component 2;^Eukaryota; Metazoa; Chordata; Craniata; Vertebrata; Euteleostomi; Mammalia; Eutheria; Euarchontoglires; Glires; Rodentia; Myomorpha; Muroidea; Muridae; Murinae; Mus; Mus	COG3217^MOSC domain-containing protein	KEGG:mmu:67247	GO:0005743^cellular_component^mitochondrial inner membrane`GO:0005741^cellular_component^mitochondrial outer membrane`GO:0005739^cellular_component^mitochondrion`GO:0005777^cellular_component^peroxisome`GO:0030151^molecular_function^molybdenum ion binding`GO:0043546^molecular_function^molybdopterin cofactor binding`GO:0008940^molecular_function^nitrate reductase activity`GO:0030170^molecular_func…
PB.2277.2		.	.	.	.
PB.33892.1		.	.	.	.
PB.1237.1		OPR11_ORYSJ^OPR11_ORYSJ^Q:188-1225,H:16-362^78.963%ID^E:0^RecName: Full=Putative 12-oxophytodienoate reductase 11;^Eukaryota; Viridiplantae; Streptophyta; Embryophyta; Tracheophyta; Spermatophyta; Magnoliopsida; Liliopsida; Poales; Poaceae; BOP clade; Oryzoideae; Oryzeae; Oryzinae; Oryza; Oryza sativa	COG1902^NADH flavin oxidoreductase, NADH oxidase	.	GO:0010181^molecular_function^FMN binding`GO:0016491^molecular_function^oxidoreductase activity`GO:0031408^biological_process^oxylipin biosynthetic process
PB.41318.1		STT7_ARATH^STT7_ARATH^Q:533-1231,H:144-374^81.974%ID^E:0^RecName: Full=Serine/threonine-protein kinase STN7, chloroplastic;^Eukaryota; Viridiplantae; Streptophyta; Embryophyta; Tracheophyta; Spermatophyta; Magnoliopsida; eudicotyledons; Gunneridae; Pentapetalae; rosids; malvids; Brassicales; Brassicaceae; Camelineae; Arabidopsis`STT7_ARATH^STT7_ARATH^Q:261-530,H:53-142^78.889%ID^E:0^RecName: Full…	ENOG410XPP3^Cyclin-Dependent Kinase	KEGG:ath:AT1G68830	GO:0009507^cellular_component^chloroplast`GO:0009535^cellular_component^chloroplast thylakoid membrane`GO:0042651^cellular_component^thylakoid membrane`GO:0005524^molecular_function^ATP binding`GO:0004672^molecular_function^protein kinase activity`GO:0004674^molecular_function^protein serine/threonine kinase activity`GO:0007623^biological_process^circadian rhythm`GO:0009643^biological_process^pho…
PB.37286.1		RD23D_ARATH^RD23D_ARATH^Q:197-1333,H:38-376^43.445%ID^E:5.04e-71^RecName: Full=Ubiquitin receptor RAD23d;^Eukaryota; Viridiplantae; Streptophyta; Embryophyta; Tracheophyta; Spermatophyta; Magnoliopsida; eudicotyledons; Gunneridae; Pentapetalae; rosids; malvids; Brassicales; Brassicaceae; Camelineae; Arabidopsis`RD23D_ARATH^RD23D_ARATH^Q:1189-1290,H:329-362^79.412%ID^E:5.59e-14^RecName: Full=Ubiqu…	COG5272^ubiquitin	KEGG:ath:AT5G38470`KO:K10839	GO:0005737^cellular_component^cytoplasm`GO:0005829^cellular_component^cytosol`GO:0005654^cellular_component^nucleoplasm`GO:0005634^cellular_component^nucleus`GO:0009536^cellular_component^plastid`GO:0000502^cellular_component^proteasome complex`GO:0003684^molecular_function^damaged DNA binding`GO:0031593^molecular_function^polyubiquitin modification-dependent protein binding`GO:0070628^molecular_…
PB.34005.1		SQD2_ARATH^SQD2_ARATH^Q:404-1453,H:74-424^67.867%ID^E:1.23e-162^RecName: Full=Sulfoquinovosyl transferase SQD2 {ECO:0000303|PubMed:11960029};^Eukaryota; Viridiplantae; Streptophyta; Embryophyta; Tracheophyta; Spermatophyta; Magnoliopsida; eudicotyledons; Gunneridae; Pentapetalae; rosids; malvids; Brassicales; Brassicaceae; Camelineae; Arabidopsis`SQD2_ARATH^SQD2_ARATH^Q:1444-1707,H:422-509^65.909…	COG0438^Glycosyl transferase (Group 1	KEGG:ath:AT5G01220`KO:K06119	GO:0009507^cellular_component^chloroplast`GO:0009941^cellular_component^chloroplast envelope`GO:0031969^cellular_component^chloroplast membrane`GO:0016021^cellular_component^integral component of membrane`GO:0005886^cellular_component^plasma membrane`GO:0009536^cellular_component^plastid`GO:0008194^molecular_function^UDP-glycosyltransferase activity`GO:0046510^molecular_function^UDP-sulfoquinovos…
PB.19099.3		HMGCL_ARATH^HMGCL_ARATH^Q:815-1573,H:214-468^78.824%ID^E:1.52e-122^RecName: Full=Hydroxymethylglutaryl-CoA lyase, mitochondrial;^Eukaryota; Viridiplantae; Streptophyta; Embryophyta; Tracheophyta; Spermatophyta; Magnoliopsida; eudicotyledons; Gunneridae; Pentapetalae; rosids; malvids; Brassicales; Brassicaceae; Camelineae; Arabidopsis`HMGCL_ARATH^HMGCL_ARATH^Q:531-890,H:121-233^44.167%ID^E:9.84e-1…	COG0119^Catalyzes the condensation of the acetyl group of acetyl-CoA with 3-methyl-2-oxobutanoate (2-oxoisovalerate) to form 3-carboxy-3-hydroxy-4-methylpentanoate (2-isopropylmalate) (By similarity)	KEGG:ath:AT2G26800`KO:K01640	GO:0005759^cellular_component^mitochondrial matrix`GO:0005739^cellular_component^mitochondrion`GO:0004419^molecular_function^hydroxymethylglutaryl-CoA lyase activity`GO:0046872^molecular_function^metal ion binding`GO:0046951^biological_process^ketone body biosynthetic process`GO:0006552^biological_process^leucine catabolic process`GO:0006629^biological_process^lipid metabolic process
PB.19997.2		.	.	.	.
PB.23854.1		ISCAP_ARATH^ISCAP_ARATH^Q:297-647,H:61-178^74.576%ID^E:4.27e-61^RecName: Full=Iron-sulfur assembly protein IscA, chloroplastic;^Eukaryota; Viridiplantae; Streptophyta; Embryophyta; Tracheophyta; Spermatophyta; Magnoliopsida; eudicotyledons; Gunneridae; Pentapetalae; rosids; malvids; Brassicales; Brassicaceae; Camelineae; Arabidopsis	COG0316^Iron--sulfur cluster	KEGG:ath:AT1G10500`KO:K22063	GO:0009570^cellular_component^chloroplast stroma`GO:0051536^molecular_function^iron-sulfur cluster binding`GO:0046872^molecular_function^metal ion binding`GO:0030674^molecular_function^protein binding, bridging`GO:0005198^molecular_function^structural molecule activity`GO:0016226^biological_process^iron-sulfur cluster assembly`GO:0097428^biological_process^protein maturation by iron-sulfur cluste…
PB.37485.1		ZOG_PHALU^ZOG_PHALU^Q:96-1457,H:20-459^50.441%ID^E:4.35e-152^RecName: Full=Zeatin O-glucosyltransferase;^Eukaryota; Viridiplantae; Streptophyta; Embryophyta; Tracheophyta; Spermatophyta; Magnoliopsida; eudicotyledons; Gunneridae; Pentapetalae; rosids; fabids; Fabales; Fabaceae; Papilionoideae; 50 kb inversion clade; NPAAA clade; indigoferoid/millettioid clade; Phaseoleae; Phaseolus	.	KEGG:ag:AAD04166`KO:K13492	GO:0050403^molecular_function^trans-zeatin O-beta-D-glucosyltransferase activity`GO:0050404^molecular_function^zeatin O-beta-D-xylosyltransferase activity`GO:0009690^biological_process^cytokinin metabolic process`GO:0048439^biological_process^flower morphogenesis`GO:0009965^biological_process^leaf morphogenesis`GO:0045926^biological_process^negative regulation of growth`GO:0006486^biological_proc…
PB.10963.1		PHR3_ORYSJ^PHR3_ORYSJ^Q:975-1712,H:75-324^41.085%ID^E:2.58e-51^RecName: Full=Protein PHOSPHATE STARVATION RESPONSE 3 {ECO:0000303|PubMed:26082401};^Eukaryota; Viridiplantae; Streptophyta; Embryophyta; Tracheophyta; Spermatophyta; Magnoliopsida; Liliopsida; Poales; Poaceae; BOP clade; Oryzoideae; Oryzeae; Oryzinae; Oryza; Oryza sativa`PHR3_ORYSJ^PHR3_ORYSJ^Q:1802-1984,H:354-408^75.41%ID^E:2.58e-51…	ENOG410YCXV^Myblike DNAbinding domain containing protein	KEGG:osa:4328249	GO:0005634^cellular_component^nucleus`GO:0003677^molecular_function^DNA binding
PB.34628.1		PDE_MACLB^PDE_MACLB^Q:357-953,H:141-339^47.059%ID^E:4.19e-64^RecName: Full=Venom phosphodiesterase {ECO:0000303|PubMed:25079051};^Eukaryota; Metazoa; Chordata; Craniata; Vertebrata; Euteleostomi; Lepidosauria; Squamata; Bifurcata; Unidentata; Episquamata; Toxicofera; Serpentes; Colubroidea; Viperidae; Viperinae; Macrovipera`PDE_MACLB^PDE_MACLB^Q:938-1489,H:335-514^32.796%ID^E:4.19e-64^RecName: Fu…	.	.	GO:0005576^cellular_component^extracellular region`GO:0016787^molecular_function^hydrolase activity`GO:0046872^molecular_function^metal ion binding`GO:0003676^molecular_function^nucleic acid binding`GO:0090729^molecular_function^toxin activity`GO:0009405^biological_process^pathogenesis
PB.30660.1		RIPLY_SILCH^RIPLY_SILCH^Q:2232-2483,H:147-222^44.048%ID^E:3.91e-15^RecName: Full=Ribosome-inactivating protein lychnin;^Eukaryota; Viridiplantae; Streptophyta; Embryophyta; Tracheophyta; Spermatophyta; Magnoliopsida; eudicotyledons; Gunneridae; Pentapetalae; Caryophyllales; Caryophyllaceae; Sileneae; Silene`RIPLY_SILCH^RIPLY_SILCH^Q:2005-2220,H:70-142^37.333%ID^E:3.91e-15^RecName: Full=Ribosome-i…	.	.	GO:0030597^molecular_function^RNA glycosylase activity`GO:0030598^molecular_function^rRNA N-glycosylase activity`GO:0090729^molecular_function^toxin activity`GO:0006952^biological_process^defense response`GO:0017148^biological_process^negative regulation of translation`GO:0009405^biological_process^pathogenesis
PB.12213.2		.	.	.	.
PB.25280.1		PSBB_ACOCL^PSBB_ACOCL^Q:844-1719,H:216-508^44.951%ID^E:1.78e-114^RecName: Full=Photosystem II CP47 reaction center protein {ECO:0000255|HAMAP-Rule:MF_01495};^Eukaryota; Viridiplantae; Streptophyta; Embryophyta; Tracheophyta; Spermatophyta; Magnoliopsida; Liliopsida; Acoraceae; Acorus`PSBB_ACOCL^PSBB_ACOCL^Q:543-821,H:116-208^78.495%ID^E:1.78e-114^RecName: Full=Photosystem II CP47 reaction center …	.	.	GO:0009535^cellular_component^chloroplast thylakoid membrane`GO:0016021^cellular_component^integral component of membrane`GO:0009523^cellular_component^photosystem II`GO:0016168^molecular_function^chlorophyll binding`GO:0045156^molecular_function^electron transporter, transferring electrons within the cyclic electron transport pathway of photosynthesis activity`GO:0009772^biological_process^photo…
PB.26069.5		TPS13_RICCO^TPS13_RICCO^Q:1455-2186,H:268-476^44.13%ID^E:3.99e-77^RecName: Full=Probable terpene synthase 13;^Eukaryota; Viridiplantae; Streptophyta; Embryophyta; Tracheophyta; Spermatophyta; Magnoliopsida; eudicotyledons; Gunneridae; Pentapetalae; rosids; fabids; Malpighiales; Euphorbiaceae; Acalyphoideae; Acalypheae; Ricinus`TPS13_RICCO^TPS13_RICCO^Q:964-1386,H:143-275^42.657%ID^E:3.99e-77^RecN…	.	KEGG:rcu:8267425`KO:K15086	GO:0000287^molecular_function^magnesium ion binding`GO:0010333^molecular_function^terpene synthase activity
PB.38937.3		PAO2_ARATH^PAO2_ARATH^Q:519-1703,H:4-396^53.676%ID^E:6.37e-141^RecName: Full=Polyamine oxidase 2 {ECO:0000303|PubMed:21081665};^Eukaryota; Viridiplantae; Streptophyta; Embryophyta; Tracheophyta; Spermatophyta; Magnoliopsida; eudicotyledons; Gunneridae; Pentapetalae; rosids; malvids; Brassicales; Brassicaceae; Camelineae; Arabidopsis`PAO2_ARATH^PAO2_ARATH^Q:1703-1948,H:397-478^86.585%ID^E:6.37e-14…	ENOG410XQHS^Polyamine oxidase	KEGG:ath:AT2G43020`KO:K17839	GO:0005777^cellular_component^peroxisome`GO:0016491^molecular_function^oxidoreductase activity`GO:0046592^molecular_function^polyamine oxidase activity`GO:0006598^biological_process^polyamine catabolic process`GO:0046203^biological_process^spermidine catabolic process`GO:0046208^biological_process^spermine catabolic process
PB.38019.1		.	.	.	.
PB.25176.1		PSBB_SPIOL^PSBB_SPIOL^Q:559-1317,H:130-383^85.039%ID^E:4.07e-160^RecName: Full=Photosystem II CP47 reaction center protein {ECO:0000255|HAMAP-Rule:MF_01495};^Eukaryota; Viridiplantae; Streptophyta; Embryophyta; Tracheophyta; Spermatophyta; Magnoliopsida; eudicotyledons; Gunneridae; Pentapetalae; Caryophyllales; Chenopodiaceae; Chenopodioideae; Anserineae; Spinacia`PSBB_SPIOL^PSBB_SPIOL^Q:296-565,…	.	KEGG:soe:2715608`KO:K02704	GO:0009535^cellular_component^chloroplast thylakoid membrane`GO:0016021^cellular_component^integral component of membrane`GO:0009523^cellular_component^photosystem II`GO:0016168^molecular_function^chlorophyll binding`GO:0045156^molecular_function^electron transporter, transferring electrons within the cyclic electron transport pathway of photosynthesis activity`GO:0009772^biological_process^photo…
PB.18458.1		SAMT_CLABR^SAMT_CLABR^Q:573-1298,H:58-292^47.325%ID^E:3.83e-75^RecName: Full=Salicylate carboxymethyltransferase;^Eukaryota; Viridiplantae; Streptophyta; Embryophyta; Tracheophyta; Spermatophyta; Magnoliopsida; eudicotyledons; Gunneridae; Pentapetalae; rosids; malvids; Myrtales; Onagraceae; Onagroideae; Onagreae; Clarkia`SAMT_CLABR^SAMT_CLABR^Q:1310-1477,H:302-357^39.286%ID^E:9.83e-07^RecName: Fu…	.	KEGG:ag:AAF00108`KO:K21483	GO:0046872^molecular_function^metal ion binding`GO:0008168^molecular_function^methyltransferase activity`GO:0032259^biological_process^methylation
PB.33613.1		.	.	.	.
PB.9676.1		RBCX2_ARATH^RBCX2_ARATH^Q:479-967,H:19-177^54.491%ID^E:3.39e-53^RecName: Full=Chaperonin-like RbcX protein 2, chloroplastic {ECO:0000303|PubMed:21922322};^Eukaryota; Viridiplantae; Streptophyta; Embryophyta; Tracheophyta; Spermatophyta; Magnoliopsida; eudicotyledons; Gunneridae; Pentapetalae; rosids; malvids; Brassicales; Brassicaceae; Camelineae; Arabidopsis	ENOG4111VPF^chaperonin family protein RbcX	KEGG:ath:AT5G19855	GO:0009570^cellular_component^chloroplast stroma`GO:0044183^molecular_function^protein folding chaperone`GO:0061077^biological_process^chaperone-mediated protein folding
PB.42285.1		PEAMT_SPIOL^PEAMT_SPIOL^Q:388-1371,H:156-493^71.765%ID^E:4.05e-172^RecName: Full=Phosphoethanolamine N-methyltransferase;^Eukaryota; Viridiplantae; Streptophyta; Embryophyta; Tracheophyta; Spermatophyta; Magnoliopsida; eudicotyledons; Gunneridae; Pentapetalae; Caryophyllales; Chenopodiaceae; Chenopodioideae; Anserineae; Spinacia`PEAMT_SPIOL^PEAMT_SPIOL^Q:179-466,H:86-182^52.577%ID^E:3.06e-27^RecN…	.	.	GO:0005737^cellular_component^cytoplasm`GO:0000234^molecular_function^phosphoethanolamine N-methyltransferase activity`GO:0032259^biological_process^methylation`GO:0006656^biological_process^phosphatidylcholine biosynthetic process
PB.36560.2		.	.	.	.
PB.24555.1		UBC9_ARATH^UBC9_ARATH^Q:206-559,H:1-118^98.305%ID^E:4.74e-80^RecName: Full=SUMO-conjugating enzyme UBC9;^Eukaryota; Viridiplantae; Streptophyta; Embryophyta; Tracheophyta; Spermatophyta; Magnoliopsida; eudicotyledons; Gunneridae; Pentapetalae; rosids; malvids; Brassicales; Brassicaceae; Camelineae; Arabidopsis`UBC9_ARATH^UBC9_ARATH^Q:319-648,H:39-148^40%ID^E:3.28e-12^RecName: Full=SUMO-conjugatin…	COG5078^ubiquitin-conjugating enzyme	KEGG:ath:AT4G27960	GO:0005524^molecular_function^ATP binding`GO:0061631^molecular_function^ubiquitin conjugating enzyme activity`GO:0016925^biological_process^protein sumoylation`GO:0006511^biological_process^ubiquitin-dependent protein catabolic process
PB.1555.3		LOX21_SOLTU^LOX21_SOLTU^Q:1403-2821,H:426-899^72.996%ID^E:0^RecName: Full=Linoleate 13S-lipoxygenase 2-1, chloroplastic;^Eukaryota; Viridiplantae; Streptophyta; Embryophyta; Tracheophyta; Spermatophyta; Magnoliopsida; eudicotyledons; Gunneridae; Pentapetalae; asterids; lamiids; Solanales; Solanaceae; Solanoideae; Solaneae; Solanum`LOX21_SOLTU^LOX21_SOLTU^Q:451-1158,H:106-342^61.603%ID^E:0^RecName…	ENOG410YN4N^Plant lipoxygenase may be involved in a number of diverse aspects of plant physiology including growth and development, pest resistance, and senescence or responses to wounding (By similarity)	KEGG:sot:102596122`KO:K00454	GO:0009570^cellular_component^chloroplast stroma`GO:0009534^cellular_component^chloroplast thylakoid`GO:0016165^molecular_function^linoleate 13S-lipoxygenase activity`GO:0046872^molecular_function^metal ion binding`GO:0010597^biological_process^green leaf volatile biosynthetic process`GO:0031408^biological_process^oxylipin biosynthetic process
PB.26944.1		.	.	.	.
PB.29478.1		HMDH1_HEVBR^HMDH1_HEVBR^Q:196-948,H:172-422^83.665%ID^E:0^RecName: Full=3-hydroxy-3-methylglutaryl-coenzyme A reductase 1;^Eukaryota; Viridiplantae; Streptophyta; Embryophyta; Tracheophyta; Spermatophyta; Magnoliopsida; eudicotyledons; Gunneridae; Pentapetalae; rosids; fabids; Malpighiales; Euphorbiaceae; Crotonoideae; Micrandreae; Hevea`HMDH1_HEVBR^HMDH1_HEVBR^Q:948-1397,H:423-572^90%ID^E:0^RecN…	.	.	GO:0005789^cellular_component^endoplasmic reticulum membrane`GO:0016021^cellular_component^integral component of membrane`GO:0031966^cellular_component^mitochondrial membrane`GO:0042170^cellular_component^plastid membrane`GO:0050662^molecular_function^coenzyme binding`GO:0004420^molecular_function^hydroxymethylglutaryl-CoA reductase (NADPH) activity`GO:0015936^biological_process^coenzyme A metabo…
PB.8952.3		PSBD_NANDO^PSBD_NANDO^Q:936-1883,H:1-316^99.367%ID^E:0^RecName: Full=Photosystem II D2 protein {ECO:0000255|HAMAP-Rule:MF_01383};^Eukaryota; Viridiplantae; Streptophyta; Embryophyta; Tracheophyta; Spermatophyta; Magnoliopsida; Ranunculales; Berberidaceae; Nandinoideae; Nandina	.	.	GO:0009535^cellular_component^chloroplast thylakoid membrane`GO:0016021^cellular_component^integral component of membrane`GO:0009523^cellular_component^photosystem II`GO:0016168^molecular_function^chlorophyll binding`GO:0045156^molecular_function^electron transporter, transferring electrons within the cyclic electron transport pathway of photosynthesis activity`GO:0005506^molecular_function^iron …
PB.13776.2		TRBP2_ARATH^TRBP2_ARATH^Q:292-795,H:72-239^61.905%ID^E:1.31e-64^RecName: Full=Tryptophan synthase beta chain 2, chloroplastic;^Eukaryota; Viridiplantae; Streptophyta; Embryophyta; Tracheophyta; Spermatophyta; Magnoliopsida; eudicotyledons; Gunneridae; Pentapetalae; rosids; malvids; Brassicales; Brassicaceae; Camelineae; Arabidopsis	COG0133^The beta subunit is responsible for the synthesis of L- tryptophan from indole and L-serine (By similarity)	KEGG:ath:AT4G27070`KO:K01696	GO:0009941^cellular_component^chloroplast envelope`GO:0009570^cellular_component^chloroplast stroma`GO:0005737^cellular_component^cytoplasm`GO:0004834^molecular_function^tryptophan synthase activity`GO:0000162^biological_process^tryptophan biosynthetic process
PB.42692.1		RACD_PYRHO^RACD_PYRHO^Q:264-932,H:2-225^24.893%ID^E:1.77e-14^RecName: Full=Aspartate racemase;^Archaea; Euryarchaeota; Thermococci; Thermococcales; Thermococcaceae; Pyrococcus	COG1794^aspartate racemase	KEGG:pho:PH0670`KO:K01779	GO:0047689^molecular_function^aspartate racemase activity`GO:0006807^biological_process^nitrogen compound metabolic process
PB.23320.1		.	.	.	.
PB.22377.1		SMT1_ARATH^SMT1_ARATH^Q:620-1231,H:132-335^84.804%ID^E:3.33e-127^RecName: Full=Cycloartenol-C-24-methyltransferase;^Eukaryota; Viridiplantae; Streptophyta; Embryophyta; Tracheophyta; Spermatophyta; Magnoliopsida; eudicotyledons; Gunneridae; Pentapetalae; rosids; malvids; Brassicales; Brassicaceae; Camelineae; Arabidopsis`SMT1_ARATH^SMT1_ARATH^Q:228-758,H:1-169^62.57%ID^E:1.28e-70^RecName: Full=Cy…	ENOG410XP5G^Methyltransferase	KEGG:ath:AT5G13710`KO:K00559	GO:0005783^cellular_component^endoplasmic reticulum`GO:0009506^cellular_component^plasmodesma`GO:0009536^cellular_component^plastid`GO:0005773^cellular_component^vacuole`GO:0003838^molecular_function^sterol 24-C-methyltransferase activity`GO:0009793^biological_process^embryo development ending in seed dormancy`GO:0032259^biological_process^methylation`GO:0016126^biological_process^sterol biosynth…
PB.19803.1		.	.	.	.
PB.12069.1		RGGA_TOBAC^RGGA_TOBAC^Q:697-1338,H:86-296^62.326%ID^E:3.18e-22^RecName: Full=RGG repeats nuclear RNA binding protein A {ECO:0000303|PubMed:11905967};^Eukaryota; Viridiplantae; Streptophyta; Embryophyta; Tracheophyta; Spermatophyta; Magnoliopsida; eudicotyledons; Gunneridae; Pentapetalae; asterids; lamiids; Solanales; Solanaceae; Nicotianoideae; Nicotianeae; Nicotiana	.	.	GO:0005634^cellular_component^nucleus`GO:0048471^cellular_component^perinuclear region of cytoplasm`GO:0003723^molecular_function^RNA binding`GO:0009416^biological_process^response to light stimulus
PB.41025.1		Y4597_ARATH^Y4597_ARATH^Q:2101-2565,H:157-310^45.806%ID^E:1.98e-41^RecName: Full=Uncharacterized protein At4g15970;^Eukaryota; Viridiplantae; Streptophyta; Embryophyta; Tracheophyta; Spermatophyta; Magnoliopsida; eudicotyledons; Gunneridae; Pentapetalae; rosids; malvids; Brassicales; Brassicaceae; Camelineae; Arabidopsis`Y4597_ARATH^Y4597_ARATH^Q:497-871,H:42-164^53.175%ID^E:3.48e-31^RecName: Ful…	ENOG410YD0F^Nucleotide-diphospho-sugar transferase	KEGG:ath:AT4G15970	.
PB.39203.2		.	.	.	.
PB.43596.2		SAU32_ARATH^SAU32_ARATH^Q:392-565,H:24-80^72.414%ID^E:9.23e-22^RecName: Full=Auxin-responsive protein SAUR32 {ECO:0000305};^Eukaryota; Viridiplantae; Streptophyta; Embryophyta; Tracheophyta; Spermatophyta; Magnoliopsida; eudicotyledons; Gunneridae; Pentapetalae; rosids; malvids; Brassicales; Brassicaceae; Camelineae; Arabidopsis	ENOG410YXA2^Auxin-induced protein	KEGG:ath:AT2G46690`KO:K14488	GO:0005737^cellular_component^cytoplasm`GO:0005634^cellular_component^nucleus`GO:0009734^biological_process^auxin-activated signaling pathway`GO:0007275^biological_process^multicellular organism development`GO:0040008^biological_process^regulation of growth`GO:1900140^biological_process^regulation of seedling development
PB.11313.2		RCE1_ARATH^RCE1_ARATH^Q:79-627,H:1-184^83.152%ID^E:6.36e-113^RecName: Full=NEDD8-conjugating enzyme Ubc12;^Eukaryota; Viridiplantae; Streptophyta; Embryophyta; Tracheophyta; Spermatophyta; Magnoliopsida; eudicotyledons; Gunneridae; Pentapetalae; rosids; malvids; Brassicales; Brassicaceae; Camelineae; Arabidopsis	ENOG410XS81^ubiquitin-conjugating enzyme	KEGG:ath:AT4G36800`KO:K10579	GO:0005524^molecular_function^ATP binding`GO:0019788^molecular_function^NEDD8 transferase activity`GO:0045116^biological_process^protein neddylation`GO:0009733^biological_process^response to auxin
PB.37521.1		C3H44_ARATH^C3H44_ARATH^Q:339-1991,H:112-626^28.12%ID^E:3.31e-46^RecName: Full=Zinc finger CCCH domain-containing protein 44;^Eukaryota; Viridiplantae; Streptophyta; Embryophyta; Tracheophyta; Spermatophyta; Magnoliopsida; eudicotyledons; Gunneridae; Pentapetalae; rosids; malvids; Brassicales; Brassicaceae; Camelineae; Arabidopsis	ENOG41120EC^GYF domain-containing protein	.	GO:0003677^molecular_function^DNA binding`GO:0046872^molecular_function^metal ion binding
PB.731.2		.	.	.	.
PB.18626.2		MLP43_ARATH^MLP43_ARATH^Q:75-524,H:4-153^39.735%ID^E:3.88e-30^RecName: Full=MLP-like protein 43;^Eukaryota; Viridiplantae; Streptophyta; Embryophyta; Tracheophyta; Spermatophyta; Magnoliopsida; eudicotyledons; Gunneridae; Pentapetalae; rosids; malvids; Brassicales; Brassicaceae; Camelineae; Arabidopsis	ENOG4111C37^response to biotic stimulus	KEGG:ath:AT1G70890	GO:0009507^cellular_component^chloroplast`GO:0005829^cellular_component^cytosol`GO:0005739^cellular_component^mitochondrion`GO:0006952^biological_process^defense response
PB.30190.1		AB1K3_ARATH^AB1K3_ARATH^Q:629-1480,H:95-383^44.138%ID^E:1.16e-105^RecName: Full=Protein ACTIVITY OF BC1 COMPLEX KINASE 3, chloroplastic {ECO:0000303|PubMed:23673981};^Eukaryota; Viridiplantae; Streptophyta; Embryophyta; Tracheophyta; Spermatophyta; Magnoliopsida; eudicotyledons; Gunneridae; Pentapetalae; rosids; malvids; Brassicales; Brassicaceae; Camelineae; Arabidopsis`AB1K3_ARATH^AB1K3_ARATH^Q…	COG0661^Required, probably indirectly, for the hydroxylation of 2-octaprenylphenol to 2-octaprenyl-6-hydroxy-phenol, the fourth step in ubiquinone biosynthesis (By similarity)	KEGG:ath:AT1G79600`KO:K08869	GO:0009507^cellular_component^chloroplast`GO:0005739^cellular_component^mitochondrion`GO:0010287^cellular_component^plastoglobule`GO:0005524^molecular_function^ATP binding`GO:0004672^molecular_function^protein kinase activity`GO:0006995^biological_process^cellular response to nitrogen starvation`GO:0009658^biological_process^chloroplast organization`GO:0080177^biological_process^plastoglobule org…
PB.9169.1		ACO13_PONAB^ACO13_PONAB^Q:200-448,H:50-132^45.882%ID^E:4.22e-14^RecName: Full=Acyl-coenzyme A thioesterase 13;^Eukaryota; Metazoa; Chordata; Craniata; Vertebrata; Euteleostomi; Mammalia; Eutheria; Euarchontoglires; Primates; Haplorrhini; Catarrhini; Hominidae; Pongo	COG2050^thioesterase Superfamily protein	KEGG:pon:100173179`KO:K17362	GO:0005829^cellular_component^cytosol`GO:0005739^cellular_component^mitochondrion`GO:0005634^cellular_component^nucleus`GO:0005819^cellular_component^spindle`GO:0047617^molecular_function^acyl-CoA hydrolase activity
PB.2343.13		GDL76_ARATH^GDL76_ARATH^Q:1527-1802,H:216-308^53.763%ID^E:3.61e-36^RecName: Full=GDSL esterase/lipase At5g14450;^Eukaryota; Viridiplantae; Streptophyta; Embryophyta; Tracheophyta; Spermatophyta; Magnoliopsida; eudicotyledons; Gunneridae; Pentapetalae; rosids; malvids; Brassicales; Brassicaceae; Camelineae; Arabidopsis`GDL76_ARATH^GDL76_ARATH^Q:1271-1417,H:165-212^59.184%ID^E:3.61e-36^RecName: Ful…	ENOG4111BJN^GDSL esterase lipase	KEGG:ath:AT5G14450	GO:0005576^cellular_component^extracellular region`GO:0009505^cellular_component^plant-type cell wall`GO:0009506^cellular_component^plasmodesma`GO:0016788^molecular_function^hydrolase activity, acting on ester bonds`GO:0016042^biological_process^lipid catabolic process
PB.30876.2		4CL2_ORYSJ^4CL2_ORYSJ^Q:1276-2043,H:343-566^64.062%ID^E:0^RecName: Full=Probable 4-coumarate--CoA ligase 2;^Eukaryota; Viridiplantae; Streptophyta; Embryophyta; Tracheophyta; Spermatophyta; Magnoliopsida; Liliopsida; Poales; Poaceae; BOP clade; Oryzoideae; Oryzeae; Oryzinae; Oryza; Oryza sativa`4CL2_ORYSJ^4CL2_ORYSJ^Q:353-973,H:23-242^51.131%ID^E:0^RecName: Full=Probable 4-coumarate--CoA ligase 2…	COG0318^Amp-dependent synthetase and ligase	KEGG:osa:4330407`KO:K01904	GO:0016207^molecular_function^4-coumarate-CoA ligase activity`GO:0005524^molecular_function^ATP binding`GO:0009698^biological_process^phenylpropanoid metabolic process`GO:0010584^biological_process^pollen exine formation
PB.3272.2		BASS3_ARATH^BASS3_ARATH^Q:834-1499,H:195-416^81.982%ID^E:8.41e-110^RecName: Full=Probable sodium/metabolite cotransporter BASS3, chloroplastic;^Eukaryota; Viridiplantae; Streptophyta; Embryophyta; Tracheophyta; Spermatophyta; Magnoliopsida; eudicotyledons; Gunneridae; Pentapetalae; rosids; malvids; Brassicales; Brassicaceae; Camelineae; Arabidopsis`BASS3_ARATH^BASS3_ARATH^Q:434-799,H:72-182^56.55…	COG0385^bile acid	KEGG:ath:AT3G25410	GO:0009941^cellular_component^chloroplast envelope`GO:0016021^cellular_component^integral component of membrane
PB.33173.1		CLPX1_ARATH^CLPX1_ARATH^Q:1200-2207,H:152-489^86.431%ID^E:0^RecName: Full=CLP protease regulatory subunit CLPX1, mitochondrial {ECO:0000303|PubMed:11299370};^Eukaryota; Viridiplantae; Streptophyta; Embryophyta; Tracheophyta; Spermatophyta; Magnoliopsida; eudicotyledons; Gunneridae; Pentapetalae; rosids; malvids; Brassicales; Brassicaceae; Camelineae; Arabidopsis	COG1219^ATP-dependent specificity component of the Clp protease. It directs the protease to specific substrates. Can perform chaperone functions in the absence of ClpP (By similarity)	KEGG:ath:AT5G53350`KO:K03544	GO:0005759^cellular_component^mitochondrial matrix`GO:0005739^cellular_component^mitochondrion`GO:0005524^molecular_function^ATP binding`GO:0004176^molecular_function^ATP-dependent peptidase activity`GO:0051082^molecular_function^unfolded protein binding`GO:0030163^biological_process^protein catabolic process`GO:0006457^biological_process^protein folding
PB.34718.1		ILL4_ARATH^ILL4_ARATH^Q:2093-2665,H:252-440^57.292%ID^E:2.61e-86^RecName: Full=IAA-amino acid hydrolase ILR1-like 4 {ECO:0000303|PubMed:10072397};^Eukaryota; Viridiplantae; Streptophyta; Embryophyta; Tracheophyta; Spermatophyta; Magnoliopsida; eudicotyledons; Gunneridae; Pentapetalae; rosids; malvids; Brassicales; Brassicaceae; Camelineae; Arabidopsis`ILL4_ARATH^ILL4_ARATH^Q:1686-2087,H:117-250^5…	COG1473^amidohydrolase	KEGG:ath:AT1G51760`KO:K21604	GO:0005783^cellular_component^endoplasmic reticulum`GO:0005788^cellular_component^endoplasmic reticulum lumen`GO:0005634^cellular_component^nucleus`GO:0005886^cellular_component^plasma membrane`GO:0016787^molecular_function^hydrolase activity`GO:0010179^molecular_function^IAA-Ala conjugate hydrolase activity`GO:0046872^molecular_function^metal ion binding`GO:0009850^biological_process^auxin metab…
PB.14131.1		ADPO1_ORYSJ^ADPO1_ORYSJ^Q:1787-2224,H:228-373^57.534%ID^E:2.14e-58^RecName: Full=Heptahelical transmembrane protein ADIPOR1;^Eukaryota; Viridiplantae; Streptophyta; Embryophyta; Tracheophyta; Spermatophyta; Magnoliopsida; Liliopsida; Poales; Poaceae; BOP clade; Oryzoideae; Oryzeae; Oryzinae; Oryza; Oryza sativa`ADPO1_ORYSJ^ADPO1_ORYSJ^Q:1635-1790,H:177-228^71.154%ID^E:2.14e-58^RecName: Full=Hepta…	COG1272^Channel protein (Hemolysin III family	KEGG:osa:4341641`KO:K07297	GO:0016021^cellular_component^integral component of membrane`GO:0038023^molecular_function^signaling receptor activity`GO:0009725^biological_process^response to hormone
PB.31793.1		PUB8_ARATH^PUB8_ARATH^Q:443-1228,H:106-367^53.435%ID^E:1.97e-89^RecName: Full=U-box domain-containing protein 8;^Eukaryota; Viridiplantae; Streptophyta; Embryophyta; Tracheophyta; Spermatophyta; Magnoliopsida; eudicotyledons; Gunneridae; Pentapetalae; rosids; malvids; Brassicales; Brassicaceae; Camelineae; Arabidopsis`PUB8_ARATH^PUB8_ARATH^Q:138-437,H:1-103^64.762%ID^E:1.97e-89^RecName: Full=U-bo…	ENOG410XRTN^U-box domain-containing protein	KEGG:ath:AT4G21350	GO:0005737^cellular_component^cytoplasm`GO:0005634^cellular_component^nucleus`GO:0004842^molecular_function^ubiquitin-protein transferase activity`GO:0016567^biological_process^protein ubiquitination
PB.35889.1		.	.	.	.
PB.23464.1		CLPS1_ARATH^CLPS1_ARATH^Q:112-582,H:1-159^72.956%ID^E:1.58e-81^RecName: Full=ATP-dependent Clp protease adapter protein CLPS1, chloroplastic {ECO:0000303|Ref.6};^Eukaryota; Viridiplantae; Streptophyta; Embryophyta; Tracheophyta; Spermatophyta; Magnoliopsida; eudicotyledons; Gunneridae; Pentapetalae; rosids; malvids; Brassicales; Brassicaceae; Camelineae; Arabidopsis	COG2127^protein catabolic process	KEGG:ath:AT1G68660`KO:K06891	GO:0009570^cellular_component^chloroplast stroma`GO:0005840^cellular_component^ribosome`GO:0008233^molecular_function^peptidase activity`GO:0030674^molecular_function^protein binding, bridging`GO:1903052^biological_process^positive regulation of proteolysis involved in cellular protein catabolic process`GO:0030163^biological_process^protein catabolic process
PB.43456.1		SGR_CAPAN^SGR_CAPAN^Q:281-868,H:1-195^75%ID^E:1.98e-91^RecName: Full=Protein STAY-GREEN homolog, chloroplastic {ECO:0000305};^Eukaryota; Viridiplantae; Streptophyta; Embryophyta; Tracheophyta; Spermatophyta; Magnoliopsida; eudicotyledons; Gunneridae; Pentapetalae; asterids; lamiids; Solanales; Solanaceae; Solanoideae; Capsiceae; Capsicum	.	KEGG:cann:107866321`KO:K22013	GO:0009507^cellular_component^chloroplast`GO:0015996^biological_process^chlorophyll catabolic process
PB.19477.4		.	.	.	.
PB.41378.2		.	.	.	.
PB.31579.1		4CL1_TOBAC^4CL1_TOBAC^Q:1125-2171,H:199-547^78.51%ID^E:0^RecName: Full=4-coumarate--CoA ligase 1;^Eukaryota; Viridiplantae; Streptophyta; Embryophyta; Tracheophyta; Spermatophyta; Magnoliopsida; eudicotyledons; Gunneridae; Pentapetalae; asterids; lamiids; Solanales; Solanaceae; Nicotianoideae; Nicotianeae; Nicotiana`4CL1_TOBAC^4CL1_TOBAC^Q:526-1128,H:16-199^50.249%ID^E:0^RecName: Full=4-coumarate…	.	KEGG:nta:107803673`KO:K01904	GO:0016207^molecular_function^4-coumarate-CoA ligase activity`GO:0005524^molecular_function^ATP binding`GO:0009698^biological_process^phenylpropanoid metabolic process
PB.39789.1		NUDT8_ARATH^NUDT8_ARATH^Q:299-1327,H:15-367^59.773%ID^E:6.13e-143^RecName: Full=Nudix hydrolase 8;^Eukaryota; Viridiplantae; Streptophyta; Embryophyta; Tracheophyta; Spermatophyta; Magnoliopsida; eudicotyledons; Gunneridae; Pentapetalae; rosids; malvids; Brassicales; Brassicaceae; Camelineae; Arabidopsis	ENOG410Z4GH^nudix (nucleoside diphosphate linked moiety X)-type motif 6	KEGG:ath:AT5G47240	GO:0005829^cellular_component^cytosol`GO:0047631^molecular_function^ADP-ribose diphosphatase activity`GO:0046872^molecular_function^metal ion binding`GO:0051287^molecular_function^NAD binding`GO:0035529^molecular_function^NADH pyrophosphatase activity`GO:0009611^biological_process^response to wounding
PB.7751.4		RSH1L_ARATH^RSH1L_ARATH^Q:312-2774,H:29-862^65.325%ID^E:0^RecName: Full=Putative GTP diphosphokinase RSH1, chloroplastic;^Eukaryota; Viridiplantae; Streptophyta; Embryophyta; Tracheophyta; Spermatophyta; Magnoliopsida; eudicotyledons; Gunneridae; Pentapetalae; rosids; malvids; Brassicales; Brassicaceae; Camelineae; Arabidopsis	COG0317^In eubacteria ppGpp (guanosine 3'-diphosphate 5-' diphosphate) is a mediator of the stringent response that coordinates a variety of cellular activities in response to changes in nutritional abundance (By similarity)	KEGG:ath:AT4G02260`KO:K00951	GO:0009507^cellular_component^chloroplast`GO:0005524^molecular_function^ATP binding`GO:0005525^molecular_function^GTP binding`GO:0008728^molecular_function^GTP diphosphokinase activity`GO:0016301^molecular_function^kinase activity`GO:0015969^biological_process^guanosine tetraphosphate metabolic process
PB.8599.1		.	.	.	.
PB.28380.1		CLH1_CITUN^CLH1_CITUN^Q:187-510,H:23-131^42.727%ID^E:1.92e-37^RecName: Full=Chlorophyllase-1, chloroplastic;^Eukaryota; Viridiplantae; Streptophyta; Embryophyta; Tracheophyta; Spermatophyta; Magnoliopsida; eudicotyledons; Gunneridae; Pentapetalae; rosids; malvids; Sapindales; Rutaceae; Aurantioideae; Citrus`CLH1_CITUN^CLH1_CITUN^Q:656-940,H:164-265^43.925%ID^E:1.92e-37^RecName: Full=Chlorophyllas…	.	.	GO:0009507^cellular_component^chloroplast`GO:0047746^molecular_function^chlorophyllase activity`GO:0102293^molecular_function^pheophytinase b activity`GO:0015996^biological_process^chlorophyll catabolic process
PB.28865.1		AKT2_ARATH^AKT2_ARATH^Q:464-1498,H:130-473^69.855%ID^E:3.68e-162^RecName: Full=Potassium channel AKT2/3;^Eukaryota; Viridiplantae; Streptophyta; Embryophyta; Tracheophyta; Spermatophyta; Magnoliopsida; eudicotyledons; Gunneridae; Pentapetalae; rosids; malvids; Brassicales; Brassicaceae; Camelineae; Arabidopsis`AKT2_ARATH^AKT2_ARATH^Q:163-420,H:29-115^56.322%ID^E:2.25e-21^RecName: Full=Potassium c…	ENOG410XPSE^Potassium voltage-gated channel, subfamily H (Eag-related), member	KEGG:ath:AT4G22200`KO:K21867	GO:0005789^cellular_component^endoplasmic reticulum membrane`GO:0016021^cellular_component^integral component of membrane`GO:0009506^cellular_component^plasmodesma`GO:0042802^molecular_function^identical protein binding`GO:0005249^molecular_function^voltage-gated potassium channel activity`GO:0034765^biological_process^regulation of ion transmembrane transport`GO:0042391^biological_process^regula…
PB.14252.4		ARF2A_SOLLC^ARF2A_SOLLC^Q:529-2331,H:33-641^67.157%ID^E:0^RecName: Full=Auxin response factor 2A {ECO:0000303|PubMed:26716451, ECO:0000303|PubMed:26959229};^Eukaryota; Viridiplantae; Streptophyta; Embryophyta; Tracheophyta; Spermatophyta; Magnoliopsida; eudicotyledons; Gunneridae; Pentapetalae; asterids; lamiids; Solanales; Solanaceae; Solanoideae; Solaneae; Solanum; Lycopersicon`ARF2A_SOLLC^ARF2…	ENOG4110RNJ^auxin response factor	KEGG:sly:778240	GO:0005634^cellular_component^nucleus`GO:0003677^molecular_function^DNA binding`GO:0046982^molecular_function^protein heterodimerization activity`GO:0042803^molecular_function^protein homodimerization activity`GO:0009734^biological_process^auxin-activated signaling pathway`GO:0009835^biological_process^fruit ripening`GO:0009836^biological_process^fruit ripening, climacteric`GO:0009911^biological_…
PB.26395.1		ACLA1_ARATH^ACLA1_ARATH^Q:357-1610,H:6-423^86.603%ID^E:0^RecName: Full=ATP-citrate synthase alpha chain protein 1;^Eukaryota; Viridiplantae; Streptophyta; Embryophyta; Tracheophyta; Spermatophyta; Magnoliopsida; eudicotyledons; Gunneridae; Pentapetalae; rosids; malvids; Brassicales; Brassicaceae; Camelineae; Arabidopsis	COG0045^Succinyl-CoA synthetase subunit beta	KEGG:ath:AT1G10670`KO:K01648	GO:0005829^cellular_component^cytosol`GO:0005524^molecular_function^ATP binding`GO:0003878^molecular_function^ATP citrate synthase activity`GO:0006629^biological_process^lipid metabolic process
PB.23052.3		PAPA5_CARPA^PAPA5_CARPA^Q:69-167,H:61-93^78.788%ID^E:2.69e-18^RecName: Full=Cysteine proteinase;^Eukaryota; Viridiplantae; Streptophyta; Embryophyta; Tracheophyta; Spermatophyta; Magnoliopsida; eudicotyledons; Gunneridae; Pentapetalae; rosids; malvids; Brassicales; Caricaceae; Carica`PAPA5_CARPA^PAPA5_CARPA^Q:1-90,H:38-67^76.667%ID^E:2.69e-18^RecName: Full=Cysteine proteinase;^Eukaryota; Viridipl…	.	.	GO:0008234^molecular_function^cysteine-type peptidase activity
PB.6729.2		FAB1B_ARATH^FAB1B_ARATH^Q:699-3272,H:934-1778^58.73%ID^E:0^RecName: Full=1-phosphatidylinositol-3-phosphate 5-kinase FAB1B;^Eukaryota; Viridiplantae; Streptophyta; Embryophyta; Tracheophyta; Spermatophyta; Magnoliopsida; eudicotyledons; Gunneridae; Pentapetalae; rosids; malvids; Brassicales; Brassicaceae; Camelineae; Arabidopsis`FAB1B_ARATH^FAB1B_ARATH^Q:461-706,H:864-936^69.512%ID^E:9.24e-28^Rec…	COG0459^Prevents misfolding and promotes the refolding and proper assembly of unfolded polypeptides generated under stress conditions (By similarity)`COG5253^phosphatidylinositol-4-phosphate 5-kinase	KEGG:ath:AT3G14270`KO:K00921	GO:0005768^cellular_component^endosome`GO:0010008^cellular_component^endosome membrane`GO:0005739^cellular_component^mitochondrion`GO:0000285^molecular_function^1-phosphatidylinositol-3-phosphate 5-kinase activity`GO:0005524^molecular_function^ATP binding`GO:0046872^molecular_function^metal ion binding`GO:0010256^biological_process^endomembrane system organization`GO:0046854^biological_process^ph…
PB.13799.1		.	.	.	.
PB.20456.1		APA1_ARATH^APA1_ARATH^Q:1432-2892,H:28-506^71.458%ID^E:0^RecName: Full=Aspartic proteinase A1;^Eukaryota; Viridiplantae; Streptophyta; Embryophyta; Tracheophyta; Spermatophyta; Magnoliopsida; eudicotyledons; Gunneridae; Pentapetalae; rosids; malvids; Brassicales; Brassicaceae; Camelineae; Arabidopsis	ENOG410XNV7^aspartic	KEGG:ath:AT1G11910`KO:K08245	GO:0005829^cellular_component^cytosol`GO:0005576^cellular_component^extracellular region`GO:0009506^cellular_component^plasmodesma`GO:0099503^cellular_component^secretory vesicle`GO:0005773^cellular_component^vacuole`GO:0004190^molecular_function^aspartic-type endopeptidase activity`GO:0004175^molecular_function^endopeptidase activity`GO:0006629^biological_process^lipid metabolic process`GO:00301…
PB.13100.1		TSJT1_TOBAC^TSJT1_TOBAC^Q:570-779,H:79-148^52.857%ID^E:3.17e-21^RecName: Full=Stem-specific protein TSJT1;^Eukaryota; Viridiplantae; Streptophyta; Embryophyta; Tracheophyta; Spermatophyta; Magnoliopsida; eudicotyledons; Gunneridae; Pentapetalae; asterids; lamiids; Solanales; Solanaceae; Nicotianoideae; Nicotianeae; Nicotiana	.	.	.
PB.35589.4		XYNB_PRUPE^XYNB_PRUPE^Q:1278-2471,H:63-460^67.669%ID^E:0^RecName: Full=Putative beta-D-xylosidase;^Eukaryota; Viridiplantae; Streptophyta; Embryophyta; Tracheophyta; Spermatophyta; Magnoliopsida; eudicotyledons; Gunneridae; Pentapetalae; rosids; fabids; Rosales; Rosaceae; Amygdaloideae; Amygdaleae; Prunus`XYNB_PRUPE^XYNB_PRUPE^Q:1093-1290,H:1-66^71.212%ID^E:1.24e-22^RecName: Full=Putative beta-D-…	.	.	GO:0048046^cellular_component^apoplast`GO:0046556^molecular_function^alpha-L-arabinofuranosidase activity`GO:0016798^molecular_function^hydrolase activity, acting on glycosyl bonds`GO:0005975^biological_process^carbohydrate metabolic process`GO:0010214^biological_process^seed coat development
PB.11248.2		MORC4_ARATH^MORC4_ARATH^Q:648-2294,H:228-765^55.993%ID^E:0^RecName: Full=Protein MICRORCHIDIA 4 {ECO:0000303|PubMed:24799676};^Eukaryota; Viridiplantae; Streptophyta; Embryophyta; Tracheophyta; Spermatophyta; Magnoliopsida; eudicotyledons; Gunneridae; Pentapetalae; rosids; malvids; Brassicales; Brassicaceae; Camelineae; Arabidopsis`MORC4_ARATH^MORC4_ARATH^Q:334-651,H:124-228^76.415%ID^E:0^RecName…	ENOG411033B^MORC family CW-type zinc finger	KEGG:ath:AT5G50780	GO:0016604^cellular_component^nuclear body`GO:0005654^cellular_component^nucleoplasm`GO:0005634^cellular_component^nucleus`GO:0005524^molecular_function^ATP binding`GO:0016887^molecular_function^ATPase activity`GO:0003677^molecular_function^DNA binding`GO:0004519^molecular_function^endonuclease activity`GO:0016301^molecular_function^kinase activity`GO:0043621^molecular_function^protein self-assoc…
PB.2529.3		CCR1_ARATH^CCR1_ARATH^Q:19-981,H:7-323^49.383%ID^E:8.59e-91^RecName: Full=Cinnamoyl-CoA reductase 1;^Eukaryota; Viridiplantae; Streptophyta; Embryophyta; Tracheophyta; Spermatophyta; Magnoliopsida; eudicotyledons; Gunneridae; Pentapetalae; rosids; malvids; Brassicales; Brassicaceae; Camelineae; Arabidopsis	COG0451^Nad-dependent epimerase dehydratase	KEGG:ath:AT1G15950`KO:K09753	GO:0005829^cellular_component^cytosol`GO:0016621^molecular_function^cinnamoyl-CoA reductase activity`GO:0050662^molecular_function^coenzyme binding`GO:0016491^molecular_function^oxidoreductase activity`GO:0016616^molecular_function^oxidoreductase activity, acting on the CH-OH group of donors, NAD or NADP as acceptor`GO:0007623^biological_process^circadian rhythm`GO:0009809^biological_process^lign…
PB.35647.5		TRBP2_ARATH^TRBP2_ARATH^Q:319-435,H:81-119^64.103%ID^E:9.28e-07^RecName: Full=Tryptophan synthase beta chain 2, chloroplastic;^Eukaryota; Viridiplantae; Streptophyta; Embryophyta; Tracheophyta; Spermatophyta; Magnoliopsida; eudicotyledons; Gunneridae; Pentapetalae; rosids; malvids; Brassicales; Brassicaceae; Camelineae; Arabidopsis	COG0133^The beta subunit is responsible for the synthesis of L- tryptophan from indole and L-serine (By similarity)	KEGG:ath:AT4G27070`KO:K01696	GO:0009941^cellular_component^chloroplast envelope`GO:0009570^cellular_component^chloroplast stroma`GO:0005737^cellular_component^cytoplasm`GO:0004834^molecular_function^tryptophan synthase activity`GO:0000162^biological_process^tryptophan biosynthetic process
PB.14176.12		MYO1_ARATH^MYO1_ARATH^Q:476-3487,H:156-1165^79.348%ID^E:0^RecName: Full=Myosin-1;^Eukaryota; Viridiplantae; Streptophyta; Embryophyta; Tracheophyta; Spermatophyta; Magnoliopsida; eudicotyledons; Gunneridae; Pentapetalae; rosids; malvids; Brassicales; Brassicaceae; Camelineae; Arabidopsis`MYO1_ARATH^MYO1_ARATH^Q:75-494,H:7-161^35.484%ID^E:2.02e-17^RecName: Full=Myosin-1;^Eukaryota; Viridiplantae; …	.	KEGG:ath:AT3G19960	GO:0005783^cellular_component^endoplasmic reticulum`GO:0005768^cellular_component^endosome`GO:0016459^cellular_component^myosin complex`GO:0009524^cellular_component^phragmoplast`GO:0009506^cellular_component^plasmodesma`GO:0051015^molecular_function^actin filament binding`GO:0005524^molecular_function^ATP binding`GO:0005516^molecular_function^calmodulin binding`GO:0003774^molecular_function^moto…
PB.1108.1		Y4967_ARATH^Y4967_ARATH^Q:94-1164,H:1-359^54.318%ID^E:4.49e-131^RecName: Full=Uncharacterized oxidoreductase At4g09670;^Eukaryota; Viridiplantae; Streptophyta; Embryophyta; Tracheophyta; Spermatophyta; Magnoliopsida; eudicotyledons; Gunneridae; Pentapetalae; rosids; malvids; Brassicales; Brassicaceae; Camelineae; Arabidopsis	COG0673^oxidoreductase	KEGG:ath:AT4G09670	GO:0005829^cellular_component^cytosol`GO:0016491^molecular_function^oxidoreductase activity
PB.10310.2		APRR5_ARATH^APRR5_ARATH^Q:447-761,H:40-144^78.095%ID^E:1.74e-77^RecName: Full=Two-component response regulator-like APRR5;^Eukaryota; Viridiplantae; Streptophyta; Embryophyta; Tracheophyta; Spermatophyta; Magnoliopsida; eudicotyledons; Gunneridae; Pentapetalae; rosids; malvids; Brassicales; Brassicaceae; Camelineae; Arabidopsis`APRR5_ARATH^APRR5_ARATH^Q:764-2161,H:146-528^25.673%ID^E:1.74e-77^Rec…	COG5641^Transcription factor	KEGG:ath:AT5G24470`KO:K12130	GO:0005634^cellular_component^nucleus`GO:0000160^biological_process^phosphorelay signal transduction system`GO:0048511^biological_process^rhythmic process
PB.35685.1		RIP0_DIACA^RIP0_DIACA^Q:1622-2485,H:1-290^63.366%ID^E:1.19e-111^RecName: Full=Antiviral protein DAP-30;^Eukaryota; Viridiplantae; Streptophyta; Embryophyta; Tracheophyta; Spermatophyta; Magnoliopsida; eudicotyledons; Gunneridae; Pentapetalae; Caryophyllales; Caryophyllaceae; Caryophylleae; Dianthus`RIP0_DIACA^RIP0_DIACA^Q:1878-2120,H:87-167^70.37%ID^E:4.75e-27^RecName: Full=Antiviral protein DAP-…	.	.	GO:0030598^molecular_function^rRNA N-glycosylase activity`GO:0090729^molecular_function^toxin activity`GO:0006952^biological_process^defense response`GO:0017148^biological_process^negative regulation of translation`GO:0009405^biological_process^pathogenesis`GO:0050688^biological_process^regulation of defense response to virus
PB.12537.2		ADF_VITVI^ADF_VITVI^Q:60-488,H:1-143^81.119%ID^E:3.72e-71^RecName: Full=Actin-depolymerizing factor;^Eukaryota; Viridiplantae; Streptophyta; Embryophyta; Tracheophyta; Spermatophyta; Magnoliopsida; eudicotyledons; Gunneridae; Pentapetalae; rosids; Vitales; Vitaceae; Viteae; Vitis	ENOG41122P5^actin-depolymerizing factor	KEGG:vvi:100232871`KO:K05765	GO:0015629^cellular_component^actin cytoskeleton`GO:0003779^molecular_function^actin binding`GO:0030042^biological_process^actin filament depolymerization
PB.2624.2		BH014_ARATH^BH014_ARATH^Q:252-1403,H:50-421^36.132%ID^E:2.16e-51^RecName: Full=Transcription factor bHLH14;^Eukaryota; Viridiplantae; Streptophyta; Embryophyta; Tracheophyta; Spermatophyta; Magnoliopsida; eudicotyledons; Gunneridae; Pentapetalae; rosids; malvids; Brassicales; Brassicaceae; Camelineae; Arabidopsis	ENOG410Y9TK^nucleic acid binding transcription factor activity	KEGG:ath:AT4G00870	GO:0005737^cellular_component^cytoplasm`GO:0005634^cellular_component^nucleus`GO:0003677^molecular_function^DNA binding`GO:0003700^molecular_function^DNA-binding transcription factor activity`GO:0046983^molecular_function^protein dimerization activity`GO:0010629^biological_process^negative regulation of gene expression`GO:0006355^biological_process^regulation of transcription, DNA-templated
PB.34628.3		ENPP3_HUMAN^ENPP3_HUMAN^Q:814-1485,H:315-535^34.513%ID^E:4.66e-55^RecName: Full=Ectonucleotide pyrophosphatase/phosphodiesterase family member 3;^Eukaryota; Metazoa; Chordata; Craniata; Vertebrata; Euteleostomi; Mammalia; Eutheria; Euarchontoglires; Primates; Haplorrhini; Catarrhini; Hominidae; Homo`ENPP3_HUMAN^ENPP3_HUMAN^Q:510-833,H:215-321^44.144%ID^E:4.66e-55^RecName: Full=Ectonucleotide pyro…	COG1524^type i phosphodiesterase nucleotide pyrophosphatase	KEGG:hsa:5169`KO:K01513	GO:0016324^cellular_component^apical plasma membrane`GO:0009897^cellular_component^external side of plasma membrane`GO:0070062^cellular_component^extracellular exosome`GO:0016021^cellular_component^integral component of membrane`GO:0048471^cellular_component^perinuclear region of cytoplasm`GO:0005509^molecular_function^calcium ion binding`GO:0035529^molecular_function^NADH pyrophosphatase activit…
PB.28684.1		ACCH3_SOLLC^ACCH3_SOLLC^Q:125-886,H:9-263^30.072%ID^E:1.02e-32^RecName: Full=1-aminocyclopropane-1-carboxylate oxidase homolog;^Eukaryota; Viridiplantae; Streptophyta; Embryophyta; Tracheophyta; Spermatophyta; Magnoliopsida; eudicotyledons; Gunneridae; Pentapetalae; asterids; lamiids; Solanales; Solanaceae; Solanoideae; Solaneae; Solanum; Lycopersicon`ACCH3_SOLLC^ACCH3_SOLLC^Q:927-1184,H:278-363^…	COG3491^2OGFe(II) oxygenase	KEGG:sly:101268031	GO:0051213^molecular_function^dioxygenase activity`GO:0031418^molecular_function^L-ascorbic acid binding`GO:0046872^molecular_function^metal ion binding`GO:0009693^biological_process^ethylene biosynthetic process`GO:0009835^biological_process^fruit ripening
PB.20783.3		MO25M_ARATH^MO25M_ARATH^Q:168-455,H:209-294^68.75%ID^E:1.09e-58^RecName: Full=Putative MO25-like protein At4g17270;^Eukaryota; Viridiplantae; Streptophyta; Embryophyta; Tracheophyta; Spermatophyta; Magnoliopsida; eudicotyledons; Gunneridae; Pentapetalae; rosids; malvids; Brassicales; Brassicaceae; Camelineae; Arabidopsis`MO25M_ARATH^MO25M_ARATH^Q:1-171,H:144-200^87.719%ID^E:1.09e-58^RecName: Full…	ENOG410XP4S^Calcium binding protein	KEGG:ath:AT4G17270`KO:K08272	GO:0005829^cellular_component^cytosol`GO:0005886^cellular_component^plasma membrane`GO:0023014^biological_process^signal transduction by protein phosphorylation
PB.3264.1		SRX_ARATH^SRX_ARATH^Q:387-632,H:44-125^86.585%ID^E:2.46e-46^RecName: Full=Sulfiredoxin, chloroplastic/mitochondrial;^Eukaryota; Viridiplantae; Streptophyta; Embryophyta; Tracheophyta; Spermatophyta; Magnoliopsida; eudicotyledons; Gunneridae; Pentapetalae; rosids; malvids; Brassicales; Brassicaceae; Camelineae; Arabidopsis	COG5119^sulfiredoxin	KEGG:ath:AT1G31170`KO:K12260	GO:0009507^cellular_component^chloroplast`GO:0005739^cellular_component^mitochondrion`GO:0005524^molecular_function^ATP binding`GO:0032542^molecular_function^sulfiredoxin activity`GO:0034599^biological_process^cellular response to oxidative stress
PB.16859.8		ACA8_ARATH^ACA8_ARATH^Q:572-2134,H:164-681^60.421%ID^E:0^RecName: Full=Calcium-transporting ATPase 8, plasma membrane-type;^Eukaryota; Viridiplantae; Streptophyta; Embryophyta; Tracheophyta; Spermatophyta; Magnoliopsida; eudicotyledons; Gunneridae; Pentapetalae; rosids; malvids; Brassicales; Brassicaceae; Camelineae; Arabidopsis`ACA8_ARATH^ACA8_ARATH^Q:57-293,H:4-69^46.835%ID^E:0^RecName: Full=Ca…	ENOG410XNNC^ATPase, Ca transporting, plasma membrane	KEGG:ath:AT5G57110`KO:K01537	GO:0016021^cellular_component^integral component of membrane`GO:0005886^cellular_component^plasma membrane`GO:0009506^cellular_component^plasmodesma`GO:0009536^cellular_component^plastid`GO:0005524^molecular_function^ATP binding`GO:0005388^molecular_function^calcium transmembrane transporter activity, phosphorylative mechanism`GO:0005516^molecular_function^calmodulin binding`GO:0046872^molecular_…
PB.16859.8		ACA8_ARATH^ACA8_ARATH^Q:572-2134,H:164-681^60.421%ID^E:0^RecName: Full=Calcium-transporting ATPase 8, plasma membrane-type;^Eukaryota; Viridiplantae; Streptophyta; Embryophyta; Tracheophyta; Spermatophyta; Magnoliopsida; eudicotyledons; Gunneridae; Pentapetalae; rosids; malvids; Brassicales; Brassicaceae; Camelineae; Arabidopsis`ACA8_ARATH^ACA8_ARATH^Q:57-293,H:4-69^46.835%ID^E:0^RecName: Full=Ca…	ENOG410XNNC^ATPase, Ca transporting, plasma membrane	KEGG:ath:AT5G57110`KO:K01537	GO:0016021^cellular_component^integral component of membrane`GO:0005886^cellular_component^plasma membrane`GO:0009506^cellular_component^plasmodesma`GO:0009536^cellular_component^plastid`GO:0005524^molecular_function^ATP binding`GO:0005388^molecular_function^calcium transmembrane transporter activity, phosphorylative mechanism`GO:0005516^molecular_function^calmodulin binding`GO:0046872^molecular_…
PB.31905.1		INO3_ARATH^INO3_ARATH^Q:726-1649,H:174-485^47.452%ID^E:3.76e-102^RecName: Full=Probable inositol 3-phosphate synthase isozyme 3;^Eukaryota; Viridiplantae; Streptophyta; Embryophyta; Tracheophyta; Spermatophyta; Magnoliopsida; eudicotyledons; Gunneridae; Pentapetalae; rosids; malvids; Brassicales; Brassicaceae; Camelineae; Arabidopsis`INO3_ARATH^INO3_ARATH^Q:196-720,H:1-172^50.286%ID^E:3.76e-102^R…	COG1260^synthase	KEGG:ath:AT5G10170`KO:K01858	GO:0005737^cellular_component^cytoplasm`GO:0004512^molecular_function^inositol-3-phosphate synthase activity`GO:0009793^biological_process^embryo development ending in seed dormancy`GO:0006021^biological_process^inositol biosynthetic process`GO:0008654^biological_process^phospholipid biosynthetic process
PB.41794.1		.	.	.	.
PB.2711.2		ELF3_ARATH^ELF3_ARATH^Q:1240-1911,H:312-532^44.444%ID^E:1.13e-38^RecName: Full=Protein EARLY FLOWERING 3;^Eukaryota; Viridiplantae; Streptophyta; Embryophyta; Tracheophyta; Spermatophyta; Magnoliopsida; eudicotyledons; Gunneridae; Pentapetalae; rosids; malvids; Brassicales; Brassicaceae; Camelineae; Arabidopsis`ELF3_ARATH^ELF3_ARATH^Q:363-746,H:1-132^47.015%ID^E:7.3e-22^RecName: Full=Protein EARL…	ENOG4111XSP^early flowering	KEGG:ath:AT2G25930`KO:K12125	GO:0005634^cellular_component^nucleus`GO:0003700^molecular_function^DNA-binding transcription factor activity`GO:0007623^biological_process^circadian rhythm`GO:0010031^biological_process^circumnutation`GO:0048573^biological_process^photoperiodism, flowering`GO:0009585^biological_process^red, far-red light phototransduction`GO:0009909^biological_process^regulation of flower development`GO:2000028^…
PB.11359.5		CSLG2_ARATH^CSLG2_ARATH^Q:1011-1787,H:393-658^31.203%ID^E:2.48e-74^RecName: Full=Cellulose synthase-like protein G2;^Eukaryota; Viridiplantae; Streptophyta; Embryophyta; Tracheophyta; Spermatophyta; Magnoliopsida; eudicotyledons; Gunneridae; Pentapetalae; rosids; malvids; Brassicales; Brassicaceae; Camelineae; Arabidopsis`CSLG2_ARATH^CSLG2_ARATH^Q:164-907,H:126-379^35.741%ID^E:2.48e-74^RecName: F…	COG1215^Glycosyl transferase, family 2	KEGG:ath:AT4G24000	GO:0005794^cellular_component^Golgi apparatus`GO:0000139^cellular_component^Golgi membrane`GO:0016021^cellular_component^integral component of membrane`GO:0005886^cellular_component^plasma membrane`GO:0005802^cellular_component^trans-Golgi network`GO:0016760^molecular_function^cellulose synthase (UDP-forming) activity`GO:0016759^molecular_function^cellulose synthase activity`GO:0071555^biological…
PB.27627.1		PER2_ARAHY^PER2_ARAHY^Q:186-1046,H:44-330^42.955%ID^E:7.8e-75^RecName: Full=Cationic peroxidase 2;^Eukaryota; Viridiplantae; Streptophyta; Embryophyta; Tracheophyta; Spermatophyta; Magnoliopsida; eudicotyledons; Gunneridae; Pentapetalae; rosids; fabids; Fabales; Fabaceae; Papilionoideae; 50 kb inversion clade; dalbergioids sensu lato; Dalbergieae; Pterocarpus clade; Arachis	.	.	GO:0005576^cellular_component^extracellular region`GO:0020037^molecular_function^heme binding`GO:0046872^molecular_function^metal ion binding`GO:0004601^molecular_function^peroxidase activity`GO:0042744^biological_process^hydrogen peroxide catabolic process`GO:0006979^biological_process^response to oxidative stress
PB.42570.2		PP233_ARATH^PP233_ARATH^Q:1155-1643,H:254-416^52.147%ID^E:4.59e-112^RecName: Full=Putative pentatricopeptide repeat-containing protein At3g15200;^Eukaryota; Viridiplantae; Streptophyta; Embryophyta; Tracheophyta; Spermatophyta; Magnoliopsida; eudicotyledons; Gunneridae; Pentapetalae; rosids; malvids; Brassicales; Brassicaceae; Camelineae; Arabidopsis`PP233_ARATH^PP233_ARATH^Q:473-1153,H:30-253^42…	ENOG410Z7Z7^Pentatricopeptide repeat-containing protein	KEGG:ath:AT3G15200	GO:0022626^cellular_component^cytosolic ribosome
PB.20046.1		SQE2_PANGI^SQE2_PANGI^Q:1263-1793,H:363-538^76.836%ID^E:1.5e-178^RecName: Full=Squalene monooxygenase SE2 {ECO:0000305};^Eukaryota; Viridiplantae; Streptophyta; Embryophyta; Tracheophyta; Spermatophyta; Magnoliopsida; eudicotyledons; Gunneridae; Pentapetalae; asterids; campanulids; Apiales; Araliaceae; Panax`SQE2_PANGI^SQE2_PANGI^Q:790-1188,H:207-339^74.627%ID^E:1.5e-178^RecName: Full=Squalene mo…	.	.	GO:0016021^cellular_component^integral component of membrane`GO:0050660^molecular_function^flavin adenine dinucleotide binding`GO:0004506^molecular_function^squalene monooxygenase activity`GO:0009753^biological_process^response to jasmonic acid`GO:0016126^biological_process^sterol biosynthetic process`GO:0046246^biological_process^terpene biosynthetic process
PB.9476.1		JI23_HORVU^JI23_HORVU^Q:813-1133,H:1-107^39.815%ID^E:3.76e-18^RecName: Full=23 kDa jasmonate-induced protein;^Eukaryota; Viridiplantae; Streptophyta; Embryophyta; Tracheophyta; Spermatophyta; Magnoliopsida; Liliopsida; Poales; Poaceae; BOP clade; Pooideae; Triticodae; Triticeae; Hordeinae; Hordeum	ENOG410YYM0^jasmonate-induced protein	.	.
PB.23871.1		LEA32_ARATH^LEA32_ARATH^Q:2819-3541,H:12-252^42.692%ID^E:5.45e-37^RecName: Full=Late embryogenesis abundant protein 32 {ECO:0000303|PubMed:18318901};^Eukaryota; Viridiplantae; Streptophyta; Embryophyta; Tracheophyta; Spermatophyta; Magnoliopsida; eudicotyledons; Gunneridae; Pentapetalae; rosids; malvids; Brassicales; Brassicaceae; Camelineae; Arabidopsis	ENOG4111RXD^late embryogenesis abundant protein	KEGG:ath:AT3G22500	GO:0005829^cellular_component^cytosol`GO:0005634^cellular_component^nucleus
PB.16618.2		HIP39_ARATH^HIP39_ARATH^Q:1477-1644,H:15-69^71.429%ID^E:9.14e-15^RecName: Full=Heavy metal-associated isoprenylated plant protein 39 {ECO:0000303|PubMed:21072340, ECO:0000303|PubMed:23368984};^Eukaryota; Viridiplantae; Streptophyta; Embryophyta; Tracheophyta; Spermatophyta; Magnoliopsida; eudicotyledons; Gunneridae; Pentapetalae; rosids; malvids; Brassicales; Brassicaceae; Camelineae; Arabidopsis…	COG2608^heavy metal transport detoxification protein	KEGG:ath:AT1G01490	GO:0046872^molecular_function^metal ion binding`GO:0030001^biological_process^metal ion transport
PB.19222.2		MYC2_SOLLC^MYC2_SOLLC^Q:1324-2292,H:364-688^62.236%ID^E:1.29e-90^RecName: Full=Transcription factor MYC2 {ECO:0000303|PubMed:24483714};^Eukaryota; Viridiplantae; Streptophyta; Embryophyta; Tracheophyta; Spermatophyta; Magnoliopsida; eudicotyledons; Gunneridae; Pentapetalae; asterids; lamiids; Solanales; Solanaceae; Solanoideae; Solaneae; Solanum; Lycopersicon`MYC2_SOLLC^MYC2_SOLLC^Q:392-979,H:89-…	ENOG410YCJJ^anthocyanin-containing compound biosynthetic process	KEGG:sly:544165`KO:K13422	GO:0005634^cellular_component^nucleus`GO:0046983^molecular_function^protein dimerization activity`GO:0043565^molecular_function^sequence-specific DNA binding`GO:0006952^biological_process^defense response`GO:0007275^biological_process^multicellular organism development`GO:0045893^biological_process^positive regulation of transcription, DNA-templated`GO:0040008^biological_process^regulation of gro…
PB.23620.1		AOC_ORYSJ^AOC_ORYSJ^Q:1949-2299,H:124-240^76.068%ID^E:5.6e-66^RecName: Full=Allene oxide cyclase, chloroplastic {ECO:0000303|Ref.1, ECO:0000303|Ref.2};^Eukaryota; Viridiplantae; Streptophyta; Embryophyta; Tracheophyta; Spermatophyta; Magnoliopsida; Liliopsida; Poales; Poaceae; BOP clade; Oryzoideae; Oryzeae; Oryzinae; Oryza; Oryza sativa`AOC_ORYSJ^AOC_ORYSJ^Q:1774-1947,H:65-123^76.271%ID^E:5.6e-6…	ENOG4111X07^allene oxide cyclase	KEGG:osa:4333201`KO:K10525	GO:0009507^cellular_component^chloroplast`GO:0046423^molecular_function^allene-oxide cyclase activity`GO:0009734^biological_process^auxin-activated signaling pathway`GO:0007623^biological_process^circadian rhythm`GO:0050832^biological_process^defense response to fungus`GO:0080186^biological_process^developmental vegetative growth`GO:0009908^biological_process^flower development`GO:0009864^biologi…
PB.21509.2		Y14A_ORYSJ^Y14A_ORYSJ^Q:1330-1635,H:79-178^65.686%ID^E:3.23e-37^RecName: Full=RNA-binding protein Y14A {ECO:0000305};^Eukaryota; Viridiplantae; Streptophyta; Embryophyta; Tracheophyta; Spermatophyta; Magnoliopsida; Liliopsida; Poales; Poaceae; BOP clade; Oryzoideae; Oryzeae; Oryzinae; Oryza; Oryza sativa	ENOG4111IHM^RNA binding motif protein 8A	KEGG:osa:4337757`KO:K12876	GO:0005737^cellular_component^cytoplasm`GO:0035145^cellular_component^exon-exon junction complex`GO:0016604^cellular_component^nuclear body`GO:0005730^cellular_component^nucleolus`GO:0003729^molecular_function^mRNA binding`GO:0006397^biological_process^mRNA processing`GO:0051028^biological_process^mRNA transport`GO:0000184^biological_process^nuclear-transcribed mRNA catabolic process, nonsense-me…
PB.25013.2		RFS_PEA^RFS_PEA^Q:1267-2040,H:355-614^76.628%ID^E:0^RecName: Full=Galactinol--sucrose galactosyltransferase;^Eukaryota; Viridiplantae; Streptophyta; Embryophyta; Tracheophyta; Spermatophyta; Magnoliopsida; eudicotyledons; Gunneridae; Pentapetalae; rosids; fabids; Fabales; Fabaceae; Papilionoideae; 50 kb inversion clade; NPAAA clade; Hologalegina; IRL clade; Fabeae; Pisum`RFS_PEA^RFS_PEA^Q:707-128…	.	.	GO:0047274^molecular_function^galactinol-sucrose galactosyltransferase activity`GO:0005975^biological_process^carbohydrate metabolic process
PB.35840.1		Y4276_ARATH^Y4276_ARATH^Q:357-578,H:115-184^41.892%ID^E:7.3e-07^RecName: Full=Uncharacterized protein At4g22758;^Eukaryota; Viridiplantae; Streptophyta; Embryophyta; Tracheophyta; Spermatophyta; Magnoliopsida; eudicotyledons; Gunneridae; Pentapetalae; rosids; malvids; Brassicales; Brassicaceae; Camelineae; Arabidopsis	ENOG410Z7Z7^Pentatricopeptide repeat-containing protein	KEGG:ath:AT4G22758	.
PB.42579.2		FAD12_PUNGR^FAD12_PUNGR^Q:338-1006,H:103-325^65.022%ID^E:5.48e-120^RecName: Full=Delta(12)-acyl-lipid-desaturase {ECO:0000303|PubMed:12354116};^Eukaryota; Viridiplantae; Streptophyta; Embryophyta; Tracheophyta; Spermatophyta; Magnoliopsida; eudicotyledons; Gunneridae; Pentapetalae; rosids; malvids; Myrtales; Lythraceae; Punica`FAD12_PUNGR^FAD12_PUNGR^Q:1005-1193,H:325-387^68.254%ID^E:5.48e-120^Re…	.	.	GO:0016021^cellular_component^integral component of membrane`GO:0016717^molecular_function^oxidoreductase activity, acting on paired donors, with oxidation of a pair of donors resulting in the reduction of molecular oxygen to two molecules of water`GO:0006636^biological_process^unsaturated fatty acid biosynthetic process
PB.17205.3		FPPS2_LUPAL^FPPS2_LUPAL^Q:2400-2624,H:109-182^81.333%ID^E:8.12e-60^RecName: Full=Farnesyl pyrophosphate synthase 2;^Eukaryota; Viridiplantae; Streptophyta; Embryophyta; Tracheophyta; Spermatophyta; Magnoliopsida; eudicotyledons; Gunneridae; Pentapetalae; rosids; fabids; Fabales; Fabaceae; Papilionoideae; 50 kb inversion clade; genistoids sensu lato; core genistoids; Genisteae; Lupinus`FPPS2_LUPAL…	.	.	GO:0005737^cellular_component^cytoplasm`GO:0004161^molecular_function^dimethylallyltranstransferase activity`GO:0004337^molecular_function^geranyltranstransferase activity`GO:0046872^molecular_function^metal ion binding`GO:0006695^biological_process^cholesterol biosynthetic process`GO:0045337^biological_process^farnesyl diphosphate biosynthetic process`GO:0033384^biological_process^geranyl diphos…
PB.23175.1		CYB5S_TOBAC^CYB5S_TOBAC^Q:127-276,H:4-53^54%ID^E:6.36e-26^RecName: Full=Cytochrome b5, seed isoform;^Eukaryota; Viridiplantae; Streptophyta; Embryophyta; Tracheophyta; Spermatophyta; Magnoliopsida; eudicotyledons; Gunneridae; Pentapetalae; asterids; lamiids; Solanales; Solanaceae; Nicotianoideae; Nicotianeae; Nicotiana`CYB5S_TOBAC^CYB5S_TOBAC^Q:272-373,H:52-85^67.647%ID^E:6.36e-26^RecName: Full=C…	.	KEGG:nta:107812972`KO:K23490	GO:0005789^cellular_component^endoplasmic reticulum membrane`GO:0016021^cellular_component^integral component of membrane`GO:0020037^molecular_function^heme binding`GO:0046872^molecular_function^metal ion binding`GO:0055114^biological_process^oxidation-reduction process
PB.5055.1		MPK19_ARATH^MPK19_ARATH^Q:489-2288,H:1-598^69.294%ID^E:0^RecName: Full=Mitogen-activated protein kinase 19;^Eukaryota; Viridiplantae; Streptophyta; Embryophyta; Tracheophyta; Spermatophyta; Magnoliopsida; eudicotyledons; Gunneridae; Pentapetalae; rosids; malvids; Brassicales; Brassicaceae; Camelineae; Arabidopsis	ENOG410XNY0^Mitogen-activated protein kinase	KEGG:ath:AT3G14720	GO:0005737^cellular_component^cytoplasm`GO:0005634^cellular_component^nucleus`GO:0005524^molecular_function^ATP binding`GO:0004707^molecular_function^MAP kinase activity`GO:0035556^biological_process^intracellular signal transduction`GO:0010468^biological_process^regulation of gene expression
PB.29286.15		IDI1_CAMAC^IDI1_CAMAC^Q:1630-2268,H:22-234^84.977%ID^E:7.38e-129^RecName: Full=Isopentenyl-diphosphate Delta-isomerase I;^Eukaryota; Viridiplantae; Streptophyta; Embryophyta; Tracheophyta; Spermatophyta; Magnoliopsida; eudicotyledons; Gunneridae; Pentapetalae; asterids; Cornales; Nyssaceae; Camptotheca	.	.	GO:0016787^molecular_function^hydrolase activity`GO:0004452^molecular_function^isopentenyl-diphosphate delta-isomerase activity`GO:0046872^molecular_function^metal ion binding`GO:0015995^biological_process^chlorophyll biosynthetic process`GO:0050992^biological_process^dimethylallyl diphosphate biosynthetic process`GO:0008299^biological_process^isoprenoid biosynthetic process`GO:0015979^biological…
PB.40060.6		.	.	.	.
PB.993.1		.	.	.	.
PB.36541.8		PMK_ARATH^PMK_ARATH^Q:2516-3448,H:198-504^62.701%ID^E:8.23e-99^RecName: Full=Phosphomevalonate kinase, peroxisomal {ECO:0000305};^Eukaryota; Viridiplantae; Streptophyta; Embryophyta; Tracheophyta; Spermatophyta; Magnoliopsida; eudicotyledons; Gunneridae; Pentapetalae; rosids; malvids; Brassicales; Brassicaceae; Camelineae; Arabidopsis`PMK_ARATH^PMK_ARATH^Q:2323-2472,H:134-183^62%ID^E:8.23e-99^Rec…	COG3890^Phosphomevalonate kinase	KEGG:ath:AT1G31910`KO:K00938	GO:0005777^cellular_component^peroxisome`GO:0005524^molecular_function^ATP binding`GO:0004631^molecular_function^phosphomevalonate kinase activity`GO:0010142^biological_process^farnesyl diphosphate biosynthetic process, mevalonate pathway`GO:0019287^biological_process^isopentenyl diphosphate biosynthetic process, mevalonate pathway`GO:0016126^biological_process^sterol biosynthetic process
PB.6378.3		LEUD3_ARATH^LEUD3_ARATH^Q:294-836,H:69-250^80.874%ID^E:3.46e-87^RecName: Full=3-isopropylmalate dehydratase small subunit 1 {ECO:0000305};^Eukaryota; Viridiplantae; Streptophyta; Embryophyta; Tracheophyta; Spermatophyta; Magnoliopsida; eudicotyledons; Gunneridae; Pentapetalae; rosids; malvids; Brassicales; Brassicaceae; Camelineae; Arabidopsis	COG0066^Catalyzes the isomerization between 2-isopropylmalate and 3-isopropylmalate, via the formation of 2-isopropylmaleate (By similarity)	KEGG:ath:AT2G43090`KO:K01704	GO:0009507^cellular_component^chloroplast`GO:0009570^cellular_component^chloroplast stroma`GO:0009536^cellular_component^plastid`GO:0003861^molecular_function^3-isopropylmalate dehydratase activity`GO:0009658^biological_process^chloroplast organization`GO:0048229^biological_process^gametophyte development`GO:0019761^biological_process^glucosinolate biosynthetic process`GO:0009098^biological_proce…
PB.23831.1		PTR6_ARATH^PTR6_ARATH^Q:771-971,H:33-99^62.687%ID^E:3.09e-19^RecName: Full=Protein NRT1/ PTR FAMILY 1.2;^Eukaryota; Viridiplantae; Streptophyta; Embryophyta; Tracheophyta; Spermatophyta; Magnoliopsida; eudicotyledons; Gunneridae; Pentapetalae; rosids; malvids; Brassicales; Brassicaceae; Camelineae; Arabidopsis	COG3104^transporter	KEGG:ath:AT1G52190	GO:0016021^cellular_component^integral component of membrane`GO:0005634^cellular_component^nucleus`GO:0005886^cellular_component^plasma membrane`GO:0080054^molecular_function^low-affinity nitrate transmembrane transporter activity`GO:0035673^molecular_function^oligopeptide transmembrane transporter activity`GO:1904680^molecular_function^peptide transmembrane transporter activity`GO:0015333^molecu…
PB.581.7		IMT1_MESCR^IMT1_MESCR^Q:282-1349,H:12-365^80.337%ID^E:0^RecName: Full=Inositol 4-methyltransferase;^Eukaryota; Viridiplantae; Streptophyta; Embryophyta; Tracheophyta; Spermatophyta; Magnoliopsida; eudicotyledons; Gunneridae; Pentapetalae; Caryophyllales; Aizoaceae; Mesembryanthemum; Cryophytum	.	KEGG:ag:AAA33032`KO:K21549	GO:0030787^molecular_function^inositol 4-methyltransferase activity`GO:0008171^molecular_function^O-methyltransferase activity`GO:0046983^molecular_function^protein dimerization activity`GO:0006020^biological_process^inositol metabolic process`GO:0032259^biological_process^methylation
PB.1076.1		FMDA_METME^FMDA_METME^Q:187-1467,H:2-401^50.351%ID^E:1.43e-147^RecName: Full=Formamidase;^Bacteria; Proteobacteria; Betaproteobacteria; Nitrosomonadales; Methylophilaceae; Methylophilus	.	.	GO:0004328^molecular_function^formamidase activity
PB.12013.2		PMTL_ARATH^PMTL_ARATH^Q:492-2267,H:1-586^75.507%ID^E:0^RecName: Full=Probable methyltransferase PMT21;^Eukaryota; Viridiplantae; Streptophyta; Embryophyta; Tracheophyta; Spermatophyta; Magnoliopsida; eudicotyledons; Gunneridae; Pentapetalae; rosids; malvids; Brassicales; Brassicaceae; Camelineae; Arabidopsis	ENOG4111CGI^Methyltransferase	KEGG:ath:AT4G19120	GO:0005789^cellular_component^endoplasmic reticulum membrane`GO:0005768^cellular_component^endosome`GO:0005794^cellular_component^Golgi apparatus`GO:0000138^cellular_component^Golgi trans cisterna`GO:0016021^cellular_component^integral component of membrane`GO:0005802^cellular_component^trans-Golgi network`GO:0008168^molecular_function^methyltransferase activity`GO:0032259^biological_process^meth…
PB.34096.2		.	.	.	.
PB.15762.2		DAO_ORYSJ^DAO_ORYSJ^Q:93-950,H:3-298^47.635%ID^E:4.55e-93^RecName: Full=2-oxoglutarate-dependent dioxygenase DAO;^Eukaryota; Viridiplantae; Streptophyta; Embryophyta; Tracheophyta; Spermatophyta; Magnoliopsida; Liliopsida; Poales; Poaceae; BOP clade; Oryzoideae; Oryzeae; Oryzinae; Oryza; Oryza sativa	COG3491^2OGFe(II) oxygenase	KEGG:osa:4336150	GO:0051213^molecular_function^dioxygenase activity`GO:0050302^molecular_function^indole-3-acetaldehyde oxidase activity`GO:0046872^molecular_function^metal ion binding`GO:0009852^biological_process^auxin catabolic process`GO:0010252^biological_process^auxin homeostasis
PB.21659.1		.	.	.	.
PB.23772.1		ACLB2_ARATH^ACLB2_ARATH^Q:440-1996,H:99-578^85.356%ID^E:0^RecName: Full=ATP-citrate synthase beta chain protein 2;^Eukaryota; Viridiplantae; Streptophyta; Embryophyta; Tracheophyta; Spermatophyta; Magnoliopsida; eudicotyledons; Gunneridae; Pentapetalae; rosids; malvids; Brassicales; Brassicaceae; Camelineae; Arabidopsis`ACLB2_ARATH^ACLB2_ARATH^Q:193-390,H:17-82^90.909%ID^E:1.28e-29^RecName: Full=…	COG0074^Succinyl-CoA ligase ADP-forming subunit alpha`COG0372^citrate synthase	KEGG:ath:AT5G49460`KO:K01648	GO:0009346^cellular_component^citrate lyase complex`GO:0005829^cellular_component^cytosol`GO:0005886^cellular_component^plasma membrane`GO:0005524^molecular_function^ATP binding`GO:0003878^molecular_function^ATP citrate synthase activity`GO:0046872^molecular_function^metal ion binding`GO:0006085^biological_process^acetyl-CoA biosynthetic process`GO:0006633^biological_process^fatty acid biosynthet…
PB.34513.1		CIPK2_ORYSJ^CIPK2_ORYSJ^Q:571-1842,H:3-430^65.268%ID^E:0^RecName: Full=CBL-interacting protein kinase 2;^Eukaryota; Viridiplantae; Streptophyta; Embryophyta; Tracheophyta; Spermatophyta; Magnoliopsida; Liliopsida; Poales; Poaceae; BOP clade; Oryzoideae; Oryzeae; Oryzinae; Oryza; Oryza sativa	COG0515^Serine Threonine protein kinase	KEGG:osa:4344287	GO:0005524^molecular_function^ATP binding`GO:0004674^molecular_function^protein serine/threonine kinase activity`GO:0007165^biological_process^signal transduction
PB.13308.2		PLAT1_ARATH^PLAT1_ARATH^Q:81-497,H:21-159^58.273%ID^E:3.98e-58^RecName: Full=PLAT domain-containing protein 1 {ECO:0000305};^Eukaryota; Viridiplantae; Streptophyta; Embryophyta; Tracheophyta; Spermatophyta; Magnoliopsida; eudicotyledons; Gunneridae; Pentapetalae; rosids; malvids; Brassicales; Brassicaceae; Camelineae; Arabidopsis	ENOG410ZKR3^wound stress protein	KEGG:ath:AT4G39730	GO:0009535^cellular_component^chloroplast thylakoid membrane`GO:0005783^cellular_component^endoplasmic reticulum`GO:0005886^cellular_component^plasma membrane`GO:0010287^cellular_component^plastoglobule`GO:0099503^cellular_component^secretory vesicle`GO:0009579^cellular_component^thylakoid`GO:0005774^cellular_component^vacuolar membrane`GO:0005773^cellular_component^vacuole`GO:0004096^molecular_f…
PB.29223.1		NIC1_ARATH^NIC1_ARATH^Q:110-829,H:1-241^58.506%ID^E:1.34e-108^RecName: Full=Nicotinamidase 1 {ECO:0000305};^Eukaryota; Viridiplantae; Streptophyta; Embryophyta; Tracheophyta; Spermatophyta; Magnoliopsida; eudicotyledons; Gunneridae; Pentapetalae; rosids; malvids; Brassicales; Brassicaceae; Camelineae; Arabidopsis	ENOG4111HN4^Isochorismatase family	KEGG:ath:AT2G22570	GO:0008936^molecular_function^nicotinamidase activity`GO:0019365^biological_process^pyridine nucleotide salvage`GO:0009737^biological_process^response to abscisic acid
PB.11359.2		CSLG2_ARATH^CSLG2_ARATH^Q:216-2000,H:56-643^34.691%ID^E:9.43e-112^RecName: Full=Cellulose synthase-like protein G2;^Eukaryota; Viridiplantae; Streptophyta; Embryophyta; Tracheophyta; Spermatophyta; Magnoliopsida; eudicotyledons; Gunneridae; Pentapetalae; rosids; malvids; Brassicales; Brassicaceae; Camelineae; Arabidopsis	COG1215^Glycosyl transferase, family 2	KEGG:ath:AT4G24000	GO:0005794^cellular_component^Golgi apparatus`GO:0000139^cellular_component^Golgi membrane`GO:0016021^cellular_component^integral component of membrane`GO:0005886^cellular_component^plasma membrane`GO:0005802^cellular_component^trans-Golgi network`GO:0016760^molecular_function^cellulose synthase (UDP-forming) activity`GO:0016759^molecular_function^cellulose synthase activity`GO:0071555^biological…
PB.21265.1		U7B10_ARATH^U7B10_ARATH^Q:1021-1581,H:254-441^56.383%ID^E:1.26e-100^RecName: Full=UDP-glycosyltransferase 79B10;^Eukaryota; Viridiplantae; Streptophyta; Embryophyta; Tracheophyta; Spermatophyta; Magnoliopsida; eudicotyledons; Gunneridae; Pentapetalae; rosids; malvids; Brassicales; Brassicaceae; Camelineae; Arabidopsis`U7B10_ARATH^U7B10_ARATH^Q:576-1025,H:109-255^39.474%ID^E:1.26e-100^RecName: Ful…	COG1819^Transferase	KEGG:ath:AT1G64910	GO:0043231^cellular_component^intracellular membrane-bounded organelle`GO:0016758^molecular_function^transferase activity, transferring hexosyl groups`GO:0008194^molecular_function^UDP-glycosyltransferase activity
PB.37970.2		.	.	.	.
PB.3192.1		PTR33_ARATH^PTR33_ARATH^Q:365-2071,H:8-589^66.323%ID^E:0^RecName: Full=Protein NRT1/ PTR FAMILY 6.4;^Eukaryota; Viridiplantae; Streptophyta; Embryophyta; Tracheophyta; Spermatophyta; Magnoliopsida; eudicotyledons; Gunneridae; Pentapetalae; rosids; malvids; Brassicales; Brassicaceae; Camelineae; Arabidopsis	COG3104^transporter	KEGG:ath:AT3G21670	GO:0005829^cellular_component^cytosol`GO:0016021^cellular_component^integral component of membrane`GO:0015112^molecular_function^nitrate transmembrane transporter activity`GO:0015293^molecular_function^symporter activity`GO:0042128^biological_process^nitrate assimilation`GO:0010167^biological_process^response to nitrate
PB.40810.2		SQS2_PANGI^SQS2_PANGI^Q:755-1345,H:12-208^81.218%ID^E:1.2e-177^RecName: Full=Squalene synthase 2 {ECO:0000303|PubMed:29509695, ECO:0000303|Ref.1};^Eukaryota; Viridiplantae; Streptophyta; Embryophyta; Tracheophyta; Spermatophyta; Magnoliopsida; eudicotyledons; Gunneridae; Pentapetalae; asterids; campanulids; Apiales; Araliaceae; Panax`SQS2_PANGI^SQS2_PANGI^Q:1332-1700,H:204-326^86.992%ID^E:1.2e-17…	.	.	GO:0005789^cellular_component^endoplasmic reticulum membrane`GO:0016021^cellular_component^integral component of membrane`GO:0004310^molecular_function^farnesyl-diphosphate farnesyltransferase activity`GO:0051996^molecular_function^squalene synthase activity`GO:0006696^biological_process^ergosterol biosynthetic process`GO:0008299^biological_process^isoprenoid biosynthetic process
PB.16859.1		ACA8_ARATH^ACA8_ARATH^Q:178-3357,H:4-1048^62.594%ID^E:0^RecName: Full=Calcium-transporting ATPase 8, plasma membrane-type;^Eukaryota; Viridiplantae; Streptophyta; Embryophyta; Tracheophyta; Spermatophyta; Magnoliopsida; eudicotyledons; Gunneridae; Pentapetalae; rosids; malvids; Brassicales; Brassicaceae; Camelineae; Arabidopsis	ENOG410XNNC^ATPase, Ca transporting, plasma membrane	KEGG:ath:AT5G57110`KO:K01537	GO:0016021^cellular_component^integral component of membrane`GO:0005886^cellular_component^plasma membrane`GO:0009506^cellular_component^plasmodesma`GO:0009536^cellular_component^plastid`GO:0005524^molecular_function^ATP binding`GO:0005388^molecular_function^calcium transmembrane transporter activity, phosphorylative mechanism`GO:0005516^molecular_function^calmodulin binding`GO:0046872^molecular_…
PB.39575.1		STEP2_ARATH^STEP2_ARATH^Q:126-674,H:18-192^52.459%ID^E:1.76e-46^RecName: Full=Stress enhanced protein 2, chloroplastic {ECO:0000305};^Eukaryota; Viridiplantae; Streptophyta; Embryophyta; Tracheophyta; Spermatophyta; Magnoliopsida; eudicotyledons; Gunneridae; Pentapetalae; rosids; malvids; Brassicales; Brassicaceae; Camelineae; Arabidopsis	ENOG410YH9Q^Stress enhanced protein 2	KEGG:ath:AT2G21970	GO:0009535^cellular_component^chloroplast thylakoid membrane`GO:0016021^cellular_component^integral component of membrane`GO:0009523^cellular_component^photosystem II`GO:0016168^molecular_function^chlorophyll binding`GO:0071486^biological_process^cellular response to high light intensity`GO:0071492^biological_process^cellular response to UV-A`GO:0009765^biological_process^photosynthesis, light ha…
PB.32130.1		.	.	.	.
PB.6709.1		RL23_ARATH^RL23_ARATH^Q:803-699,H:106-140^82.857%ID^E:1.05e-09^RecName: Full=60S ribosomal protein L23;^Eukaryota; Viridiplantae; Streptophyta; Embryophyta; Tracheophyta; Spermatophyta; Magnoliopsida; eudicotyledons; Gunneridae; Pentapetalae; rosids; malvids; Brassicales; Brassicaceae; Camelineae; Arabidopsis	COG0093^Binds to 23S rRNA. Forms part of two intersubunit bridges in the 70S ribosome (By similarity)	KEGG:ath:AT1G04480`KEGG:ath:AT2G33370`KEGG:ath:AT3G04400`KO:K02894	GO:0005829^cellular_component^cytosol`GO:0022625^cellular_component^cytosolic large ribosomal subunit`GO:0005783^cellular_component^endoplasmic reticulum`GO:0005576^cellular_component^extracellular region`GO:0005730^cellular_component^nucleolus`GO:0070180^molecular_function^large ribosomal subunit rRNA binding`GO:0003735^molecular_function^structural constituent of ribosome`GO:0006412^biological_…
PB.22621.1		.	.	.	.
PB.2343.9		GDL76_ARATH^GDL76_ARATH^Q:493-798,H:51-152^59.804%ID^E:2.45e-30^RecName: Full=GDSL esterase/lipase At5g14450;^Eukaryota; Viridiplantae; Streptophyta; Embryophyta; Tracheophyta; Spermatophyta; Magnoliopsida; eudicotyledons; Gunneridae; Pentapetalae; rosids; malvids; Brassicales; Brassicaceae; Camelineae; Arabidopsis`GDL76_ARATH^GDL76_ARATH^Q:1170-1817,H:175-388^33.784%ID^E:6.74e-28^RecName: Full=G…	ENOG4111BJN^GDSL esterase lipase	KEGG:ath:AT5G14450	GO:0005576^cellular_component^extracellular region`GO:0009505^cellular_component^plant-type cell wall`GO:0009506^cellular_component^plasmodesma`GO:0016788^molecular_function^hydrolase activity, acting on ester bonds`GO:0016042^biological_process^lipid catabolic process
PB.36484.4		GUN6_ARATH^GUN6_ARATH^Q:436-2103,H:76-620^71.275%ID^E:0^RecName: Full=Endoglucanase 6;^Eukaryota; Viridiplantae; Streptophyta; Embryophyta; Tracheophyta; Spermatophyta; Magnoliopsida; eudicotyledons; Gunneridae; Pentapetalae; rosids; malvids; Brassicales; Brassicaceae; Camelineae; Arabidopsis`GUN6_ARATH^GUN6_ARATH^Q:263-442,H:18-77^73.333%ID^E:3.07e-20^RecName: Full=Endoglucanase 6;^Eukaryota; Vi…	ENOG410XPC9^hydrolase family	KEGG:ath:AT1G64390`KO:K01179	GO:0005576^cellular_component^extracellular region`GO:0030246^molecular_function^carbohydrate binding`GO:0008810^molecular_function^cellulase activity`GO:0071555^biological_process^cell wall organization`GO:0030245^biological_process^cellulose catabolic process
PB.35052.2		HMDH1_HEVBR^HMDH1_HEVBR^Q:727-1173,H:175-323^77.852%ID^E:5.35e-65^RecName: Full=3-hydroxy-3-methylglutaryl-coenzyme A reductase 1;^Eukaryota; Viridiplantae; Streptophyta; Embryophyta; Tracheophyta; Spermatophyta; Magnoliopsida; eudicotyledons; Gunneridae; Pentapetalae; rosids; fabids; Malpighiales; Euphorbiaceae; Crotonoideae; Micrandreae; Hevea`HMDH1_HEVBR^HMDH1_HEVBR^Q:2605-2790,H:380-441^93.54…	.	.	GO:0005789^cellular_component^endoplasmic reticulum membrane`GO:0016021^cellular_component^integral component of membrane`GO:0031966^cellular_component^mitochondrial membrane`GO:0042170^cellular_component^plastid membrane`GO:0050662^molecular_function^coenzyme binding`GO:0004420^molecular_function^hydroxymethylglutaryl-CoA reductase (NADPH) activity`GO:0015936^biological_process^coenzyme A metabo…
PB.38644.1		.	.	.	.
PB.37952.1		DEN5B_DANRE^DEN5B_DANRE^Q:2263-2616,H:302-425^33.065%ID^E:2.54e-13^RecName: Full=DENN domain-containing protein 5B;^Eukaryota; Metazoa; Chordata; Craniata; Vertebrata; Euteleostomi; Actinopterygii; Neopterygii; Teleostei; Ostariophysi; Cypriniformes; Cyprinidae; Danio	ENOG410XNYP^DENN MADD domain containing	KEGG:dre:323528`KO:K20164	GO:0016021^cellular_component^integral component of membrane`GO:0017112^molecular_function^Rab guanyl-nucleotide exchange factor activity
PB.6400.4		ADHX_ARATH^ADHX_ARATH^Q:9-665,H:93-308^90.411%ID^E:1.92e-138^RecName: Full=Alcohol dehydrogenase class-3;^Eukaryota; Viridiplantae; Streptophyta; Embryophyta; Tracheophyta; Spermatophyta; Magnoliopsida; eudicotyledons; Gunneridae; Pentapetalae; rosids; malvids; Brassicales; Brassicaceae; Camelineae; Arabidopsis`ADHX_ARATH^ADHX_ARATH^Q:662-865,H:308-375^91.176%ID^E:1.92e-138^RecName: Full=Alcohol …	COG1062^alcohol dehydrogenase	KEGG:ath:AT5G43940`KO:K00121	GO:0005829^cellular_component^cytosol`GO:0004024^molecular_function^alcohol dehydrogenase activity, zinc-dependent`GO:0051903^molecular_function^S-(hydroxymethyl)glutathione dehydrogenase activity`GO:0008270^molecular_function^zinc ion binding`GO:0006069^biological_process^ethanol oxidation`GO:0046294^biological_process^formaldehyde catabolic process
PB.18583.3		ANXD4_ARATH^ANXD4_ARATH^Q:65-1009,H:1-319^48.287%ID^E:2.71e-94^RecName: Full=Annexin D4;^Eukaryota; Viridiplantae; Streptophyta; Embryophyta; Tracheophyta; Spermatophyta; Magnoliopsida; eudicotyledons; Gunneridae; Pentapetalae; rosids; malvids; Brassicales; Brassicaceae; Camelineae; Arabidopsis	ENOG410XPUN^annexin A7	KEGG:ath:AT2G38750`KO:K17098	GO:0005794^cellular_component^Golgi apparatus`GO:0009506^cellular_component^plasmodesma`GO:0005509^molecular_function^calcium ion binding`GO:0005544^molecular_function^calcium-dependent phospholipid binding`GO:0003729^molecular_function^mRNA binding`GO:0009737^biological_process^response to abscisic acid`GO:0009409^biological_process^response to cold`GO:0009408^biological_process^response to heat…
PB.24829.3		ZNT5_MOUSE^ZNT5_MOUSE^Q:311-991,H:57-294^24.896%ID^E:6.44e-06^RecName: Full=Zinc transporter 5;^Eukaryota; Metazoa; Chordata; Craniata; Vertebrata; Euteleostomi; Mammalia; Eutheria; Euarchontoglires; Glires; Rodentia; Myomorpha; Muroidea; Muridae; Murinae; Mus; Mus	COG1230^cation diffusion facilitator family transporter	KEGG:mmu:69048`KO:K14692	GO:0016324^cellular_component^apical plasma membrane`GO:0005623^cellular_component^cell`GO:0005794^cellular_component^Golgi apparatus`GO:0016021^cellular_component^integral component of membrane`GO:0016020^cellular_component^membrane`GO:0005730^cellular_component^nucleolus`GO:0005654^cellular_component^nucleoplasm`GO:0030141^cellular_component^secretory granule`GO:0005385^molecular_function^zinc …
PB.33927.1		NLTP2_APIGA^NLTP2_APIGA^Q:176-355,H:2-61^61.667%ID^E:1.68e-18^RecName: Full=Non-specific lipid-transfer protein 2 {ECO:0000303|PubMed:23913675};^Eukaryota; Viridiplantae; Streptophyta; Embryophyta; Tracheophyta; Spermatophyta; Magnoliopsida; eudicotyledons; Gunneridae; Pentapetalae; asterids; campanulids; Apiales; Apiaceae; Apioideae; apioid superclade; Apieae; Apium	.	.	GO:0008289^molecular_function^lipid binding`GO:0006869^biological_process^lipid transport
PB.12214.6		.	.	.	.
PB.13921.1		.	.	.	.
PB.21976.1		SYM1_USTMA^SYM1_USTMA^Q:267-788,H:15-169^31.285%ID^E:8.34e-14^RecName: Full=Protein SYM1;^Eukaryota; Fungi; Dikarya; Basidiomycota; Ustilaginomycotina; Ustilaginomycetes; Ustilaginales; Ustilaginaceae; Ustilago	.	KEGG:uma:UMAG_03207`KO:K13348	GO:0005737^cellular_component^cytoplasm`GO:0016021^cellular_component^integral component of membrane`GO:0005743^cellular_component^mitochondrial inner membrane
PB.14126.1		.	.	.	.
PB.23118.1		Y5262_ARATH^Y5262_ARATH^Q:517-1986,H:5-498^62.551%ID^E:0^RecName: Full=Ankyrin repeat-containing protein At5g02620;^Eukaryota; Viridiplantae; Streptophyta; Embryophyta; Tracheophyta; Spermatophyta; Magnoliopsida; eudicotyledons; Gunneridae; Pentapetalae; rosids; malvids; Brassicales; Brassicaceae; Camelineae; Arabidopsis	COG0666^Ankyrin Repeat	KEGG:ath:AT5G02620	GO:0005783^cellular_component^endoplasmic reticulum`GO:0016021^cellular_component^integral component of membrane`GO:0005886^cellular_component^plasma membrane
PB.11468.2		.	.	.	.
PB.36379.1		HA22E_ARATH^HA22E_ARATH^Q:298-627,H:1-110^75.455%ID^E:7.71e-55^RecName: Full=HVA22-like protein e;^Eukaryota; Viridiplantae; Streptophyta; Embryophyta; Tracheophyta; Spermatophyta; Magnoliopsida; eudicotyledons; Gunneridae; Pentapetalae; rosids; malvids; Brassicales; Brassicaceae; Camelineae; Arabidopsis	COG5052^receptor accessory protein	KEGG:ath:AT5G50720`KO:K17279	GO:0016021^cellular_component^integral component of membrane`GO:0042538^biological_process^hyperosmotic salinity response`GO:0009737^biological_process^response to abscisic acid`GO:0009409^biological_process^response to cold`GO:0009414^biological_process^response to water deprivation
PB.25360.1		SPXM2_ARATH^SPXM2_ARATH^Q:269-2383,H:1-707^75.453%ID^E:0^RecName: Full=SPX domain-containing membrane protein At4g11810;^Eukaryota; Viridiplantae; Streptophyta; Embryophyta; Tracheophyta; Spermatophyta; Magnoliopsida; eudicotyledons; Gunneridae; Pentapetalae; rosids; malvids; Brassicales; Brassicaceae; Camelineae; Arabidopsis	ENOG41101S9^SPX domain-containing membrane protein	KEGG:ath:AT4G11810	GO:0016021^cellular_component^integral component of membrane`GO:0009705^cellular_component^plant-type vacuole membrane`GO:0006817^biological_process^phosphate ion transport`GO:1905011^biological_process^transmembrane phosphate ion transport from cytosol to vacuole
PB.8111.1		CIPKQ_ARATH^CIPKQ_ARATH^Q:650-847,H:160-226^74.627%ID^E:1.31e-117^RecName: Full=CBL-interacting serine/threonine-protein kinase 26;^Eukaryota; Viridiplantae; Streptophyta; Embryophyta; Tracheophyta; Spermatophyta; Magnoliopsida; eudicotyledons; Gunneridae; Pentapetalae; rosids; malvids; Brassicales; Brassicaceae; Camelineae; Arabidopsis`CIPKQ_ARATH^CIPKQ_ARATH^Q:469-663,H:101-165^78.462%ID^E:1.31…	COG0515^Serine Threonine protein kinase	KEGG:ath:AT5G21326	GO:0005737^cellular_component^cytoplasm`GO:0005829^cellular_component^cytosol`GO:0005634^cellular_component^nucleus`GO:0005886^cellular_component^plasma membrane`GO:0009536^cellular_component^plastid`GO:0005524^molecular_function^ATP binding`GO:0004674^molecular_function^protein serine/threonine kinase activity`GO:0035556^biological_process^intracellular signal transduction`GO:0006468^biological_…
PB.31670.1		Y4095_ARATH^Y4095_ARATH^Q:109-573,H:1-163^33.918%ID^E:1.15e-07^RecName: Full=Uncharacterized protein At4g00950;^Eukaryota; Viridiplantae; Streptophyta; Embryophyta; Tracheophyta; Spermatophyta; Magnoliopsida; eudicotyledons; Gunneridae; Pentapetalae; rosids; malvids; Brassicales; Brassicaceae; Camelineae; Arabidopsis	ENOG41116TU^NA	KEGG:ath:AT4G00950	GO:0003700^molecular_function^DNA-binding transcription factor activity`GO:0009793^biological_process^embryo development ending in seed dormancy`GO:0006355^biological_process^regulation of transcription, DNA-templated
PB.20525.2		PEK11_ARATH^PEK11_ARATH^Q:1049-1918,H:358-649^45.763%ID^E:4.96e-72^RecName: Full=Putative proline-rich receptor-like protein kinase PERK11;^Eukaryota; Viridiplantae; Streptophyta; Embryophyta; Tracheophyta; Spermatophyta; Magnoliopsida; eudicotyledons; Gunneridae; Pentapetalae; rosids; malvids; Brassicales; Brassicaceae; Camelineae; Arabidopsis	COG0515^Serine Threonine protein kinase	KEGG:ath:AT1G10620	GO:0016021^cellular_component^integral component of membrane`GO:0005886^cellular_component^plasma membrane`GO:0005524^molecular_function^ATP binding`GO:0004675^molecular_function^transmembrane receptor protein serine/threonine kinase activity`GO:0006468^biological_process^protein phosphorylation
PB.930.2		.	.	.	.
PB.17197.2		LLG1_ARATH^LLG1_ARATH^Q:179-481,H:28-129^65.686%ID^E:2.22e-41^RecName: Full=GPI-anchored protein LLG1 {ECO:0000305};^Eukaryota; Viridiplantae; Streptophyta; Embryophyta; Tracheophyta; Spermatophyta; Magnoliopsida; eudicotyledons; Gunneridae; Pentapetalae; rosids; malvids; Brassicales; Brassicaceae; Camelineae; Arabidopsis	ENOG410YIWK^(GPI)-anchored protein	KEGG:ath:AT5G56170	GO:0031225^cellular_component^anchored component of membrane`GO:0005886^cellular_component^plasma membrane`GO:0009536^cellular_component^plastid`GO:0090406^cellular_component^pollen tube`GO:0045927^biological_process^positive regulation of growth
PB.28346.1		VINSY_RAUSE^VINSY_RAUSE^Q:459-1031,H:4-197^34.694%ID^E:2.96e-38^RecName: Full=Vinorine synthase;^Eukaryota; Viridiplantae; Streptophyta; Embryophyta; Tracheophyta; Spermatophyta; Magnoliopsida; eudicotyledons; Gunneridae; Pentapetalae; asterids; lamiids; Gentianales; Apocynaceae; Rauvolfioideae; Vinceae; Rauvolfiinae; Rauvolfia`VINSY_RAUSE^VINSY_RAUSE^Q:1145-1786,H:214-407^26.512%ID^E:2.96e-38^Re…	.	KEGG:ag:CAD89104`KO:K12694	GO:0050636^molecular_function^vinorine synthase activity`GO:0009820^biological_process^alkaloid metabolic process
PB.37138.2		DAO_ORYSJ^DAO_ORYSJ^Q:89-931,H:3-295^43.197%ID^E:1.86e-66^RecName: Full=2-oxoglutarate-dependent dioxygenase DAO;^Eukaryota; Viridiplantae; Streptophyta; Embryophyta; Tracheophyta; Spermatophyta; Magnoliopsida; Liliopsida; Poales; Poaceae; BOP clade; Oryzoideae; Oryzeae; Oryzinae; Oryza; Oryza sativa	COG3491^2OGFe(II) oxygenase	KEGG:osa:4336150	GO:0051213^molecular_function^dioxygenase activity`GO:0050302^molecular_function^indole-3-acetaldehyde oxidase activity`GO:0046872^molecular_function^metal ion binding`GO:0009852^biological_process^auxin catabolic process`GO:0010252^biological_process^auxin homeostasis
PB.5960.1		TI10B_ORYSJ^TI10B_ORYSJ^Q:170-844,H:17-232^33.333%ID^E:7.15e-22^RecName: Full=Protein TIFY 10b {ECO:0000305};^Eukaryota; Viridiplantae; Streptophyta; Embryophyta; Tracheophyta; Spermatophyta; Magnoliopsida; Liliopsida; Poales; Poaceae; BOP clade; Oryzoideae; Oryzeae; Oryzinae; Oryza; Oryza sativa	ENOG410ZDCD^jasmonate ZIM domain-containing protein	KEGG:osa:4343899`KO:K13464	GO:0005634^cellular_component^nucleus`GO:0031347^biological_process^regulation of defense response`GO:2000022^biological_process^regulation of jasmonic acid mediated signaling pathway`GO:0009611^biological_process^response to wounding
PB.11790.1		RNS1_ARATH^RNS1_ARATH^Q:92-778,H:1-230^54.936%ID^E:1.92e-90^RecName: Full=Ribonuclease 1;^Eukaryota; Viridiplantae; Streptophyta; Embryophyta; Tracheophyta; Spermatophyta; Magnoliopsida; eudicotyledons; Gunneridae; Pentapetalae; rosids; malvids; Brassicales; Brassicaceae; Camelineae; Arabidopsis	ENOG4111M7G^ribonuclease T2 activity	KEGG:ath:AT2G02990`KO:K01166	GO:0005618^cellular_component^cell wall`GO:0005576^cellular_component^extracellular region`GO:0005886^cellular_component^plasma membrane`GO:0004521^molecular_function^endoribonuclease activity`GO:0016829^molecular_function^lyase activity`GO:0004540^molecular_function^ribonuclease activity`GO:0033897^molecular_function^ribonuclease T2 activity`GO:0003723^molecular_function^RNA binding`GO:0009718^b…
PB.19477.2		.	.	.	.
PB.26613.1		.	.	.	.
PB.31992.1		.	.	.	.
PB.27381.1		CNGC5_ARATH^CNGC5_ARATH^Q:434-2479,H:42-717^74.891%ID^E:0^RecName: Full=Probable cyclic nucleotide-gated ion channel 5;^Eukaryota; Viridiplantae; Streptophyta; Embryophyta; Tracheophyta; Spermatophyta; Magnoliopsida; eudicotyledons; Gunneridae; Pentapetalae; rosids; malvids; Brassicales; Brassicaceae; Camelineae; Arabidopsis	ENOG410XPSE^Potassium voltage-gated channel, subfamily H (Eag-related), member	KEGG:ath:AT5G57940`KO:K05391	GO:0016021^cellular_component^integral component of membrane`GO:0005886^cellular_component^plasma membrane`GO:0005262^molecular_function^calcium channel activity`GO:0005516^molecular_function^calmodulin binding`GO:0030552^molecular_function^cAMP binding`GO:0030553^molecular_function^cGMP binding`GO:0005223^molecular_function^intracellular cGMP-activated cation channel activity
PB.13598.1		LRR1_ARATH^LRR1_ARATH^Q:269-889,H:11-217^74.879%ID^E:3.99e-112^RecName: Full=Leucine-rich repeat protein 1 {ECO:0000303|PubMed:19712067};^Eukaryota; Viridiplantae; Streptophyta; Embryophyta; Tracheophyta; Spermatophyta; Magnoliopsida; eudicotyledons; Gunneridae; Pentapetalae; rosids; malvids; Brassicales; Brassicaceae; Camelineae; Arabidopsis	COG4886^leucine Rich Repeat	KEGG:ath:AT5G21090	GO:0005886^cellular_component^plasma membrane`GO:0006952^biological_process^defense response`GO:0007165^biological_process^signal transduction
PB.9644.1		GEML1_ARATH^GEML1_ARATH^Q:98-688,H:58-259^42.857%ID^E:1.83e-41^RecName: Full=GEM-like protein 1;^Eukaryota; Viridiplantae; Streptophyta; Embryophyta; Tracheophyta; Spermatophyta; Magnoliopsida; eudicotyledons; Gunneridae; Pentapetalae; rosids; malvids; Brassicales; Brassicaceae; Camelineae; Arabidopsis	ENOG410YBXM^GEM-like protein	KEGG:ath:AT1G28200	GO:0005634^cellular_component^nucleus
PB.21270.7		ORYA_ORYSJ^ORYA_ORYSJ^Q:6-434,H:251-398^62.162%ID^E:5.95e-57^RecName: Full=Oryzain alpha chain;^Eukaryota; Viridiplantae; Streptophyta; Embryophyta; Tracheophyta; Spermatophyta; Magnoliopsida; Liliopsida; Poales; Poaceae; BOP clade; Oryzoideae; Oryzeae; Oryzinae; Oryza; Oryza sativa`ORYA_ORYSJ^ORYA_ORYSJ^Q:409-615,H:390-457^55.072%ID^E:5.95e-57^RecName: Full=Oryzain alpha chain;^Eukaryota; Viridi…	COG4870^cathepsin	.	GO:0005615^cellular_component^extracellular space`GO:0005764^cellular_component^lysosome`GO:0004197^molecular_function^cysteine-type endopeptidase activity`GO:0051603^biological_process^proteolysis involved in cellular protein catabolic process
PB.17244.2		GATL2_ARATH^GATL2_ARATH^Q:357-1313,H:23-338^72.671%ID^E:1.49e-160^RecName: Full=Probable galacturonosyltransferase-like 2;^Eukaryota; Viridiplantae; Streptophyta; Embryophyta; Tracheophyta; Spermatophyta; Magnoliopsida; eudicotyledons; Gunneridae; Pentapetalae; rosids; malvids; Brassicales; Brassicaceae; Camelineae; Arabidopsis	ENOG41106K3^glycosyltransferase 8 domain containing	KEGG:ath:AT3G50760	GO:0005794^cellular_component^Golgi apparatus`GO:0000139^cellular_component^Golgi membrane`GO:0016021^cellular_component^integral component of membrane`GO:0047262^molecular_function^polygalacturonate 4-alpha-galacturonosyltransferase activity`GO:0071555^biological_process^cell wall organization`GO:0045489^biological_process^pectin biosynthetic process
PB.28970.2		SCP20_ARATH^SCP20_ARATH^Q:226-1647,H:26-497^68.565%ID^E:0^RecName: Full=Serine carboxypeptidase-like 20;^Eukaryota; Viridiplantae; Streptophyta; Embryophyta; Tracheophyta; Spermatophyta; Magnoliopsida; eudicotyledons; Gunneridae; Pentapetalae; rosids; malvids; Brassicales; Brassicaceae; Camelineae; Arabidopsis	COG2939^carboxy-peptidase	KEGG:ath:AT4G12910`KO:K16296	GO:0005576^cellular_component^extracellular region`GO:0005777^cellular_component^peroxisome`GO:0005773^cellular_component^vacuole`GO:0004185^molecular_function^serine-type carboxypeptidase activity`GO:0019748^biological_process^secondary metabolic process
PB.366.4		RLK7_ARATH^RLK7_ARATH^Q:145-945,H:703-968^56.294%ID^E:4.17e-81^RecName: Full=Receptor-like protein kinase 7 {ECO:0000303|PubMed:20811905};^Eukaryota; Viridiplantae; Streptophyta; Embryophyta; Tracheophyta; Spermatophyta; Magnoliopsida; eudicotyledons; Gunneridae; Pentapetalae; rosids; malvids; Brassicales; Brassicaceae; Camelineae; Arabidopsis`RLK7_ARATH^RLK7_ARATH^Q:2-118,H:658-696^71.795%ID^E:4…	COG0515^Serine Threonine protein kinase`COG4886^leucine Rich Repeat	KEGG:ath:AT1G09970	GO:0016021^cellular_component^integral component of membrane`GO:0005886^cellular_component^plasma membrane`GO:0005524^molecular_function^ATP binding`GO:0042802^molecular_function^identical protein binding`GO:0001653^molecular_function^peptide receptor activity`GO:0004672^molecular_function^protein kinase activity`GO:0004674^molecular_function^protein serine/threonine kinase activity`GO:0045087^bi…
PB.12767.1		AP1S2_ARATH^AP1S2_ARATH^Q:52-531,H:1-160^86.25%ID^E:6.55e-101^RecName: Full=AP-1 complex subunit sigma-2;^Eukaryota; Viridiplantae; Streptophyta; Embryophyta; Tracheophyta; Spermatophyta; Magnoliopsida; eudicotyledons; Gunneridae; Pentapetalae; rosids; malvids; Brassicales; Brassicaceae; Camelineae; Arabidopsis	COG5030^Adaptor-related protein complex	KEGG:ath:AT4G35410`KO:K12394	GO:0030665^cellular_component^clathrin-coated vesicle membrane`GO:0005794^cellular_component^Golgi apparatus`GO:0043231^cellular_component^intracellular membrane-bounded organelle`GO:0030117^cellular_component^membrane coat`GO:0006886^biological_process^intracellular protein transport`GO:0016192^biological_process^vesicle-mediated transport
PB.6576.5		ACCO3_PETHY^ACCO3_PETHY^Q:100-1062,H:1-320^81.308%ID^E:0^RecName: Full=1-aminocyclopropane-1-carboxylate oxidase 3;^Eukaryota; Viridiplantae; Streptophyta; Embryophyta; Tracheophyta; Spermatophyta; Magnoliopsida; eudicotyledons; Gunneridae; Pentapetalae; asterids; lamiids; Solanales; Solanaceae; Petunioideae; Petunia	.	.	GO:0009815^molecular_function^1-aminocyclopropane-1-carboxylate oxidase activity`GO:0031418^molecular_function^L-ascorbic acid binding`GO:0046872^molecular_function^metal ion binding`GO:0009693^biological_process^ethylene biosynthetic process
PB.9398.2		PDP_DIACA^PDP_DIACA^Q:2253-2642,H:188-317^84.615%ID^E:2.42e-84^RecName: Full=Petal death protein;^Eukaryota; Viridiplantae; Streptophyta; Embryophyta; Tracheophyta; Spermatophyta; Magnoliopsida; eudicotyledons; Gunneridae; Pentapetalae; Caryophyllales; Caryophyllaceae; Caryophylleae; Dianthus`PDP_DIACA^PDP_DIACA^Q:2090-2248,H:134-186^96.226%ID^E:2.42e-84^RecName: Full=Petal death protein;^Eukaryo…	.	.	GO:0047776^molecular_function^citramalate lyase activity`GO:0046872^molecular_function^metal ion binding`GO:0030603^molecular_function^oxaloacetase activity`GO:0016740^molecular_function^transferase activity
PB.38798.6		KPYC1_ORYSJ^KPYC1_ORYSJ^Q:424-1167,H:108-356^64.659%ID^E:0^RecName: Full=Pyruvate kinase 1, cytosolic {ECO:0000305};^Eukaryota; Viridiplantae; Streptophyta; Embryophyta; Tracheophyta; Spermatophyta; Magnoliopsida; Liliopsida; Poales; Poaceae; BOP clade; Oryzoideae; Oryzeae; Oryzinae; Oryza; Oryza sativa`KPYC1_ORYSJ^KPYC1_ORYSJ^Q:1151-1675,H:351-527^59.551%ID^E:0^RecName: Full=Pyruvate kinase 1, c…	COG0469^Pyruvate kinase	KEGG:osa:4349774`KO:K00873	GO:0005737^cellular_component^cytoplasm`GO:0005829^cellular_component^cytosol`GO:0005524^molecular_function^ATP binding`GO:0016301^molecular_function^kinase activity`GO:0000287^molecular_function^magnesium ion binding`GO:0030955^molecular_function^potassium ion binding`GO:0004743^molecular_function^pyruvate kinase activity`GO:0006096^biological_process^glycolytic process
PB.16278.1		ACLA1_ARATH^ACLA1_ARATH^Q:79-1332,H:6-423^86.603%ID^E:0^RecName: Full=ATP-citrate synthase alpha chain protein 1;^Eukaryota; Viridiplantae; Streptophyta; Embryophyta; Tracheophyta; Spermatophyta; Magnoliopsida; eudicotyledons; Gunneridae; Pentapetalae; rosids; malvids; Brassicales; Brassicaceae; Camelineae; Arabidopsis	COG0045^Succinyl-CoA synthetase subunit beta	KEGG:ath:AT1G10670`KO:K01648	GO:0005829^cellular_component^cytosol`GO:0005524^molecular_function^ATP binding`GO:0003878^molecular_function^ATP citrate synthase activity`GO:0006629^biological_process^lipid metabolic process
PB.14630.1		HAT4_ARATH^HAT4_ARATH^Q:1247-1612,H:154-246^55.738%ID^E:3.69e-27^RecName: Full=Homeobox-leucine zipper protein HAT4;^Eukaryota; Viridiplantae; Streptophyta; Embryophyta; Tracheophyta; Spermatophyta; Magnoliopsida; eudicotyledons; Gunneridae; Pentapetalae; rosids; malvids; Brassicales; Brassicaceae; Camelineae; Arabidopsis`HAT4_ARATH^HAT4_ARATH^Q:513-659,H:107-153^67.347%ID^E:1.29e-10^RecName: Ful…	ENOG410Z2UE^homeobox-leucine zipper protein	KEGG:ath:AT4G16780`KO:K09338	GO:0005634^cellular_component^nucleus`GO:0003700^molecular_function^DNA-binding transcription factor activity`GO:0042803^molecular_function^protein homodimerization activity`GO:0043565^molecular_function^sequence-specific DNA binding`GO:0010311^biological_process^lateral root formation`GO:0045892^biological_process^negative regulation of transcription, DNA-templated`GO:0010017^biological_process^…
PB.37755.1		PLT5_ARATH^PLT5_ARATH^Q:284-1129,H:156-436^71.127%ID^E:3.48e-127^RecName: Full=Polyol transporter 5;^Eukaryota; Viridiplantae; Streptophyta; Embryophyta; Tracheophyta; Spermatophyta; Magnoliopsida; eudicotyledons; Gunneridae; Pentapetalae; rosids; malvids; Brassicales; Brassicaceae; Camelineae; Arabidopsis`PLT5_ARATH^PLT5_ARATH^Q:3-350,H:62-177^67.241%ID^E:6.02e-39^RecName: Full=Polyol transporte…	ENOG410XNQK^Transporter	KEGG:ath:AT3G18830	GO:0005887^cellular_component^integral component of plasma membrane`GO:0005886^cellular_component^plasma membrane`GO:0005351^molecular_function^carbohydrate:proton symporter activity`GO:0015591^molecular_function^D-ribose transmembrane transporter activity`GO:0015148^molecular_function^D-xylose transmembrane transporter activity`GO:0005354^molecular_function^galactose transmembrane transporter ac…
PB.37013.1		ACCH1_ARATH^ACCH1_ARATH^Q:109-1140,H:13-352^50.289%ID^E:2.22e-112^RecName: Full=1-aminocyclopropane-1-carboxylate oxidase homolog 1;^Eukaryota; Viridiplantae; Streptophyta; Embryophyta; Tracheophyta; Spermatophyta; Magnoliopsida; eudicotyledons; Gunneridae; Pentapetalae; rosids; malvids; Brassicales; Brassicaceae; Camelineae; Arabidopsis	COG3491^2OGFe(II) oxygenase	KEGG:ath:AT1G06620	GO:0051213^molecular_function^dioxygenase activity`GO:0046872^molecular_function^metal ion binding
PB.27794.1		COR2_PAPSO^COR2_PAPSO^Q:468-1109,H:6-218^60.28%ID^E:4.48e-97^RecName: Full=Non-functional NADPH-dependent codeinone reductase 2;^Eukaryota; Viridiplantae; Streptophyta; Embryophyta; Tracheophyta; Spermatophyta; Magnoliopsida; Ranunculales; Papaveraceae; Papaveroideae; Papaver`COR2_PAPSO^COR2_PAPSO^Q:1106-1402,H:220-318^54.545%ID^E:4.48e-97^RecName: Full=Non-functional NADPH-dependent codeinone re…	.	.	GO:0005829^cellular_component^cytosol`GO:0016491^molecular_function^oxidoreductase activity
PB.17032.1		COL15_ARATH^COL15_ARATH^Q:937-1101,H:374-428^69.091%ID^E:9.75e-16^RecName: Full=Zinc finger protein CONSTANS-LIKE 15;^Eukaryota; Viridiplantae; Streptophyta; Embryophyta; Tracheophyta; Spermatophyta; Magnoliopsida; eudicotyledons; Gunneridae; Pentapetalae; rosids; malvids; Brassicales; Brassicaceae; Camelineae; Arabidopsis	ENOG410Y966^Zinc finger protein	KEGG:ath:AT1G28050	GO:0005634^cellular_component^nucleus`GO:0003700^molecular_function^DNA-binding transcription factor activity`GO:0008270^molecular_function^zinc ion binding`GO:0006355^biological_process^regulation of transcription, DNA-templated
PB.34935.2		NLTP_BETVU^NLTP_BETVU^Q:83-433,H:1-117^54.701%ID^E:1.15e-36^RecName: Full=Non-specific lipid-transfer protein;^Eukaryota; Viridiplantae; Streptophyta; Embryophyta; Tracheophyta; Spermatophyta; Magnoliopsida; eudicotyledons; Gunneridae; Pentapetalae; Caryophyllales; Chenopodiaceae; Betoideae; Beta	.	.	GO:0008289^molecular_function^lipid binding`GO:0050832^biological_process^defense response to fungus`GO:0031640^biological_process^killing of cells of other organism`GO:0006869^biological_process^lipid transport
PB.12684.1		LEU1A_SOLPN^LEU1A_SOLPN^Q:703-1341,H:168-381^86.449%ID^E:0^RecName: Full=2-isopropylmalate synthase A;^Eukaryota; Viridiplantae; Streptophyta; Embryophyta; Tracheophyta; Spermatophyta; Magnoliopsida; eudicotyledons; Gunneridae; Pentapetalae; asterids; lamiids; Solanales; Solanaceae; Solanoideae; Solaneae; Solanum; Lycopersicon`LEU1A_SOLPN^LEU1A_SOLPN^Q:1338-1895,H:388-574^63.102%ID^E:0^RecName: F…	.	KEGG:spen:107028537`KO:K01649	GO:0003852^molecular_function^2-isopropylmalate synthase activity`GO:0009098^biological_process^leucine biosynthetic process
PB.41088.1		ANX4_FRAAN^ANX4_FRAAN^Q:109-1041,H:1-313^58.147%ID^E:1.41e-129^RecName: Full=Annexin-like protein RJ4;^Eukaryota; Viridiplantae; Streptophyta; Embryophyta; Tracheophyta; Spermatophyta; Magnoliopsida; eudicotyledons; Gunneridae; Pentapetalae; rosids; fabids; Rosales; Rosaceae; Rosoideae; Potentilleae; Fragariinae; Fragaria	.	.	GO:0005509^molecular_function^calcium ion binding`GO:0005544^molecular_function^calcium-dependent phospholipid binding
PB.24515.1		SAP_BOVIN^SAP_BOVIN^Q:207-734,H:306-490^29.189%ID^E:1.25e-13^RecName: Full=Prosaposin;^Eukaryota; Metazoa; Chordata; Craniata; Vertebrata; Euteleostomi; Mammalia; Eutheria; Laurasiatheria; Artiodactyla; Ruminantia; Pecora; Bovidae; Bovinae; Bos	ENOG410XSI5^surfactant protein B	KEGG:bta:281433`KO:K12382	GO:0005576^cellular_component^extracellular region`GO:0005615^cellular_component^extracellular space`GO:0005770^cellular_component^late endosome`GO:0005764^cellular_component^lysosome`GO:0007193^biological_process^adenylate cyclase-inhibiting G protein-coupled receptor signaling pathway`GO:0060742^biological_process^epithelial cell differentiation involved in prostate gland development`GO:0007041…
PB.13311.1		ATG8C_SOLTU^ATG8C_SOLTU^Q:155-508,H:1-118^97.458%ID^E:1.07e-68^RecName: Full=Autophagy-related protein 8C-like {ECO:0000305};^Eukaryota; Viridiplantae; Streptophyta; Embryophyta; Tracheophyta; Spermatophyta; Magnoliopsida; eudicotyledons; Gunneridae; Pentapetalae; asterids; lamiids; Solanales; Solanaceae; Solanoideae; Solaneae; Solanum	ENOG4111JAT^Microtubule-associated protein 1 light chain 3	KEGG:sot:102578628`KEGG:sot:102593150`KO:K08341	GO:0000421^cellular_component^autophagosome membrane`GO:0031410^cellular_component^cytoplasmic vesicle`GO:0005856^cellular_component^cytoskeleton`GO:0009705^cellular_component^plant-type vacuole membrane`GO:0000045^biological_process^autophagosome assembly`GO:0050832^biological_process^defense response to fungus
PB.28863.1		.	.	.	.
PB.13148.1		TPPF_ARATH^TPPF_ARATH^Q:668-1396,H:108-365^73.256%ID^E:3.57e-131^RecName: Full=Probable trehalose-phosphate phosphatase F;^Eukaryota; Viridiplantae; Streptophyta; Embryophyta; Tracheophyta; Spermatophyta; Magnoliopsida; eudicotyledons; Gunneridae; Pentapetalae; rosids; malvids; Brassicales; Brassicaceae; Camelineae; Arabidopsis`TPPF_ARATH^TPPF_ARATH^Q:343-624,H:1-93^49.474%ID^E:3.86e-08^RecName: …	COG1877^trehalose biosynthetic process	KEGG:ath:AT4G12430`KO:K01087	GO:0004805^molecular_function^trehalose-phosphatase activity`GO:0005992^biological_process^trehalose biosynthetic process
PB.14.4		.	.	.	.
PB.1985.3		DJC76_ARATH^DJC76_ARATH^Q:2292-2654,H:98-224^34.848%ID^E:4.38e-11^RecName: Full=Chaperone protein dnaJ C76, chloroplastic {ECO:0000305};^Eukaryota; Viridiplantae; Streptophyta; Embryophyta; Tracheophyta; Spermatophyta; Magnoliopsida; eudicotyledons; Gunneridae; Pentapetalae; rosids; malvids; Brassicales; Brassicaceae; Camelineae; Arabidopsis	COG1141^Ferredoxin	KEGG:ath:AT5G23240	GO:0009507^cellular_component^chloroplast
PB.798.1		PXL2C_ARATH^PXL2C_ARATH^Q:1238-1702,H:91-245^76.774%ID^E:2.98e-80^RecName: Full=Thioredoxin-like protein AAED1, chloroplastic;^Eukaryota; Viridiplantae; Streptophyta; Embryophyta; Tracheophyta; Spermatophyta; Magnoliopsida; eudicotyledons; Gunneridae; Pentapetalae; rosids; malvids; Brassicales; Brassicaceae; Camelineae; Arabidopsis	ENOG410XVW9^AhpC/TSA family	KEGG:ath:AT2G37240	GO:0009507^cellular_component^chloroplast`GO:0016209^molecular_function^antioxidant activity`GO:0055114^biological_process^oxidation-reduction process
PB.36711.2		GID1C_ARATH^GID1C_ARATH^Q:236-1282,H:1-344^76.286%ID^E:0^RecName: Full=Gibberellin receptor GID1C;^Eukaryota; Viridiplantae; Streptophyta; Embryophyta; Tracheophyta; Spermatophyta; Magnoliopsida; eudicotyledons; Gunneridae; Pentapetalae; rosids; malvids; Brassicales; Brassicaceae; Camelineae; Arabidopsis	COG0657^alpha beta hydrolase fold-3 domain protein	KEGG:ath:AT5G27320`KO:K14493	GO:0005737^cellular_component^cytoplasm`GO:0005634^cellular_component^nucleus`GO:0010331^molecular_function^gibberellin binding`GO:0016787^molecular_function^hydrolase activity`GO:0009056^biological_process^catabolic process`GO:0048444^biological_process^floral organ morphogenesis`GO:0048530^biological_process^fruit morphogenesis`GO:0010476^biological_process^gibberellin mediated signaling pathwa…
PB.28518.3		MYB4_ORYSJ^MYB4_ORYSJ^Q:195-551,H:1-119^85.714%ID^E:1.28e-71^RecName: Full=Transcription factor MYB4 {ECO:0000305};^Eukaryota; Viridiplantae; Streptophyta; Embryophyta; Tracheophyta; Spermatophyta; Magnoliopsida; Liliopsida; Poales; Poaceae; BOP clade; Oryzoideae; Oryzeae; Oryzinae; Oryza; Oryza sativa	COG5147^Myblike DNAbinding domain containing protein	KEGG:osa:4336407`KO:K09422	GO:0005634^cellular_component^nucleus`GO:0003700^molecular_function^DNA-binding transcription factor activity`GO:0043565^molecular_function^sequence-specific DNA binding`GO:0044212^molecular_function^transcription regulatory region DNA binding`GO:0030154^biological_process^cell differentiation`GO:0045893^biological_process^positive regulation of transcription, DNA-templated`GO:0009409^biological_…
PB.42476.1		PPA26_ARATH^PPA26_ARATH^Q:898-1368,H:305-453^49.682%ID^E:3.42e-92^RecName: Full=Bifunctional purple acid phosphatase 26;^Eukaryota; Viridiplantae; Streptophyta; Embryophyta; Tracheophyta; Spermatophyta; Magnoliopsida; eudicotyledons; Gunneridae; Pentapetalae; rosids; malvids; Brassicales; Brassicaceae; Camelineae; Arabidopsis`PPA26_ARATH^PPA26_ARATH^Q:4-384,H:20-142^55.906%ID^E:3.42e-92^RecName: …	COG1409^Hydrolyzes cAMP to 5'-AMP. Plays an important regulatory role in modulating the intracellular concentration of cAMP, thereby influencing cAMP-dependent processes (By similarity)	KEGG:ath:AT5G34850`KO:K22390	GO:0005829^cellular_component^cytosol`GO:0009536^cellular_component^plastid`GO:0099503^cellular_component^secretory vesicle`GO:0005773^cellular_component^vacuole`GO:0003993^molecular_function^acid phosphatase activity`GO:0046872^molecular_function^metal ion binding`GO:0004601^molecular_function^peroxidase activity`GO:0042744^biological_process^hydrogen peroxide catabolic process`GO:0055062^biolog…
PB.23151.3		PTR32_ARATH^PTR32_ARATH^Q:302-1114,H:75-348^47.273%ID^E:5.8e-109^RecName: Full=Protein NRT1/ PTR FAMILY 1.1;^Eukaryota; Viridiplantae; Streptophyta; Embryophyta; Tracheophyta; Spermatophyta; Magnoliopsida; eudicotyledons; Gunneridae; Pentapetalae; rosids; malvids; Brassicales; Brassicaceae; Camelineae; Arabidopsis`PTR32_ARATH^PTR32_ARATH^Q:1129-1533,H:355-491^45.985%ID^E:5.8e-109^RecName: Full=Pr…	COG3104^transporter	KEGG:ath:AT3G16180	GO:0016021^cellular_component^integral component of membrane`GO:0005886^cellular_component^plasma membrane`GO:0080054^molecular_function^low-affinity nitrate transmembrane transporter activity`GO:0035673^molecular_function^oligopeptide transmembrane transporter activity`GO:1904680^molecular_function^peptide transmembrane transporter activity`GO:0015333^molecular_function^peptide:proton symporter …
PB.7727.1		NRX2_ORYSJ^NRX2_ORYSJ^Q:276-1415,H:26-387^42.782%ID^E:2.73e-105^RecName: Full=Probable nucleoredoxin 2;^Eukaryota; Viridiplantae; Streptophyta; Embryophyta; Tracheophyta; Spermatophyta; Magnoliopsida; Liliopsida; Poales; Poaceae; BOP clade; Oryzoideae; Oryzeae; Oryzinae; Oryza; Oryza sativa	ENOG410ZIWC^nucleoredoxin-like	KEGG:osa:4324135`KO:K17609	GO:0005623^cellular_component^cell`GO:0047134^molecular_function^protein-disulfide reductase activity`GO:0045454^biological_process^cell redox homeostasis
PB.11102.1		ATS3A_ARATH^ATS3A_ARATH^Q:175-573,H:27-160^59.701%ID^E:2.41e-51^RecName: Full=Embryo-specific protein ATS3A {ECO:0000305};^Eukaryota; Viridiplantae; Streptophyta; Embryophyta; Tracheophyta; Spermatophyta; Magnoliopsida; eudicotyledons; Gunneridae; Pentapetalae; rosids; malvids; Brassicales; Brassicaceae; Camelineae; Arabidopsis	ENOG410YRBB^Embryo-specific protein 3, (ATS3)	KEGG:ath:AT2G41475	GO:0005576^cellular_component^extracellular region`GO:0009506^cellular_component^plasmodesma
PB.2484.1		FKB12_ARATH^FKB12_ARATH^Q:71-355,H:14-100^62.105%ID^E:1.59e-33^RecName: Full=Peptidyl-prolyl cis-trans isomerase FKBP12;^Eukaryota; Viridiplantae; Streptophyta; Embryophyta; Tracheophyta; Spermatophyta; Magnoliopsida; eudicotyledons; Gunneridae; Pentapetalae; rosids; malvids; Brassicales; Brassicaceae; Camelineae; Arabidopsis`FKB12_ARATH^FKB12_ARATH^Q:232-366,H:72-112^66.667%ID^E:4.48e-11^RecName…	COG0545^Peptidyl-prolyl cis-trans isomerase	KEGG:ath:AT5G64350`KO:K01802	GO:0005737^cellular_component^cytoplasm`GO:0005829^cellular_component^cytosol`GO:0009536^cellular_component^plastid`GO:0003755^molecular_function^peptidyl-prolyl cis-trans isomerase activity`GO:0061077^biological_process^chaperone-mediated protein folding`GO:0000413^biological_process^protein peptidyl-prolyl isomerization
PB.14194.1		DPYD_ARATH^DPYD_ARATH^Q:1925-2701,H:168-426^81.467%ID^E:4.68e-160^RecName: Full=Dihydropyrimidine dehydrogenase (NADP(+)), chloroplastic {ECO:0000303|PubMed:19413687};^Eukaryota; Viridiplantae; Streptophyta; Embryophyta; Tracheophyta; Spermatophyta; Magnoliopsida; eudicotyledons; Gunneridae; Pentapetalae; rosids; malvids; Brassicales; Brassicaceae; Camelineae; Arabidopsis`DPYD_ARATH^DPYD_ARATH^Q:…	COG0167^Catalyzes the conversion of dihydroorotate to orotate	KEGG:ath:AT3G17810`KO:K00207	GO:0009507^cellular_component^chloroplast`GO:0009570^cellular_component^chloroplast stroma`GO:0009536^cellular_component^plastid`GO:0017113^molecular_function^dihydropyrimidine dehydrogenase (NADP+) activity`GO:0051536^molecular_function^iron-sulfur cluster binding`GO:0050661^molecular_function^NADP binding`GO:0002058^molecular_function^uracil binding`GO:0019483^biological_process^beta-alanine bi…
PB.41000.2		LOR12_ARATH^LOR12_ARATH^Q:222-782,H:24-209^64.706%ID^E:5.33e-85^RecName: Full=Protein LURP-one-related 12;^Eukaryota; Viridiplantae; Streptophyta; Embryophyta; Tracheophyta; Spermatophyta; Magnoliopsida; eudicotyledons; Gunneridae; Pentapetalae; rosids; malvids; Brassicales; Brassicaceae; Camelineae; Arabidopsis	ENOG410YKW3^LURP-one-related 12-like	KEGG:ath:AT3G15810	GO:0005829^cellular_component^cytosol
PB.11175.3		ZFNL_PEA^ZFNL_PEA^Q:311-1573,H:9-417^69.575%ID^E:0^RecName: Full=Zinc finger CCCH domain-containing protein ZFN-like;^Eukaryota; Viridiplantae; Streptophyta; Embryophyta; Tracheophyta; Spermatophyta; Magnoliopsida; eudicotyledons; Gunneridae; Pentapetalae; rosids; fabids; Fabales; Fabaceae; Papilionoideae; 50 kb inversion clade; NPAAA clade; Hologalegina; IRL clade; Fabeae; Pisum	.	.	GO:0005634^cellular_component^nucleus`GO:0003677^molecular_function^DNA binding`GO:0046872^molecular_function^metal ion binding
PB.34935.4		NLTP_CICAR^NLTP_CICAR^Q:95-421,H:2-111^57.273%ID^E:8.38e-34^RecName: Full=Non-specific lipid-transfer protein;^Eukaryota; Viridiplantae; Streptophyta; Embryophyta; Tracheophyta; Spermatophyta; Magnoliopsida; eudicotyledons; Gunneridae; Pentapetalae; rosids; fabids; Fabales; Fabaceae; Papilionoideae; 50 kb inversion clade; NPAAA clade; Hologalegina; IRL clade; Cicereae; Cicer	.	KEGG:cam:101505155	GO:0008289^molecular_function^lipid binding`GO:0006869^biological_process^lipid transport
PB.11915.1		OBP2A_ARATH^OBP2A_ARATH^Q:67-438,H:7-130^57.258%ID^E:3.73e-41^RecName: Full=Oil body-associated protein 2A {ECO:0000303|PubMed:24406791};^Eukaryota; Viridiplantae; Streptophyta; Embryophyta; Tracheophyta; Spermatophyta; Magnoliopsida; eudicotyledons; Gunneridae; Pentapetalae; rosids; malvids; Brassicales; Brassicaceae; Camelineae; Arabidopsis`OBP2A_ARATH^OBP2A_ARATH^Q:1528-1782,H:163-247^56.471%I…	ENOG410XS75^Protein of unknown function (DUF1264)	KEGG:ath:AT5G45690	.
PB.31047.4		BSPA_POPDE^BSPA_POPDE^Q:2337-2666,H:137-255^30.081%ID^E:1.81e-07^RecName: Full=Bark storage protein A;^Eukaryota; Viridiplantae; Streptophyta; Embryophyta; Tracheophyta; Spermatophyta; Magnoliopsida; eudicotyledons; Gunneridae; Pentapetalae; rosids; fabids; Malpighiales; Salicaceae; Saliceae; Populus	.	.	GO:0003824^molecular_function^catalytic activity`GO:0045735^molecular_function^nutrient reservoir activity`GO:0009116^biological_process^nucleoside metabolic process
PB.35435.1		.	.	.	.
PB.24837.1		CIP1_ARATH^CIP1_ARATH^Q:211-4023,H:2-1260^26.78%ID^E:1.98e-61^RecName: Full=COP1-interactive protein 1 {ECO:0000303|PubMed:7753789};^Eukaryota; Viridiplantae; Streptophyta; Embryophyta; Tracheophyta; Spermatophyta; Magnoliopsida; eudicotyledons; Gunneridae; Pentapetalae; rosids; malvids; Brassicales; Brassicaceae; Camelineae; Arabidopsis`CIP1_ARATH^CIP1_ARATH^Q:4041-5687,H:1084-1581^32.072%ID^E:6…	ENOG4111UGN^keratin, type II cytoskeletal	KEGG:ath:AT5G41790	GO:0005856^cellular_component^cytoskeleton`GO:0005829^cellular_component^cytosol`GO:0005886^cellular_component^plasma membrane`GO:0009536^cellular_component^plastid`GO:0005774^cellular_component^vacuolar membrane`GO:0005773^cellular_component^vacuole`GO:0003779^molecular_function^actin binding`GO:0009738^biological_process^abscisic acid-activated signaling pathway`GO:0071215^biological_process^ce…
PB.42130.1		ACCO_DIACA^ACCO_DIACA^Q:551-1045,H:159-320^84.848%ID^E:1.37e-92^RecName: Full=Probable 1-aminocyclopropane-1-carboxylate oxidase;^Eukaryota; Viridiplantae; Streptophyta; Embryophyta; Tracheophyta; Spermatophyta; Magnoliopsida; eudicotyledons; Gunneridae; Pentapetalae; Caryophyllales; Caryophyllaceae; Caryophylleae; Dianthus`ACCO_DIACA^ACCO_DIACA^Q:291-599,H:72-174^75.728%ID^E:3.31e-35^RecName: Fu…	.	.	GO:0009815^molecular_function^1-aminocyclopropane-1-carboxylate oxidase activity`GO:0031418^molecular_function^L-ascorbic acid binding`GO:0046872^molecular_function^metal ion binding`GO:0009693^biological_process^ethylene biosynthetic process`GO:0009835^biological_process^fruit ripening
PB.4862.1		IN21B_ORYSJ^IN21B_ORYSJ^Q:429-917,H:58-223^62.651%ID^E:7.05e-64^RecName: Full=Protein IN2-1 homolog B;^Eukaryota; Viridiplantae; Streptophyta; Embryophyta; Tracheophyta; Spermatophyta; Magnoliopsida; Liliopsida; Poales; Poaceae; BOP clade; Oryzoideae; Oryzeae; Oryzinae; Oryza; Oryza sativa`IN21B_ORYSJ^IN21B_ORYSJ^Q:121-234,H:18-55^73.684%ID^E:1.94e-09^RecName: Full=Protein IN2-1 homolog B;^Eukary…	ENOG410XSIX^glutathione Stransferase	KEGG:osa:4332455`KO:K00799	GO:0010731^biological_process^protein glutathionylation
PB.35891.2		.	.	.	.
PB.40338.4		.	.	.	.
PB.2191.1		.	.	.	.
PB.17720.2		EXOL2_ARATH^EXOL2_ARATH^Q:319-861,H:82-266^57.895%ID^E:6.6e-60^RecName: Full=Protein EXORDIUM-like 2;^Eukaryota; Viridiplantae; Streptophyta; Embryophyta; Tracheophyta; Spermatophyta; Magnoliopsida; eudicotyledons; Gunneridae; Pentapetalae; rosids; malvids; Brassicales; Brassicaceae; Camelineae; Arabidopsis	ENOG41107QF^phosphate-induced protein 1 conserved region domain containing protein, expressed	KEGG:ath:AT5G64260	GO:0048046^cellular_component^apoplast`GO:0005618^cellular_component^cell wall`GO:0005829^cellular_component^cytosol`GO:0005615^cellular_component^extracellular space`GO:0005794^cellular_component^Golgi apparatus`GO:0009505^cellular_component^plant-type cell wall`GO:0009506^cellular_component^plasmodesma`GO:0009536^cellular_component^plastid`GO:0071456^biological_process^cellular response to hypo…
PB.21270.6		ORYA_ORYSJ^ORYA_ORYSJ^Q:195-812,H:248-457^62.559%ID^E:2.18e-81^RecName: Full=Oryzain alpha chain;^Eukaryota; Viridiplantae; Streptophyta; Embryophyta; Tracheophyta; Spermatophyta; Magnoliopsida; Liliopsida; Poales; Poaceae; BOP clade; Oryzoideae; Oryzeae; Oryzinae; Oryza; Oryza sativa`ORYA_ORYSJ^ORYA_ORYSJ^Q:1-177,H:181-241^67.213%ID^E:2.18e-81^RecName: Full=Oryzain alpha chain;^Eukaryota; Viridi…	COG4870^cathepsin	.	GO:0005615^cellular_component^extracellular space`GO:0005764^cellular_component^lysosome`GO:0004197^molecular_function^cysteine-type endopeptidase activity`GO:0051603^biological_process^proteolysis involved in cellular protein catabolic process
PB.9427.2		.	.	.	.
PB.34347.1		PGL1A_ARATH^PGL1A_ARATH^Q:337-1179,H:46-324^75.801%ID^E:7.15e-145^RecName: Full=PGR5-like protein 1A, chloroplastic;^Eukaryota; Viridiplantae; Streptophyta; Embryophyta; Tracheophyta; Spermatophyta; Magnoliopsida; eudicotyledons; Gunneridae; Pentapetalae; rosids; malvids; Brassicales; Brassicaceae; Camelineae; Arabidopsis	ENOG4110C1Q^PGR5-like protein 1A	KEGG:ath:AT4G22890	GO:0009507^cellular_component^chloroplast`GO:0009534^cellular_component^chloroplast thylakoid`GO:0009535^cellular_component^chloroplast thylakoid membrane`GO:0005829^cellular_component^cytosol`GO:0016021^cellular_component^integral component of membrane`GO:0009579^cellular_component^thylakoid`GO:0042802^molecular_function^identical protein binding`GO:0016730^molecular_function^oxidoreductase acti…
PB.10332.1		TPSGB_SOLHA^TPSGB_SOLHA^Q:66-800,H:9-249^48.98%ID^E:1.48e-115^RecName: Full=(E,E)-germacrene B synthase;^Eukaryota; Viridiplantae; Streptophyta; Embryophyta; Tracheophyta; Spermatophyta; Magnoliopsida; eudicotyledons; Gunneridae; Pentapetalae; asterids; lamiids; Solanales; Solanaceae; Solanoideae; Solaneae; Solanum; Lycopersicon`TPSGB_SOLHA^TPSGB_SOLHA^Q:1200-1682,H:381-542^36.585%ID^E:1.48e-115^…	.	KEGG:ag:AAG41891`KO:K15801	GO:0005737^cellular_component^cytoplasm`GO:0000287^molecular_function^magnesium ion binding`GO:0010333^molecular_function^terpene synthase activity`GO:0016114^biological_process^terpenoid biosynthetic process
PB.39468.1		AP1_VITVI^AP1_VITVI^Q:97-585,H:1-163^84.049%ID^E:6.29e-94^RecName: Full=Agamous-like MADS-box protein AP1 {ECO:0000305};^Eukaryota; Viridiplantae; Streptophyta; Embryophyta; Tracheophyta; Spermatophyta; Magnoliopsida; eudicotyledons; Gunneridae; Pentapetalae; rosids; Vitales; Vitaceae; Viteae; Vitis	COG5068^Transcription factor	KEGG:vvi:100232952`KO:K09264	GO:0005634^cellular_component^nucleus`GO:0003700^molecular_function^DNA-binding transcription factor activity`GO:0046983^molecular_function^protein dimerization activity`GO:0000977^molecular_function^RNA polymerase II regulatory region sequence-specific DNA binding`GO:0043565^molecular_function^sequence-specific DNA binding`GO:0008134^molecular_function^transcription factor binding`GO:0044212^mol…
PB.25573.1		CHIA_SECCE^CHIA_SECCE^Q:97-684,H:13-198^56.122%ID^E:9.63e-55^RecName: Full=Basic endochitinase A;^Eukaryota; Viridiplantae; Streptophyta; Embryophyta; Tracheophyta; Spermatophyta; Magnoliopsida; Liliopsida; Poales; Poaceae; BOP clade; Pooideae; Triticodae; Triticeae; Hordeinae; Secale`CHIA_SECCE^CHIA_SECCE^Q:930-1295,H:200-320^63.115%ID^E:4.07e-41^RecName: Full=Basic endochitinase A;^Eukaryota; V…	.	.	GO:0005576^cellular_component^extracellular region`GO:0008061^molecular_function^chitin binding`GO:0004568^molecular_function^chitinase activity`GO:0016998^biological_process^cell wall macromolecule catabolic process`GO:0006032^biological_process^chitin catabolic process`GO:0050832^biological_process^defense response to fungus`GO:0031640^biological_process^killing of cells of other organism`GO:00…
PB.33483.12		BLH3_ARATH^BLH3_ARATH^Q:420-1778,H:39-438^49.237%ID^E:4.41e-110^RecName: Full=BEL1-like homeodomain protein 3;^Eukaryota; Viridiplantae; Streptophyta; Embryophyta; Tracheophyta; Spermatophyta; Magnoliopsida; eudicotyledons; Gunneridae; Pentapetalae; rosids; malvids; Brassicales; Brassicaceae; Camelineae; Arabidopsis	ENOG410XPMQ^homeobox	KEGG:ath:AT1G75410	GO:0005634^cellular_component^nucleus`GO:0003700^molecular_function^DNA-binding transcription factor activity`GO:0044212^molecular_function^transcription regulatory region DNA binding`GO:0048510^biological_process^regulation of timing of transition from vegetative to reproductive phase
PB.11357.1		CSLG2_ARATH^CSLG2_ARATH^Q:345-1022,H:96-327^42.616%ID^E:1.98e-95^RecName: Full=Cellulose synthase-like protein G2;^Eukaryota; Viridiplantae; Streptophyta; Embryophyta; Tracheophyta; Spermatophyta; Magnoliopsida; eudicotyledons; Gunneridae; Pentapetalae; rosids; malvids; Brassicales; Brassicaceae; Camelineae; Arabidopsis`CSLG2_ARATH^CSLG2_ARATH^Q:1126-1980,H:363-632^29.825%ID^E:1.98e-95^RecName: F…	COG1215^Glycosyl transferase, family 2	KEGG:ath:AT4G24000	GO:0005794^cellular_component^Golgi apparatus`GO:0000139^cellular_component^Golgi membrane`GO:0016021^cellular_component^integral component of membrane`GO:0005886^cellular_component^plasma membrane`GO:0005802^cellular_component^trans-Golgi network`GO:0016760^molecular_function^cellulose synthase (UDP-forming) activity`GO:0016759^molecular_function^cellulose synthase activity`GO:0071555^biological…
PB.9670.3		ERD2_DROME^ERD2_DROME^Q:1702-2124,H:81-207^34.507%ID^E:2.31e-15^RecName: Full=ER lumen protein-retaining receptor;^Eukaryota; Metazoa; Ecdysozoa; Arthropoda; Hexapoda; Insecta; Pterygota; Neoptera; Holometabola; Diptera; Brachycera; Muscomorpha; Ephydroidea; Drosophilidae; Drosophila; Sophophora	COG5196^Required for the retention of luminal endoplasmic reticulum proteins. Determines the specificity of the luminal ER protein retention system. Also required for normal vesicular traffic through the Golgi (By similarity)	KEGG:dme:Dmel_CG5183`KO:K10949	GO:0005801^cellular_component^cis-Golgi network`GO:0005783^cellular_component^endoplasmic reticulum`GO:0005789^cellular_component^endoplasmic reticulum membrane`GO:0005794^cellular_component^Golgi apparatus`GO:0016021^cellular_component^integral component of membrane`GO:0005046^molecular_function^KDEL sequence binding`GO:0006888^biological_process^endoplasmic reticulum to Golgi vesicle-mediated t…
PB.33506.1		.	.	.	.
PB.41338.1		SKI23_ARATH^SKI23_ARATH^Q:102-1313,H:1-391^31.35%ID^E:3.88e-46^RecName: Full=F-box protein SKIP23;^Eukaryota; Viridiplantae; Streptophyta; Embryophyta; Tracheophyta; Spermatophyta; Magnoliopsida; eudicotyledons; Gunneridae; Pentapetalae; rosids; malvids; Brassicales; Brassicaceae; Camelineae; Arabidopsis	ENOG410ZMUJ^F-box protein	KEGG:ath:AT2G17030	GO:0005634^cellular_component^nucleus`GO:0016567^biological_process^protein ubiquitination
PB.5179.2		DREB3_ARATH^DREB3_ARATH^Q:484-936,H:60-199^59.477%ID^E:7.37e-37^RecName: Full=Dehydration-responsive element-binding protein 3;^Eukaryota; Viridiplantae; Streptophyta; Embryophyta; Tracheophyta; Spermatophyta; Magnoliopsida; eudicotyledons; Gunneridae; Pentapetalae; rosids; malvids; Brassicales; Brassicaceae; Camelineae; Arabidopsis	ENOG410YM26^dehydration-responsive element-binding protein	KEGG:ath:AT5G11590`KO:K09286	GO:0005634^cellular_component^nucleus`GO:0003700^molecular_function^DNA-binding transcription factor activity`GO:0043565^molecular_function^sequence-specific DNA binding`GO:0009873^biological_process^ethylene-activated signaling pathway`GO:0045893^biological_process^positive regulation of transcription, DNA-templated
PB.36210.5		DJB12_MOUSE^DJB12_MOUSE^Q:349-732,H:1-172^33.14%ID^E:3.26e-13^RecName: Full=DnaJ homolog subfamily B member 12 {ECO:0000312|MGI:MGI:1931881};^Eukaryota; Metazoa; Chordata; Craniata; Vertebrata; Euteleostomi; Mammalia; Eutheria; Euarchontoglires; Glires; Rodentia; Myomorpha; Muroidea; Muridae; Murinae; Mus; Mus	COG0484^ATP binding to DnaK triggers the release of the substrate protein, thus completing the reaction cycle. Several rounds of ATP-dependent interactions between DnaJ, DnaK and GrpE are required for fully efficient folding. Also involved, together with DnaK and GrpE, in the DNA replication of plasmids through activation of initiation proteins (By similarity)	KEGG:mmu:56709`KO:K09518	GO:0005783^cellular_component^endoplasmic reticulum`GO:0005789^cellular_component^endoplasmic reticulum membrane`GO:0030176^cellular_component^integral component of endoplasmic reticulum membrane`GO:0031965^cellular_component^nuclear membrane`GO:0030544^molecular_function^Hsp70 protein binding`GO:0034622^biological_process^cellular protein-containing complex assembly`GO:0071218^biological_process…
PB.14798.1		TI10B_ORYSI^TI10B_ORYSI^Q:359-583,H:55-131^45.783%ID^E:7.5e-12^RecName: Full=Protein TIFY 10b {ECO:0000305};^Eukaryota; Viridiplantae; Streptophyta; Embryophyta; Tracheophyta; Spermatophyta; Magnoliopsida; Liliopsida; Poales; Poaceae; BOP clade; Oryzoideae; Oryzeae; Oryzinae; Oryza; Oryza sativa`TI10B_ORYSI^TI10B_ORYSI^Q:250-345,H:17-48^40.625%ID^E:7.5e-12^RecName: Full=Protein TIFY 10b {ECO:0000…	ENOG410ZDCD^jasmonate ZIM domain-containing protein	.	.
PB.1060.3		PIGV_MOUSE^PIGV_MOUSE^Q:196-1551,H:7-424^30.271%ID^E:4.61e-45^RecName: Full=GPI mannosyltransferase 2;^Eukaryota; Metazoa; Chordata; Craniata; Vertebrata; Euteleostomi; Mammalia; Eutheria; Euarchontoglires; Glires; Rodentia; Myomorpha; Muroidea; Muridae; Murinae; Mus; Mus	COG5542^Phosphatidylinositol glycan anchor biosynthesis class V	KEGG:mmu:230801`KO:K07542	GO:0005789^cellular_component^endoplasmic reticulum membrane`GO:0016021^cellular_component^integral component of membrane`GO:0031501^cellular_component^mannosyltransferase complex`GO:0004584^molecular_function^dolichyl-phosphate-mannose-glycolipid alpha-mannosyltransferase activity`GO:0000030^molecular_function^mannosyltransferase activity`GO:0006506^biological_process^GPI anchor biosynthetic pro…
PB.8463.11		Y5673_ARATH^Y5673_ARATH^Q:1761-2855,H:239-601^45.822%ID^E:4.2e-52^RecName: Full=WEB family protein At5g16730, chloroplastic;^Eukaryota; Viridiplantae; Streptophyta; Embryophyta; Tracheophyta; Spermatophyta; Magnoliopsida; eudicotyledons; Gunneridae; Pentapetalae; rosids; malvids; Brassicales; Brassicaceae; Camelineae; Arabidopsis`Y5673_ARATH^Y5673_ARATH^Q:669-1169,H:125-287^50.595%ID^E:3.93e-27^R…	ENOG410Y9W9^protein transport protein-related	KEGG:ath:AT5G16730	GO:0009507^cellular_component^chloroplast`GO:0005875^cellular_component^microtubule associated complex`GO:0009536^cellular_component^plastid`GO:0007131^biological_process^reciprocal meiotic recombination
PB.8282.3		.	.	.	.
PB.8387.5		C7A52_PANGI^C7A52_PANGI^Q:446-1111,H:141-363^52.381%ID^E:3.69e-67^RecName: Full=Beta-amyrin 28-monooxygenase {ECO:0000305};^Eukaryota; Viridiplantae; Streptophyta; Embryophyta; Tracheophyta; Spermatophyta; Magnoliopsida; eudicotyledons; Gunneridae; Pentapetalae; asterids; campanulids; Apiales; Araliaceae; Panax`C7A52_PANGI^C7A52_PANGI^Q:1084-1167,H:355-382^82.143%ID^E:3.69e-67^RecName: Full=Beta-…	.	KEGG:ag:AFO63032`KO:K20667	GO:0016021^cellular_component^integral component of membrane`GO:0020037^molecular_function^heme binding`GO:0005506^molecular_function^iron ion binding`GO:0016709^molecular_function^oxidoreductase activity, acting on paired donors, with incorporation or reduction of molecular oxygen, NAD(P)H as one donor, and incorporation of one atom of oxygen`GO:0019742^biological_process^pentacyclic triterpenoi…
PB.28346.2		VINSY_RAUSE^VINSY_RAUSE^Q:70-885,H:8-263^26.148%ID^E:2.98e-22^RecName: Full=Vinorine synthase;^Eukaryota; Viridiplantae; Streptophyta; Embryophyta; Tracheophyta; Spermatophyta; Magnoliopsida; eudicotyledons; Gunneridae; Pentapetalae; asterids; lamiids; Gentianales; Apocynaceae; Rauvolfioideae; Vinceae; Rauvolfiinae; Rauvolfia`VINSY_RAUSE^VINSY_RAUSE^Q:939-1244,H:275-366^27.451%ID^E:2.98e-22^RecNa…	.	KEGG:ag:CAD89104`KO:K12694	GO:0050636^molecular_function^vinorine synthase activity`GO:0009820^biological_process^alkaloid metabolic process
PB.15039.3		AN13B_MOUSE^AN13B_MOUSE^Q:888-1523,H:79-288^31.507%ID^E:4.59e-25^RecName: Full=Ankyrin repeat domain-containing protein 13B;^Eukaryota; Metazoa; Chordata; Craniata; Vertebrata; Euteleostomi; Mammalia; Eutheria; Euarchontoglires; Glires; Rodentia; Myomorpha; Muroidea; Muridae; Murinae; Mus; Mus`AN13B_MOUSE^AN13B_MOUSE^Q:770-886,H:41-78^43.59%ID^E:4.59e-25^RecName: Full=Ankyrin repeat domain-contai…	ENOG410XNMS^ankyrin repeat domain	KEGG:mmu:268445`KO:K21437	GO:0005737^cellular_component^cytoplasm`GO:0005769^cellular_component^early endosome`GO:0043231^cellular_component^intracellular membrane-bounded organelle`GO:0005770^cellular_component^late endosome`GO:0048471^cellular_component^perinuclear region of cytoplasm`GO:0005886^cellular_component^plasma membrane`GO:0140036^molecular_function^ubiquitin-dependent protein binding`GO:0002091^biological_pro…
PB.24550.4		.	.	.	.
PB.39070.5		.	.	.	.
PB.15792.1		LEUC_ARATH^LEUC_ARATH^Q:3666-4631,H:187-508^87.267%ID^E:0^RecName: Full=3-isopropylmalate dehydratase large subunit, chloroplastic {ECO:0000305};^Eukaryota; Viridiplantae; Streptophyta; Embryophyta; Tracheophyta; Spermatophyta; Magnoliopsida; eudicotyledons; Gunneridae; Pentapetalae; rosids; malvids; Brassicales; Brassicaceae; Camelineae; Arabidopsis`LEUC_ARATH^LEUC_ARATH^Q:3115-3669,H:2-187^63.8…	COG0065^Catalyzes the isomerization between 2-isopropylmalate and 3-isopropylmalate, via the formation of 2-isopropylmaleate (By similarity)	KEGG:ath:AT4G13430`KO:K01703	GO:0009507^cellular_component^chloroplast`GO:0009570^cellular_component^chloroplast stroma`GO:0009536^cellular_component^plastid`GO:0003861^molecular_function^3-isopropylmalate dehydratase activity`GO:0051539^molecular_function^4 iron, 4 sulfur cluster binding`GO:0050486^molecular_function^intramolecular transferase activity, transferring hydroxy groups`GO:0046872^molecular_function^metal ion bin…
PB.40810.1		FDFT_NICBE^FDFT_NICBE^Q:2498-3445,H:74-389^81.962%ID^E:0^RecName: Full=Squalene synthase;^Eukaryota; Viridiplantae; Streptophyta; Embryophyta; Tracheophyta; Spermatophyta; Magnoliopsida; eudicotyledons; Gunneridae; Pentapetalae; asterids; lamiids; Solanales; Solanaceae; Nicotianoideae; Nicotianeae; Nicotiana`FDFT_NICBE^FDFT_NICBE^Q:722-943,H:1-74^70.27%ID^E:8.28e-25^RecName: Full=Squalene synthas…	.	.	GO:0005789^cellular_component^endoplasmic reticulum membrane`GO:0016021^cellular_component^integral component of membrane`GO:0004310^molecular_function^farnesyl-diphosphate farnesyltransferase activity`GO:0051996^molecular_function^squalene synthase activity`GO:0006696^biological_process^ergosterol biosynthetic process`GO:0008299^biological_process^isoprenoid biosynthetic process
PB.23532.3		BH049_ARATH^BH049_ARATH^Q:1192-1602,H:272-410^77.857%ID^E:1.99e-76^RecName: Full=Transcription factor bHLH49;^Eukaryota; Viridiplantae; Streptophyta; Embryophyta; Tracheophyta; Spermatophyta; Magnoliopsida; eudicotyledons; Gunneridae; Pentapetalae; rosids; malvids; Brassicales; Brassicaceae; Camelineae; Arabidopsis`BH049_ARATH^BH049_ARATH^Q:452-733,H:42-151^43.75%ID^E:1.99e-76^RecName: Full=Trans…	ENOG410YG35^Transcription factor	KEGG:ath:AT1G68920	GO:0005634^cellular_component^nucleus`GO:0003700^molecular_function^DNA-binding transcription factor activity`GO:0046983^molecular_function^protein dimerization activity`GO:0043565^molecular_function^sequence-specific DNA binding`GO:0044212^molecular_function^transcription regulatory region DNA binding`GO:0040008^biological_process^regulation of growth`GO:0006355^biological_process^regulation of …
PB.3286.1		LOX6_ARATH^LOX6_ARATH^Q:1706-3010,H:482-917^59.729%ID^E:0^RecName: Full=Lipoxygenase 6, chloroplastic;^Eukaryota; Viridiplantae; Streptophyta; Embryophyta; Tracheophyta; Spermatophyta; Magnoliopsida; eudicotyledons; Gunneridae; Pentapetalae; rosids; malvids; Brassicales; Brassicaceae; Camelineae; Arabidopsis`LOX6_ARATH^LOX6_ARATH^Q:997-1701,H:244-480^52.941%ID^E:0^RecName: Full=Lipoxygenase 6, ch…	ENOG410YN4N^Plant lipoxygenase may be involved in a number of diverse aspects of plant physiology including growth and development, pest resistance, and senescence or responses to wounding (By similarity)	KEGG:ath:AT1G67560`KO:K00454	GO:0009507^cellular_component^chloroplast`GO:0005886^cellular_component^plasma membrane`GO:0016165^molecular_function^linoleate 13S-lipoxygenase activity`GO:0046872^molecular_function^metal ion binding`GO:0009695^biological_process^jasmonic acid biosynthetic process`GO:0034440^biological_process^lipid oxidation`GO:0031408^biological_process^oxylipin biosynthetic process`GO:0009611^biological_proc…
PB.5779.21		MVD2_ARATH^MVD2_ARATH^Q:2319-3107,H:137-403^73.783%ID^E:3.99e-136^RecName: Full=Diphosphomevalonate decarboxylase MVD2, peroxisomal {ECO:0000305};^Eukaryota; Viridiplantae; Streptophyta; Embryophyta; Tracheophyta; Spermatophyta; Magnoliopsida; eudicotyledons; Gunneridae; Pentapetalae; rosids; malvids; Brassicales; Brassicaceae; Camelineae; Arabidopsis`MVD2_ARATH^MVD2_ARATH^Q:61-192,H:1-44^77.273%…	COG3407^Diphosphomevalonate decarboxylase	KEGG:ath:AT3G54250`KO:K01597	GO:0005829^cellular_component^cytosol`GO:0005777^cellular_component^peroxisome`GO:0005524^molecular_function^ATP binding`GO:0004163^molecular_function^diphosphomevalonate decarboxylase activity`GO:0019287^biological_process^isopentenyl diphosphate biosynthetic process, mevalonate pathway`GO:0016126^biological_process^sterol biosynthetic process
PB.23298.1		NIK1_ARATH^NIK1_ARATH^Q:575-838,H:437-524^88.636%ID^E:2.83e-54^RecName: Full=Protein NSP-INTERACTING KINASE 1 {ECO:0000303|PubMed:15489295};^Eukaryota; Viridiplantae; Streptophyta; Embryophyta; Tracheophyta; Spermatophyta; Magnoliopsida; eudicotyledons; Gunneridae; Pentapetalae; rosids; malvids; Brassicales; Brassicaceae; Camelineae; Arabidopsis`NIK1_ARATH^NIK1_ARATH^Q:460-573,H:399-436^86.842%ID…	ENOG410ZS46^NSP-interacting kinase	KEGG:ath:AT5G16000	GO:0005737^cellular_component^cytoplasm`GO:0016021^cellular_component^integral component of membrane`GO:0005654^cellular_component^nucleoplasm`GO:0005886^cellular_component^plasma membrane`GO:0005524^molecular_function^ATP binding`GO:0042802^molecular_function^identical protein binding`GO:0004672^molecular_function^protein kinase activity`GO:0004675^molecular_function^transmembrane receptor prote…
PB.34362.1		ATPI_HELAN^ATPI_HELAN^Q:612-1289,H:1-225^93.805%ID^E:8.67e-129^RecName: Full=ATP synthase subunit a, chloroplastic {ECO:0000255|HAMAP-Rule:MF_01393};^Eukaryota; Viridiplantae; Streptophyta; Embryophyta; Tracheophyta; Spermatophyta; Magnoliopsida; eudicotyledons; Gunneridae; Pentapetalae; asterids; campanulids; Asterales; Asteraceae; Asteroideae; Heliantheae alliance; Heliantheae; Helianthus	.	KEGG:han:4055576`KO:K02108	GO:0009535^cellular_component^chloroplast thylakoid membrane`GO:0016021^cellular_component^integral component of membrane`GO:0005886^cellular_component^plasma membrane`GO:0045263^cellular_component^proton-transporting ATP synthase complex, coupling factor F(o)`GO:0046933^molecular_function^proton-transporting ATP synthase activity, rotational mechanism`GO:0015986^biological_process^ATP synthesis …
PB.27618.1		LHCA5_ARATH^LHCA5_ARATH^Q:177-791,H:43-249^83.092%ID^E:1.02e-98^RecName: Full=Photosystem I chlorophyll a/b-binding protein 5, chloroplastic {ECO:0000303|PubMed:10366881};^Eukaryota; Viridiplantae; Streptophyta; Embryophyta; Tracheophyta; Spermatophyta; Magnoliopsida; eudicotyledons; Gunneridae; Pentapetalae; rosids; malvids; Brassicales; Brassicaceae; Camelineae; Arabidopsis	ENOG4110J6A^Chlorophyll a-b binding protein	KEGG:ath:AT1G45474`KO:K08911	GO:0009507^cellular_component^chloroplast`GO:0009535^cellular_component^chloroplast thylakoid membrane`GO:0016021^cellular_component^integral component of membrane`GO:0009782^cellular_component^photosystem I antenna complex`GO:0016168^molecular_function^chlorophyll binding`GO:0046872^molecular_function^metal ion binding`GO:0031409^molecular_function^pigment binding`GO:0042803^molecular_function^p…
PB.6794.1		CRIM2_ARATH^CRIM2_ARATH^Q:103-753,H:1-226^45.923%ID^E:4.07e-62^RecName: Full=Cold-regulated 413 inner membrane protein 2, chloroplastic;^Eukaryota; Viridiplantae; Streptophyta; Embryophyta; Tracheophyta; Spermatophyta; Magnoliopsida; eudicotyledons; Gunneridae; Pentapetalae; rosids; malvids; Brassicales; Brassicaceae; Camelineae; Arabidopsis	ENOG4111T1X^cold acclimation	KEGG:ath:AT1G29390	GO:0009941^cellular_component^chloroplast envelope`GO:0009535^cellular_component^chloroplast thylakoid membrane`GO:0031357^cellular_component^integral component of chloroplast inner membrane`GO:0070417^biological_process^cellular response to cold`GO:0009631^biological_process^cold acclimation
PB.38963.6		FPP7_ARATH^FPP7_ARATH^Q:262-1695,H:2-470^43.083%ID^E:1.03e-94^RecName: Full=Filament-like plant protein 7;^Eukaryota; Viridiplantae; Streptophyta; Embryophyta; Tracheophyta; Spermatophyta; Magnoliopsida; eudicotyledons; Gunneridae; Pentapetalae; rosids; malvids; Brassicales; Brassicaceae; Camelineae; Arabidopsis`FPP7_ARATH^FPP7_ARATH^Q:1639-2004,H:537-661^44.8%ID^E:5.01e-28^RecName: Full=Filament…	ENOG410YBNS^filament-like plant protein	KEGG:ath:AT2G23360	.
PB.20020.2		EXPA8_ARATH^EXPA8_ARATH^Q:318-650,H:42-152^81.982%ID^E:8.7e-60^RecName: Full=Expansin-A8;^Eukaryota; Viridiplantae; Streptophyta; Embryophyta; Tracheophyta; Spermatophyta; Magnoliopsida; eudicotyledons; Gunneridae; Pentapetalae; rosids; malvids; Brassicales; Brassicaceae; Camelineae; Arabidopsis`EXPA8_ARATH^EXPA8_ARATH^Q:791-1060,H:152-242^86.813%ID^E:3.76e-46^RecName: Full=Expansin-A8;^Eukaryota…	ENOG410YCRV^loosening and extension of plant cell walls by disrupting non-covalent bonding between cellulose microfibrils and matrix glucans. No enzymatic activity has been found	KEGG:ath:AT2G40610	GO:0005618^cellular_component^cell wall`GO:0005576^cellular_component^extracellular region`GO:0016020^cellular_component^membrane`GO:0009664^biological_process^plant-type cell wall organization`GO:0006949^biological_process^syncytium formation
PB.2023.1		.	.	.	.
PB.9342.1		RHY1A_ARATH^RHY1A_ARATH^Q:790-927,H:199-244^56.522%ID^E:2.25e-13^RecName: Full=Probable E3 ubiquitin-protein ligase RHY1A {ECO:0000305};^Eukaryota; Viridiplantae; Streptophyta; Embryophyta; Tracheophyta; Spermatophyta; Magnoliopsida; eudicotyledons; Gunneridae; Pentapetalae; rosids; malvids; Brassicales; Brassicaceae; Camelineae; Arabidopsis	ENOG41121N2^zinc ion binding	KEGG:ath:AT1G49850	GO:0046872^molecular_function^metal ion binding`GO:0016740^molecular_function^transferase activity`GO:0016567^biological_process^protein ubiquitination
PB.42575.3		FLZ14_ARATH^FLZ14_ARATH^Q:86-835,H:1-236^32.331%ID^E:8.71e-20^RecName: Full=FCS-Like Zinc finger 14 {ECO:0000303|PubMed:24901469};^Eukaryota; Viridiplantae; Streptophyta; Embryophyta; Tracheophyta; Spermatophyta; Magnoliopsida; eudicotyledons; Gunneridae; Pentapetalae; rosids; malvids; Brassicales; Brassicaceae; Camelineae; Arabidopsis	ENOG410Y1Y5^DUF581 domain containing protein, expressed	KEGG:ath:AT5G20700	GO:0005737^cellular_component^cytoplasm`GO:0005634^cellular_component^nucleus`GO:0046872^molecular_function^metal ion binding`GO:0009749^biological_process^response to glucose`GO:1905582^biological_process^response to mannose`GO:0042594^biological_process^response to starvation`GO:0009744^biological_process^response to sucrose
PB.38646.1		.	.	.	.
PB.10462.1		CPP1_NICBE^CPP1_NICBE^Q:54-743,H:1-231^65.126%ID^E:2.75e-103^RecName: Full=Protein CHAPERONE-LIKE PROTEIN OF POR1, chloroplastic {ECO:0000303|PubMed:24151298};^Eukaryota; Viridiplantae; Streptophyta; Embryophyta; Tracheophyta; Spermatophyta; Magnoliopsida; eudicotyledons; Gunneridae; Pentapetalae; asterids; lamiids; Solanales; Solanaceae; Nicotianoideae; Nicotianeae; Nicotiana	.	.	GO:0009941^cellular_component^chloroplast envelope`GO:0009535^cellular_component^chloroplast thylakoid membrane`GO:0016021^cellular_component^integral component of membrane`GO:0055035^cellular_component^plastid thylakoid membrane`GO:0044183^molecular_function^protein folding chaperone`GO:0061077^biological_process^chaperone-mediated protein folding`GO:0009658^biological_process^chloroplast organi…
PB.22383.1		ITPK3_ARATH^ITPK3_ARATH^Q:143-889,H:1-252^66.929%ID^E:3.4e-114^RecName: Full=Inositol-tetrakisphosphate 1-kinase 3;^Eukaryota; Viridiplantae; Streptophyta; Embryophyta; Tracheophyta; Spermatophyta; Magnoliopsida; eudicotyledons; Gunneridae; Pentapetalae; rosids; malvids; Brassicales; Brassicaceae; Camelineae; Arabidopsis`ITPK3_ARATH^ITPK3_ARATH^Q:952-1176,H:274-348^77.333%ID^E:3.4e-114^RecName: F…	ENOG4110KIK^inositol-tetrakisphosphate 1-kinase	KEGG:ath:AT4G08170`KO:K00913	GO:0005737^cellular_component^cytoplasm`GO:0005634^cellular_component^nucleus`GO:0005524^molecular_function^ATP binding`GO:0047325^molecular_function^inositol tetrakisphosphate 1-kinase activity`GO:0052726^molecular_function^inositol-1,3,4-trisphosphate 5-kinase activity`GO:0052725^molecular_function^inositol-1,3,4-trisphosphate 6-kinase activity`GO:0000287^molecular_function^magnesium ion bindin…
PB.28946.1		EXLA3_ARATH^EXLA3_ARATH^Q:204-815,H:57-258^50.481%ID^E:4.58e-62^RecName: Full=Expansin-like A3;^Eukaryota; Viridiplantae; Streptophyta; Embryophyta; Tracheophyta; Spermatophyta; Magnoliopsida; eudicotyledons; Gunneridae; Pentapetalae; rosids; malvids; Brassicales; Brassicaceae; Camelineae; Arabidopsis	ENOG410YDTV^expansin-like	KEGG:ath:AT3G45960	GO:0005829^cellular_component^cytosol`GO:0005576^cellular_component^extracellular region`GO:0009505^cellular_component^plant-type cell wall`GO:0009506^cellular_component^plasmodesma
PB.34546.2		.	.	.	.
PB.22481.1		.	.	.	.
PB.1022.1		BORC8_NEMVE^BORC8_NEMVE^Q:2808-3125,H:20-127^32.407%ID^E:4.57e-06^RecName: Full=BLOC-1-related complex subunit 8 homolog {ECO:0000305};^Eukaryota; Metazoa; Cnidaria; Anthozoa; Hexacorallia; Actiniaria; Edwardsiidae; Nematostella	ENOG4111IE1^mef2b neighbor	KEGG:nve:NEMVE_v1g233178`KO:K20822	GO:0005765^cellular_component^lysosomal membrane`GO:0003676^molecular_function^nucleic acid binding
PB.13386.1		.	.	.	.
PB.28518.1		MYB14_ARATH^MYB14_ARATH^Q:194-460,H:1-89^84.27%ID^E:2.34e-45^RecName: Full=Transcription factor MYB14 {ECO:0000303|PubMed:9839469};^Eukaryota; Viridiplantae; Streptophyta; Embryophyta; Tracheophyta; Spermatophyta; Magnoliopsida; eudicotyledons; Gunneridae; Pentapetalae; rosids; malvids; Brassicales; Brassicaceae; Camelineae; Arabidopsis`MYB14_ARATH^MYB14_ARATH^Q:2935-3039,H:83-116^85.714%ID^E:4.9…	COG5147^Myblike DNAbinding domain containing protein	KEGG:ath:AT2G31180`KO:K09422	GO:0005634^cellular_component^nucleus`GO:0003700^molecular_function^DNA-binding transcription factor activity`GO:0043565^molecular_function^sequence-specific DNA binding`GO:0044212^molecular_function^transcription regulatory region DNA binding`GO:0030154^biological_process^cell differentiation`GO:0045893^biological_process^positive regulation of transcription, DNA-templated`GO:0009733^biological_…
PB.33871.3		IAAI_AMAHP^IAAI_AMAHP^Q:267-362,H:1-32^87.5%ID^E:3.98e-11^RecName: Full=Alpha-amylase inhibitor AAI;^Eukaryota; Viridiplantae; Streptophyta; Embryophyta; Tracheophyta; Spermatophyta; Magnoliopsida; eudicotyledons; Gunneridae; Pentapetalae; Caryophyllales; Amaranthaceae; Amaranthus	.	.	GO:0015066^molecular_function^alpha-amylase inhibitor activity`GO:0004866^molecular_function^endopeptidase inhibitor activity
PB.35685.5		RIP0_DIACA^RIP0_DIACA^Q:363-1079,H:35-274^60.938%ID^E:9.35e-80^RecName: Full=Antiviral protein DAP-30;^Eukaryota; Viridiplantae; Streptophyta; Embryophyta; Tracheophyta; Spermatophyta; Magnoliopsida; eudicotyledons; Gunneridae; Pentapetalae; Caryophyllales; Caryophyllaceae; Caryophylleae; Dianthus`RIP0_DIACA^RIP0_DIACA^Q:454-612,H:65-118^83.333%ID^E:9.08e-26^RecName: Full=Antiviral protein DAP-30…	.	.	GO:0030598^molecular_function^rRNA N-glycosylase activity`GO:0090729^molecular_function^toxin activity`GO:0006952^biological_process^defense response`GO:0017148^biological_process^negative regulation of translation`GO:0009405^biological_process^pathogenesis`GO:0050688^biological_process^regulation of defense response to virus
PB.4916.2		4CLLA_ARATH^4CLLA_ARATH^Q:802-1647,H:232-513^82.979%ID^E:0^RecName: Full=Oxalate--CoA ligase {ECO:0000305};^Eukaryota; Viridiplantae; Streptophyta; Embryophyta; Tracheophyta; Spermatophyta; Magnoliopsida; eudicotyledons; Gunneridae; Pentapetalae; rosids; malvids; Brassicales; Brassicaceae; Camelineae; Arabidopsis`4CLLA_ARATH^4CLLA_ARATH^Q:107-757,H:1-216^71.56%ID^E:0^RecName: Full=Oxalate--CoA li…	COG0318^Amp-dependent synthetase and ligase	KEGG:ath:AT3G48990`KO:K22133	GO:0048046^cellular_component^apoplast`GO:0009507^cellular_component^chloroplast`GO:0009570^cellular_component^chloroplast stroma`GO:0005737^cellular_component^cytoplasm`GO:0005829^cellular_component^cytosol`GO:0009506^cellular_component^plasmodesma`GO:0005524^molecular_function^ATP binding`GO:0050203^molecular_function^oxalate-CoA ligase activity`GO:0050832^biological_process^defense response to…
PB.17206.2		FPPS1_LUPAL^FPPS1_LUPAL^Q:1142-2059,H:37-342^85.294%ID^E:0^RecName: Full=Farnesyl pyrophosphate synthase 1;^Eukaryota; Viridiplantae; Streptophyta; Embryophyta; Tracheophyta; Spermatophyta; Magnoliopsida; eudicotyledons; Gunneridae; Pentapetalae; rosids; fabids; Fabales; Fabaceae; Papilionoideae; 50 kb inversion clade; genistoids sensu lato; core genistoids; Genisteae; Lupinus`FPPS1_LUPAL^FPPS1_L…	.	.	GO:0005737^cellular_component^cytoplasm`GO:0004161^molecular_function^dimethylallyltranstransferase activity`GO:0004337^molecular_function^geranyltranstransferase activity`GO:0046872^molecular_function^metal ion binding`GO:0006695^biological_process^cholesterol biosynthetic process`GO:0045337^biological_process^farnesyl diphosphate biosynthetic process`GO:0033384^biological_process^geranyl diphos…
PB.21730.3		DGAT3_ARATH^DGAT3_ARATH^Q:904-1161,H:261-346^54.023%ID^E:2.24e-21^RecName: Full=Diacylglycerol O-acyltransferase 3 {ECO:0000305};^Eukaryota; Viridiplantae; Streptophyta; Embryophyta; Tracheophyta; Spermatophyta; Magnoliopsida; eudicotyledons; Gunneridae; Pentapetalae; rosids; malvids; Brassicales; Brassicaceae; Camelineae; Arabidopsis	ENOG410Y1WF^NA	KEGG:ath:AT1G48300`KO:K22849	GO:0005829^cellular_component^cytosol`GO:0051537^molecular_function^2 iron, 2 sulfur cluster binding`GO:0004144^molecular_function^diacylglycerol O-acyltransferase activity`GO:0046872^molecular_function^metal ion binding`GO:0006071^biological_process^glycerol metabolic process`GO:0019432^biological_process^triglyceride biosynthetic process
PB.1547.2		.	.	.	.
PB.26088.1		SSG1_MANES^SSG1_MANES^Q:489-992,H:424-604^54.839%ID^E:1.61e-116^RecName: Full=Granule-bound starch synthase 1, chloroplastic/amyloplastic;^Eukaryota; Viridiplantae; Streptophyta; Embryophyta; Tracheophyta; Spermatophyta; Magnoliopsida; eudicotyledons; Gunneridae; Pentapetalae; rosids; fabids; Malpighiales; Euphorbiaceae; Crotonoideae; Manihoteae; Manihot`SSG1_MANES^SSG1_MANES^Q:60-299,H:281-360^8…	.	.	GO:0009501^cellular_component^amyloplast`GO:0009507^cellular_component^chloroplast`GO:0102502^molecular_function^ADP-glucose-starch glucosyltransferase activity`GO:0004373^molecular_function^glycogen (starch) synthase activity`GO:0019252^biological_process^starch biosynthetic process
PB.855.1		SAP8_ORYSJ^SAP8_ORYSJ^Q:195-710,H:1-171^63.218%ID^E:4.84e-70^RecName: Full=Zinc finger A20 and AN1 domain-containing stress-associated protein 8;^Eukaryota; Viridiplantae; Streptophyta; Embryophyta; Tracheophyta; Spermatophyta; Magnoliopsida; Liliopsida; Poales; Poaceae; BOP clade; Oryzoideae; Oryzeae; Oryzinae; Oryza; Oryza sativa	ENOG4111UWC^zinc finger	KEGG:osa:4341520	GO:0003677^molecular_function^DNA binding`GO:0008270^molecular_function^zinc ion binding
PB.545.1		NC100_ARATH^NC100_ARATH^Q:592-1128,H:68-249^60.317%ID^E:5.02e-83^RecName: Full=NAC domain-containing protein 100 {ECO:0000303|PubMed:15029955};^Eukaryota; Viridiplantae; Streptophyta; Embryophyta; Tracheophyta; Spermatophyta; Magnoliopsida; eudicotyledons; Gunneridae; Pentapetalae; rosids; malvids; Brassicales; Brassicaceae; Camelineae; Arabidopsis`NC100_ARATH^NC100_ARATH^Q:425-616,H:12-75^79.688…	ENOG410Y9QZ^NAC domain-containing protein	KEGG:ath:AT5G61430	GO:0005634^cellular_component^nucleus`GO:0003677^molecular_function^DNA binding`GO:0003700^molecular_function^DNA-binding transcription factor activity
PB.9082.2		BH019_ARATH^BH019_ARATH^Q:2958-3188,H:214-291^42.308%ID^E:1.89e-09^RecName: Full=Transcription factor bHLH19;^Eukaryota; Viridiplantae; Streptophyta; Embryophyta; Tracheophyta; Spermatophyta; Magnoliopsida; eudicotyledons; Gunneridae; Pentapetalae; rosids; malvids; Brassicales; Brassicaceae; Camelineae; Arabidopsis	ENOG411144M^Helix-loop-helix DNA-binding domain	KEGG:ath:AT2G22760	GO:0005634^cellular_component^nucleus`GO:0003700^molecular_function^DNA-binding transcription factor activity`GO:0046983^molecular_function^protein dimerization activity`GO:0044212^molecular_function^transcription regulatory region DNA binding`GO:0006355^biological_process^regulation of transcription, DNA-templated
PB.38762.2		.	.	.	.
PB.23777.4		ACLB1_ORYSJ^ACLB1_ORYSJ^Q:76-1899,H:1-608^90.954%ID^E:0^RecName: Full=ATP-citrate synthase beta chain protein 1;^Eukaryota; Viridiplantae; Streptophyta; Embryophyta; Tracheophyta; Spermatophyta; Magnoliopsida; Liliopsida; Poales; Poaceae; BOP clade; Oryzoideae; Oryzeae; Oryzinae; Oryza; Oryza sativa	COG0074^Succinyl-CoA ligase ADP-forming subunit alpha`COG0372^citrate synthase	KEGG:osa:4325777`KO:K01648	GO:0005829^cellular_component^cytosol`GO:0005524^molecular_function^ATP binding`GO:0003878^molecular_function^ATP citrate synthase activity`GO:0016829^molecular_function^lyase activity`GO:0046872^molecular_function^metal ion binding`GO:0006085^biological_process^acetyl-CoA biosynthetic process`GO:0006633^biological_process^fatty acid biosynthetic process
PB.18073.2		.	.	.	.
PB.17976.2		SAPK1_ORYSJ^SAPK1_ORYSJ^Q:2845-3378,H:86-263^84.27%ID^E:2.15e-123^RecName: Full=Serine/threonine-protein kinase SAPK1;^Eukaryota; Viridiplantae; Streptophyta; Embryophyta; Tracheophyta; Spermatophyta; Magnoliopsida; Liliopsida; Poales; Poaceae; BOP clade; Oryzoideae; Oryzeae; Oryzinae; Oryza; Oryza sativa`SAPK1_ORYSJ^SAPK1_ORYSJ^Q:2708-2848,H:40-86^89.362%ID^E:2.15e-123^RecName: Full=Serine/threo…	COG0515^Serine Threonine protein kinase	KEGG:osa:4333017`KO:K14498	GO:0005737^cellular_component^cytoplasm`GO:0005634^cellular_component^nucleus`GO:0005524^molecular_function^ATP binding`GO:0004674^molecular_function^protein serine/threonine kinase activity`GO:0009738^biological_process^abscisic acid-activated signaling pathway`GO:0035556^biological_process^intracellular signal transduction`GO:0006468^biological_process^protein phosphorylation
PB.29156.1		ERG14_ARATH^ERG14_ARATH^Q:222-848,H:27-234^74.163%ID^E:3.9e-151^RecName: Full=Squalene epoxidase 1;^Eukaryota; Viridiplantae; Streptophyta; Embryophyta; Tracheophyta; Spermatophyta; Magnoliopsida; eudicotyledons; Gunneridae; Pentapetalae; rosids; malvids; Brassicales; Brassicaceae; Camelineae; Arabidopsis`ERG14_ARATH^ERG14_ARATH^Q:962-1471,H:229-398^81.765%ID^E:3.9e-151^RecName: Full=Squalene epo…	COG0654^oxidoreductase activity, acting on paired donors, with incorporation or reduction of molecular oxygen, NAD(P)H as one donor, and incorporation of one atom of oxygen	KEGG:ath:AT1G58440`KO:K00511	GO:0005783^cellular_component^endoplasmic reticulum`GO:0016021^cellular_component^integral component of membrane`GO:0050660^molecular_function^flavin adenine dinucleotide binding`GO:0004506^molecular_function^squalene monooxygenase activity`GO:0009414^biological_process^response to water deprivation`GO:0016126^biological_process^sterol biosynthetic process
PB.34396.3		5FCL_ARATH^5FCL_ARATH^Q:258-980,H:41-277^43.123%ID^E:2.72e-52^RecName: Full=5-formyltetrahydrofolate cyclo-ligase, mitochondrial;^Eukaryota; Viridiplantae; Streptophyta; Embryophyta; Tracheophyta; Spermatophyta; Magnoliopsida; eudicotyledons; Gunneridae; Pentapetalae; rosids; malvids; Brassicales; Brassicaceae; Camelineae; Arabidopsis`5FCL_ARATH^5FCL_ARATH^Q:437-706,H:100-186^54.255%ID^E:5.97e-18…	COG0212^5-formyltetrahydrofolate cyclo-ligase	KEGG:ath:AT5G13050`KO:K01934	GO:0005739^cellular_component^mitochondrion`GO:0030272^molecular_function^5-formyltetrahydrofolate cyclo-ligase activity`GO:0005524^molecular_function^ATP binding`GO:0009396^biological_process^folic acid-containing compound biosynthetic process`GO:0035999^biological_process^tetrahydrofolate interconversion`GO:0046653^biological_process^tetrahydrofolate metabolic process
PB.9562.2		ATHB7_ARATH^ATHB7_ARATH^Q:293-868,H:34-246^42.056%ID^E:4.47e-42^RecName: Full=Homeobox-leucine zipper protein ATHB-7;^Eukaryota; Viridiplantae; Streptophyta; Embryophyta; Tracheophyta; Spermatophyta; Magnoliopsida; eudicotyledons; Gunneridae; Pentapetalae; rosids; malvids; Brassicales; Brassicaceae; Camelineae; Arabidopsis	ENOG410Z2UE^homeobox-leucine zipper protein	KEGG:ath:AT2G46680	GO:0005634^cellular_component^nucleus`GO:0003700^molecular_function^DNA-binding transcription factor activity`GO:0043565^molecular_function^sequence-specific DNA binding`GO:0044212^molecular_function^transcription regulatory region DNA binding`GO:0045893^biological_process^positive regulation of transcription, DNA-templated`GO:0009737^biological_process^response to abscisic acid`GO:0009414^biolog…
PB.35159.1		MD26B_ARATH^MD26B_ARATH^Q:638-1891,H:11-436^38.074%ID^E:3.35e-55^RecName: Full=Probable mediator of RNA polymerase II transcription subunit 26b;^Eukaryota; Viridiplantae; Streptophyta; Embryophyta; Tracheophyta; Spermatophyta; Magnoliopsida; eudicotyledons; Gunneridae; Pentapetalae; rosids; malvids; Brassicales; Brassicaceae; Camelineae; Arabidopsis	ENOG4111IDE^expressed protein	KEGG:ath:AT5G05140	GO:0005634^cellular_component^nucleus`GO:0003746^molecular_function^translation elongation factor activity
PB.12649.4		CPR1_ARATH^CPR1_ARATH^Q:973-2151,H:4-412^23.585%ID^E:8.85e-17^RecName: Full=F-box protein CPR1;^Eukaryota; Viridiplantae; Streptophyta; Embryophyta; Tracheophyta; Spermatophyta; Magnoliopsida; eudicotyledons; Gunneridae; Pentapetalae; rosids; malvids; Brassicales; Brassicaceae; Camelineae; Arabidopsis	ENOG4111BET^NA	KEGG:ath:AT4G12560	GO:0005737^cellular_component^cytoplasm`GO:0005634^cellular_component^nucleus`GO:0031348^biological_process^negative regulation of defense response`GO:0042177^biological_process^negative regulation of protein catabolic process`GO:0009626^biological_process^plant-type hypersensitive response`GO:0016567^biological_process^protein ubiquitination
PB.21945.2		RIP2_SAPOF^RIP2_SAPOF^Q:79-702,H:5-219^52.294%ID^E:6.55e-60^RecName: Full=Ribosome-inactivating protein saporin-2;^Eukaryota; Viridiplantae; Streptophyta; Embryophyta; Tracheophyta; Spermatophyta; Magnoliopsida; eudicotyledons; Gunneridae; Pentapetalae; Caryophyllales; Caryophyllaceae; Caryophylleae; Saponaria	.	.	GO:0030598^molecular_function^rRNA N-glycosylase activity`GO:0090729^molecular_function^toxin activity`GO:0006952^biological_process^defense response`GO:0017148^biological_process^negative regulation of translation`GO:0009405^biological_process^pathogenesis
PB.14126.2		.	.	.	.
PB.28104.2		ZIFL1_ARATH^ZIFL1_ARATH^Q:492-1658,H:98-477^60.925%ID^E:5.68e-155^RecName: Full=Protein ZINC INDUCED FACILITATOR-LIKE 1;^Eukaryota; Viridiplantae; Streptophyta; Embryophyta; Tracheophyta; Spermatophyta; Magnoliopsida; eudicotyledons; Gunneridae; Pentapetalae; rosids; malvids; Brassicales; Brassicaceae; Camelineae; Arabidopsis`ZIFL1_ARATH^ZIFL1_ARATH^Q:202-501,H:1-100^60%ID^E:5.68e-155^RecName: Fu…	ENOG410XSE0^Major Facilitator superfamily	KEGG:ath:AT5G13750	GO:0016021^cellular_component^integral component of membrane`GO:0009705^cellular_component^plant-type vacuole membrane`GO:0005886^cellular_component^plasma membrane`GO:0022821^molecular_function^potassium ion antiporter activity`GO:0010540^biological_process^basipetal auxin transport`GO:0009630^biological_process^gravitropism`GO:0090333^biological_process^regulation of stomatal closure`GO:0080167…
PB.30876.1		4CL2_ORYSJ^4CL2_ORYSJ^Q:1182-1952,H:312-566^73.152%ID^E:0^RecName: Full=Probable 4-coumarate--CoA ligase 2;^Eukaryota; Viridiplantae; Streptophyta; Embryophyta; Tracheophyta; Spermatophyta; Magnoliopsida; Liliopsida; Poales; Poaceae; BOP clade; Oryzoideae; Oryzeae; Oryzinae; Oryza; Oryza sativa`4CL2_ORYSJ^4CL2_ORYSJ^Q:355-1182,H:23-311^54.483%ID^E:0^RecName: Full=Probable 4-coumarate--CoA ligase …	COG0318^Amp-dependent synthetase and ligase	KEGG:osa:4330407`KO:K01904	GO:0016207^molecular_function^4-coumarate-CoA ligase activity`GO:0005524^molecular_function^ATP binding`GO:0009698^biological_process^phenylpropanoid metabolic process`GO:0010584^biological_process^pollen exine formation
PB.28742.1		.	.	.	.
PB.4332.2		BAMS_GLYGL^BAMS_GLYGL^Q:290-2590,H:1-757^44.129%ID^E:1.47e-174^RecName: Full=Beta-amyrin synthase;^Eukaryota; Viridiplantae; Streptophyta; Embryophyta; Tracheophyta; Spermatophyta; Magnoliopsida; eudicotyledons; Gunneridae; Pentapetalae; rosids; fabids; Fabales; Fabaceae; Papilionoideae; 50 kb inversion clade; NPAAA clade; Hologalegina; IRL clade; Galegeae; Glycyrrhiza`BAMS_GLYGL^BAMS_GLYGL^Q:637…	.	KEGG:ag:BAA89815`KO:K15813	GO:0005811^cellular_component^lipid droplet`GO:0042300^molecular_function^beta-amyrin synthase activity`GO:0000250^molecular_function^lanosterol synthase activity`GO:0016104^biological_process^triterpenoid biosynthetic process
PB.19999.1		.	.	.	.
PB.7941.4		PTR45_ARATH^PTR45_ARATH^Q:402-1706,H:143-584^55.882%ID^E:7.59e-175^RecName: Full=Protein NRT1/ PTR FAMILY 5.7;^Eukaryota; Viridiplantae; Streptophyta; Embryophyta; Tracheophyta; Spermatophyta; Magnoliopsida; eudicotyledons; Gunneridae; Pentapetalae; rosids; malvids; Brassicales; Brassicaceae; Camelineae; Arabidopsis`PTR45_ARATH^PTR45_ARATH^Q:112-459,H:7-122^61.207%ID^E:7.42e-41^RecName: Full=Prot…	COG3104^transporter	KEGG:ath:AT3G53960	GO:0016021^cellular_component^integral component of membrane`GO:0005886^cellular_component^plasma membrane`GO:0035673^molecular_function^oligopeptide transmembrane transporter activity`GO:1904680^molecular_function^peptide transmembrane transporter activity`GO:0015333^molecular_function^peptide:proton symporter activity
PB.4384.4		.	.	.	.
PB.41041.2		PILS6_ARATH^PILS6_ARATH^Q:920-1645,H:175-431^64.093%ID^E:5.2e-103^RecName: Full=Protein PIN-LIKES 6 {ECO:0000303|PubMed:22504182};^Eukaryota; Viridiplantae; Streptophyta; Embryophyta; Tracheophyta; Spermatophyta; Magnoliopsida; eudicotyledons; Gunneridae; Pentapetalae; rosids; malvids; Brassicales; Brassicaceae; Camelineae; Arabidopsis`PILS6_ARATH^PILS6_ARATH^Q:396-1007,H:2-205^70.098%ID^E:6.35e-…	COG0679^Auxin Efflux Carrier	KEGG:ath:AT5G01990	GO:0005789^cellular_component^endoplasmic reticulum membrane`GO:0016021^cellular_component^integral component of membrane`GO:0009734^biological_process^auxin-activated signaling pathway`GO:0009733^biological_process^response to auxin`GO:0055085^biological_process^transmembrane transport
PB.30869.3		MGST3_BOVIN^MGST3_BOVIN^Q:1802-2041,H:57-134^40%ID^E:2.46e-08^RecName: Full=Microsomal glutathione S-transferase 3 {ECO:0000250|UniProtKB:O14880};^Eukaryota; Metazoa; Chordata; Craniata; Vertebrata; Euteleostomi; Mammalia; Eutheria; Laurasiatheria; Artiodactyla; Ruminantia; Pecora; Bovidae; Bovinae; Bos	ENOG4111URX^microsomal glutathione S-transferase	KEGG:bta:507346`KO:K00799	GO:0005783^cellular_component^endoplasmic reticulum`GO:0005789^cellular_component^endoplasmic reticulum membrane`GO:0016021^cellular_component^integral component of membrane`GO:0005635^cellular_component^nuclear envelope`GO:0004602^molecular_function^glutathione peroxidase activity`GO:0004364^molecular_function^glutathione transferase activity
PB.32578.2		PPH_ARATH^PPH_ARATH^Q:380-1645,H:41-464^62.028%ID^E:0^RecName: Full=Pheophytinase, chloroplastic;^Eukaryota; Viridiplantae; Streptophyta; Embryophyta; Tracheophyta; Spermatophyta; Magnoliopsida; eudicotyledons; Gunneridae; Pentapetalae; rosids; malvids; Brassicales; Brassicaceae; Camelineae; Arabidopsis	COG0596^Alpha beta hydrolase	KEGG:ath:AT5G13800	GO:0009507^cellular_component^chloroplast`GO:0009570^cellular_component^chloroplast stroma`GO:0009535^cellular_component^chloroplast thylakoid membrane`GO:0080124^molecular_function^pheophytinase activity`GO:0015996^biological_process^chlorophyll catabolic process
PB.20395.1		PIP12_ORYSJ^PIP12_ORYSJ^Q:217-696,H:7-169^81.595%ID^E:2.55e-133^RecName: Full=Probable aquaporin PIP1-2;^Eukaryota; Viridiplantae; Streptophyta; Embryophyta; Tracheophyta; Spermatophyta; Magnoliopsida; Liliopsida; Poales; Poaceae; BOP clade; Oryzoideae; Oryzeae; Oryzinae; Oryza; Oryza sativa`PIP12_ORYSJ^PIP12_ORYSJ^Q:678-1052,H:164-288^88.8%ID^E:2.55e-133^RecName: Full=Probable aquaporin PIP1-2;^…	.	KEGG:osa:9270874`KO:K09872	GO:0016021^cellular_component^integral component of membrane`GO:0005886^cellular_component^plasma membrane`GO:0009506^cellular_component^plasmodesma`GO:0005773^cellular_component^vacuole`GO:0015250^molecular_function^water channel activity`GO:0009414^biological_process^response to water deprivation
PB.33098.3		.	.	.	.
PB.4335.1		BAMS_GLYGL^BAMS_GLYGL^Q:159-362,H:1-68^76.471%ID^E:3.05e-27^RecName: Full=Beta-amyrin synthase;^Eukaryota; Viridiplantae; Streptophyta; Embryophyta; Tracheophyta; Spermatophyta; Magnoliopsida; eudicotyledons; Gunneridae; Pentapetalae; rosids; fabids; Fabales; Fabaceae; Papilionoideae; 50 kb inversion clade; NPAAA clade; Hologalegina; IRL clade; Galegeae; Glycyrrhiza	.	KEGG:ag:BAA89815`KO:K15813	GO:0005811^cellular_component^lipid droplet`GO:0042300^molecular_function^beta-amyrin synthase activity`GO:0000250^molecular_function^lanosterol synthase activity`GO:0016104^biological_process^triterpenoid biosynthetic process
PB.21024.1		ACCH5_ARATH^ACCH5_ARATH^Q:682-1188,H:229-398^46.784%ID^E:2.69e-69^RecName: Full=1-aminocyclopropane-1-carboxylate oxidase homolog 5;^Eukaryota; Viridiplantae; Streptophyta; Embryophyta; Tracheophyta; Spermatophyta; Magnoliopsida; eudicotyledons; Gunneridae; Pentapetalae; rosids; malvids; Brassicales; Brassicaceae; Camelineae; Arabidopsis`ACCH5_ARATH^ACCH5_ARATH^Q:135-392,H:42-133^47.826%ID^E:2.69…	COG3491^2OGFe(II) oxygenase	KEGG:ath:AT1G03410	GO:0051213^molecular_function^dioxygenase activity`GO:0046872^molecular_function^metal ion binding
PB.2733.1		FB345_ARATH^FB345_ARATH^Q:190-744,H:5-187^45.405%ID^E:3.08e-63^RecName: Full=F-box protein At4g00755;^Eukaryota; Viridiplantae; Streptophyta; Embryophyta; Tracheophyta; Spermatophyta; Magnoliopsida; eudicotyledons; Gunneridae; Pentapetalae; rosids; malvids; Brassicales; Brassicaceae; Camelineae; Arabidopsis`FB345_ARATH^FB345_ARATH^Q:818-1171,H:181-307^48.819%ID^E:3.08e-63^RecName: Full=F-box prot…	ENOG4111I2N^F-box protein	KEGG:ath:AT4G00755	.
PB.6319.1		PPA26_ARATH^PPA26_ARATH^Q:335-1450,H:84-451^61.29%ID^E:8.34e-169^RecName: Full=Bifunctional purple acid phosphatase 26;^Eukaryota; Viridiplantae; Streptophyta; Embryophyta; Tracheophyta; Spermatophyta; Magnoliopsida; eudicotyledons; Gunneridae; Pentapetalae; rosids; malvids; Brassicales; Brassicaceae; Camelineae; Arabidopsis`PPA26_ARATH^PPA26_ARATH^Q:88-336,H:4-84^57.831%ID^E:8.36e-14^RecName: Fu…	COG1409^Hydrolyzes cAMP to 5'-AMP. Plays an important regulatory role in modulating the intracellular concentration of cAMP, thereby influencing cAMP-dependent processes (By similarity)	KEGG:ath:AT5G34850`KO:K22390	GO:0005829^cellular_component^cytosol`GO:0009536^cellular_component^plastid`GO:0099503^cellular_component^secretory vesicle`GO:0005773^cellular_component^vacuole`GO:0003993^molecular_function^acid phosphatase activity`GO:0046872^molecular_function^metal ion binding`GO:0004601^molecular_function^peroxidase activity`GO:0042744^biological_process^hydrogen peroxide catabolic process`GO:0055062^biolog…
PB.12214.1		.	.	.	.
PB.25640.2		HMCS_ARATH^HMCS_ARATH^Q:255-1652,H:3-461^78.205%ID^E:0^RecName: Full=Hydroxymethylglutaryl-CoA synthase;^Eukaryota; Viridiplantae; Streptophyta; Embryophyta; Tracheophyta; Spermatophyta; Magnoliopsida; eudicotyledons; Gunneridae; Pentapetalae; rosids; malvids; Brassicales; Brassicaceae; Camelineae; Arabidopsis	COG3425^hydroxymethylglutaryl-CoA synthase activity	KEGG:ath:AT4G11820`KO:K01641	GO:0005829^cellular_component^cytosol`GO:0009506^cellular_component^plasmodesma`GO:0004421^molecular_function^hydroxymethylglutaryl-CoA synthase activity`GO:0006084^biological_process^acetyl-CoA metabolic process`GO:0010142^biological_process^farnesyl diphosphate biosynthetic process, mevalonate pathway`GO:0019287^biological_process^isopentenyl diphosphate biosynthetic process, mevalonate pathway…
PB.16120.1		PMTT_ARATH^PMTT_ARATH^Q:262-2235,H:1-651^64.955%ID^E:0^RecName: Full=Probable pectin methyltransferase QUA2;^Eukaryota; Viridiplantae; Streptophyta; Embryophyta; Tracheophyta; Spermatophyta; Magnoliopsida; eudicotyledons; Gunneridae; Pentapetalae; rosids; malvids; Brassicales; Brassicaceae; Camelineae; Arabidopsis	ENOG410Y9W6^pectin methyltransferase	KEGG:ath:AT1G78240	GO:0005768^cellular_component^endosome`GO:0005794^cellular_component^Golgi apparatus`GO:0000139^cellular_component^Golgi membrane`GO:0000138^cellular_component^Golgi trans cisterna`GO:0016021^cellular_component^integral component of membrane`GO:0005802^cellular_component^trans-Golgi network`GO:0008168^molecular_function^methyltransferase activity`GO:0007155^biological_process^cell adhesion`GO:001…
PB.8997.1		.	.	.	.
PB.24119.1		MGDG3_ARATH^MGDG3_ARATH^Q:368-1480,H:56-426^70.635%ID^E:0^RecName: Full=Monogalactosyldiacylglycerol synthase 3, chloroplastic;^Eukaryota; Viridiplantae; Streptophyta; Embryophyta; Tracheophyta; Spermatophyta; Magnoliopsida; eudicotyledons; Gunneridae; Pentapetalae; rosids; malvids; Brassicales; Brassicaceae; Camelineae; Arabidopsis`MGDG3_ARATH^MGDG3_ARATH^Q:1417-1578,H:406-461^66.071%ID^E:1.09e-…	COG0707^Cell wall formation. Catalyzes the transfer of a GlcNAc subunit on undecaprenyl-pyrophosphoryl-MurNAc-pentapeptide (lipid intermediate I) to form undecaprenyl-pyrophosphoryl-MurNAc- (pentapeptide)GlcNAc (lipid intermediate II) (By similarity)	KEGG:ath:AT2G11810`KO:K03715	GO:0009707^cellular_component^chloroplast outer membrane`GO:0046509^molecular_function^1,2-diacylglycerol 3-beta-galactosyltransferase activity`GO:0016036^biological_process^cellular response to phosphate starvation`GO:0006631^biological_process^fatty acid metabolic process`GO:0019374^biological_process^galactolipid metabolic process`GO:0009247^biological_process^glycolipid biosynthetic process
PB.3578.1		PCP_THELN^PCP_THELN^Q:379-672,H:64-158^32.653%ID^E:1.23e-10^RecName: Full=Pyrrolidone-carboxylate peptidase;^Archaea; Euryarchaeota; Thermococci; Thermococcales; Thermococcaceae; Thermococcus`PCP_THELN^PCP_THELN^Q:149-343,H:4-62^30.769%ID^E:1.23e-10^RecName: Full=Pyrrolidone-carboxylate peptidase;^Archaea; Euryarchaeota; Thermococci; Thermococcales; Thermococcaceae; Thermococcus	.	KEGG:tlt:OCC_03923`KO:K01304	GO:0005829^cellular_component^cytosol`GO:0008234^molecular_function^cysteine-type peptidase activity`GO:0016920^molecular_function^pyroglutamyl-peptidase activity
PB.22836.1		LGUC_ARATH^LGUC_ARATH^Q:473-910,H:155-300^69.178%ID^E:1.22e-105^RecName: Full=Probable lactoylglutathione lyase, chloroplastic;^Eukaryota; Viridiplantae; Streptophyta; Embryophyta; Tracheophyta; Spermatophyta; Magnoliopsida; eudicotyledons; Gunneridae; Pentapetalae; rosids; malvids; Brassicales; Brassicaceae; Camelineae; Arabidopsis`LGUC_ARATH^LGUC_ARATH^Q:223-492,H:72-161^74.444%ID^E:1.22e-105^R…	COG0346^glyoxalase bleomycin resistance protein dioxygenase	KEGG:ath:AT1G67280`KO:K01759	GO:0009507^cellular_component^chloroplast`GO:0009570^cellular_component^chloroplast stroma`GO:0005739^cellular_component^mitochondrion`GO:0010319^cellular_component^stromule`GO:0009579^cellular_component^thylakoid`GO:0031977^cellular_component^thylakoid lumen`GO:0004462^molecular_function^lactoylglutathione lyase activity`GO:0046872^molecular_function^metal ion binding`GO:0019243^biological_proce…
PB.10002.2		.	.	.	.
PB.40338.1		.	.	.	.
PB.23116.1		EGC_CITJA^EGC_CITJA^Q:154-492,H:18-131^53.043%ID^E:1.46e-30^RecName: Full=EG45-like domain containing protein;^Eukaryota; Viridiplantae; Streptophyta; Embryophyta; Tracheophyta; Spermatophyta; Magnoliopsida; eudicotyledons; Gunneridae; Pentapetalae; rosids; malvids; Sapindales; Rutaceae; Aurantioideae; Citrus	.	.	GO:0005576^cellular_component^extracellular region
PB.24321.1		ODPB1_ORYSJ^ODPB1_ORYSJ^Q:667-1464,H:109-374^87.97%ID^E:2.01e-169^RecName: Full=Pyruvate dehydrogenase E1 component subunit beta-1, mitochondrial;^Eukaryota; Viridiplantae; Streptophyta; Embryophyta; Tracheophyta; Spermatophyta; Magnoliopsida; Liliopsida; Poales; Poaceae; BOP clade; Oryzoideae; Oryzeae; Oryzinae; Oryza; Oryza sativa`ODPB1_ORYSJ^ODPB1_ORYSJ^Q:456-671,H:39-110^81.944%ID^E:2.01e-169…	COG0022^Dehydrogenase, E1 component	KEGG:osa:4346159`KO:K00162	GO:0005759^cellular_component^mitochondrial matrix`GO:0004739^molecular_function^pyruvate dehydrogenase (acetyl-transferring) activity`GO:0006086^biological_process^acetyl-CoA biosynthetic process from pyruvate`GO:0006096^biological_process^glycolytic process
PB.41612.2		VINSY_RAUSE^VINSY_RAUSE^Q:121-993,H:4-262^31.849%ID^E:5.08e-37^RecName: Full=Vinorine synthase;^Eukaryota; Viridiplantae; Streptophyta; Embryophyta; Tracheophyta; Spermatophyta; Magnoliopsida; eudicotyledons; Gunneridae; Pentapetalae; asterids; lamiids; Gentianales; Apocynaceae; Rauvolfioideae; Vinceae; Rauvolfiinae; Rauvolfia	.	KEGG:ag:CAD89104`KO:K12694	GO:0050636^molecular_function^vinorine synthase activity`GO:0009820^biological_process^alkaloid metabolic process
PB.27910.1		ZIFL1_ARATH^ZIFL1_ARATH^Q:799-1536,H:18-260^54.878%ID^E:1.69e-139^RecName: Full=Protein ZINC INDUCED FACILITATOR-LIKE 1;^Eukaryota; Viridiplantae; Streptophyta; Embryophyta; Tracheophyta; Spermatophyta; Magnoliopsida; eudicotyledons; Gunneridae; Pentapetalae; rosids; malvids; Brassicales; Brassicaceae; Camelineae; Arabidopsis`ZIFL1_ARATH^ZIFL1_ARATH^Q:1556-2176,H:272-478^59.42%ID^E:1.69e-139^RecN…	ENOG410XSE0^Major Facilitator superfamily	KEGG:ath:AT5G13750	GO:0016021^cellular_component^integral component of membrane`GO:0009705^cellular_component^plant-type vacuole membrane`GO:0005886^cellular_component^plasma membrane`GO:0022821^molecular_function^potassium ion antiporter activity`GO:0010540^biological_process^basipetal auxin transport`GO:0009630^biological_process^gravitropism`GO:0090333^biological_process^regulation of stomatal closure`GO:0080167…
PB.21649.1		JIPH_ATRCA^JIPH_ATRCA^Q:182-718,H:8-183^27.933%ID^E:5.59e-16^RecName: Full=Jasmonate-induced protein homolog;^Eukaryota; Viridiplantae; Streptophyta; Embryophyta; Tracheophyta; Spermatophyta; Magnoliopsida; eudicotyledons; Gunneridae; Pentapetalae; Caryophyllales; Chenopodiaceae; Chenopodioideae; Atripliceae; Atriplex	.	.	.
PB.9471.1		.	.	.	.
PB.21235.1		FATB_ARATH^FATB_ARATH^Q:452-1618,H:20-402^75.321%ID^E:0^RecName: Full=Palmitoyl-acyl carrier protein thioesterase, chloroplastic;^Eukaryota; Viridiplantae; Streptophyta; Embryophyta; Tracheophyta; Spermatophyta; Magnoliopsida; eudicotyledons; Gunneridae; Pentapetalae; rosids; malvids; Brassicales; Brassicaceae; Camelineae; Arabidopsis	COG3884^acyl-ACP thioesterase	KEGG:ath:AT1G08510`KO:K10781	GO:0009507^cellular_component^chloroplast`GO:0009536^cellular_component^plastid`GO:0000036^molecular_function^acyl carrier activity`GO:0016297^molecular_function^acyl-[acyl-carrier-protein] hydrolase activity`GO:0006633^biological_process^fatty acid biosynthetic process
PB.1760.1		.	.	.	.
PB.9102.1		.	.	.	.
PB.20457.1		CARDA_CYNCA^CARDA_CYNCA^Q:102-1106,H:1-325^45.428%ID^E:1.29e-117^RecName: Full=Procardosin-A {ECO:0000303|PubMed:10497243, ECO:0000303|PubMed:8654427, ECO:0000303|PubMed:9692911};^Eukaryota; Viridiplantae; Streptophyta; Embryophyta; Tracheophyta; Spermatophyta; Magnoliopsida; eudicotyledons; Gunneridae; Pentapetalae; asterids; campanulids; Asterales; Asteraceae; Carduoideae; Cardueae; Carduinae; …	.	.	GO:0005618^cellular_component^cell wall`GO:0005783^cellular_component^endoplasmic reticulum`GO:0005576^cellular_component^extracellular region`GO:0031090^cellular_component^organelle membrane`GO:0000326^cellular_component^protein storage vacuole`GO:0004190^molecular_function^aspartic-type endopeptidase activity`GO:0006629^biological_process^lipid metabolic process
PB.37172.1		SAPK2_ORYSJ^SAPK2_ORYSJ^Q:197-685,H:2-164^86.503%ID^E:1.42e-135^RecName: Full=Serine/threonine-protein kinase SAPK2;^Eukaryota; Viridiplantae; Streptophyta; Embryophyta; Tracheophyta; Spermatophyta; Magnoliopsida; Liliopsida; Poales; Poaceae; BOP clade; Oryzoideae; Oryzeae; Oryzinae; Oryza; Oryza sativa`SAPK2_ORYSJ^SAPK2_ORYSJ^Q:687-1202,H:165-336^64.162%ID^E:1.42e-135^RecName: Full=Serine/threon…	COG0515^Serine Threonine protein kinase	KEGG:osa:4343944`KO:K14498	GO:0005737^cellular_component^cytoplasm`GO:0005634^cellular_component^nucleus`GO:0005524^molecular_function^ATP binding`GO:0004674^molecular_function^protein serine/threonine kinase activity`GO:0009738^biological_process^abscisic acid-activated signaling pathway`GO:0035556^biological_process^intracellular signal transduction`GO:0006468^biological_process^protein phosphorylation`GO:0009845^biologi…
PB.20170.1		IF2B_WHEAT^IF2B_WHEAT^Q:233-784,H:83-267^50%ID^E:6.09e-57^RecName: Full=Eukaryotic translation initiation factor 2 subunit beta;^Eukaryota; Viridiplantae; Streptophyta; Embryophyta; Tracheophyta; Spermatophyta; Magnoliopsida; Liliopsida; Poales; Poaceae; BOP clade; Pooideae; Triticodae; Triticeae; Triticinae; Triticum	.	.	GO:0005850^cellular_component^eukaryotic translation initiation factor 2 complex`GO:0046872^molecular_function^metal ion binding`GO:0003729^molecular_function^mRNA binding`GO:0003743^molecular_function^translation initiation factor activity`GO:0031369^molecular_function^translation initiation factor binding`GO:0001732^biological_process^formation of cytoplasmic translation initiation complex`GO:0…
PB.39759.1		TCX5_ARATH^TCX5_ARATH^Q:975-2003,H:222-557^48.711%ID^E:7.62e-74^RecName: Full=Protein tesmin/TSO1-like CXC 5;^Eukaryota; Viridiplantae; Streptophyta; Embryophyta; Tracheophyta; Spermatophyta; Magnoliopsida; eudicotyledons; Gunneridae; Pentapetalae; rosids; malvids; Brassicales; Brassicaceae; Camelineae; Arabidopsis`TCX5_ARATH^TCX5_ARATH^Q:671-1033,H:109-241^63.158%ID^E:1.58e-28^RecName: Full=Prot…	ENOG4110UR5^Tesmin TSO1-like CXC domain containing protein	KEGG:ath:AT4G29000	GO:0005634^cellular_component^nucleus`GO:0003700^molecular_function^DNA-binding transcription factor activity`GO:0046872^molecular_function^metal ion binding`GO:0000977^molecular_function^RNA polymerase II regulatory region sequence-specific DNA binding`GO:0007275^biological_process^multicellular organism development`GO:0006355^biological_process^regulation of transcription, DNA-templated
PB.4409.3		.	.	.	.
PB.21809.1		BH035_ARATH^BH035_ARATH^Q:115-870,H:1-233^44.882%ID^E:6.78e-62^RecName: Full=Transcription factor bHLH35;^Eukaryota; Viridiplantae; Streptophyta; Embryophyta; Tracheophyta; Spermatophyta; Magnoliopsida; eudicotyledons; Gunneridae; Pentapetalae; rosids; malvids; Brassicales; Brassicaceae; Camelineae; Arabidopsis	ENOG410YDYS^Transcription factor	KEGG:ath:AT5G57150	GO:0005634^cellular_component^nucleus`GO:0003677^molecular_function^DNA binding`GO:0046983^molecular_function^protein dimerization activity
PB.19777.3		THA1_ARATH^THA1_ARATH^Q:107-730,H:4-211^80.769%ID^E:2.13e-150^RecName: Full=Probable low-specificity L-threonine aldolase 1;^Eukaryota; Viridiplantae; Streptophyta; Embryophyta; Tracheophyta; Spermatophyta; Magnoliopsida; eudicotyledons; Gunneridae; Pentapetalae; rosids; malvids; Brassicales; Brassicaceae; Camelineae; Arabidopsis`THA1_ARATH^THA1_ARATH^Q:709-1143,H:205-349^64.828%ID^E:2.13e-150^Re…	COG2008^Aldolase	KEGG:ath:AT1G08630`KO:K01620	GO:0005829^cellular_component^cytosol`GO:0008732^molecular_function^L-allo-threonine aldolase activity`GO:0004793^molecular_function^threonine aldolase activity`GO:0006545^biological_process^glycine biosynthetic process`GO:0006567^biological_process^threonine catabolic process
PB.11134.1		BBE8_ARATH^BBE8_ARATH^Q:288-1712,H:53-527^58.787%ID^E:0^RecName: Full=Berberine bridge enzyme-like 8 {ECO:0000303|PubMed:26037923};^Eukaryota; Viridiplantae; Streptophyta; Embryophyta; Tracheophyta; Spermatophyta; Magnoliopsida; eudicotyledons; Gunneridae; Pentapetalae; rosids; malvids; Brassicales; Brassicaceae; Camelineae; Arabidopsis	COG0277^FAD linked oxidase domain protein	KEGG:ath:AT1G30700	GO:0005618^cellular_component^cell wall`GO:0005576^cellular_component^extracellular region`GO:0071949^molecular_function^FAD binding`GO:0016491^molecular_function^oxidoreductase activity
PB.41446.2		NAKR2_ARATH^NAKR2_ARATH^Q:910-1098,H:183-245^57.143%ID^E:1.42e-18^RecName: Full=Protein SODIUM POTASSIUM ROOT DEFECTIVE 2 {ECO:0000303|PubMed:21193571};^Eukaryota; Viridiplantae; Streptophyta; Embryophyta; Tracheophyta; Spermatophyta; Magnoliopsida; eudicotyledons; Gunneridae; Pentapetalae; rosids; malvids; Brassicales; Brassicaceae; Camelineae; Arabidopsis	COG2608^heavy metal transport detoxification protein	KEGG:ath:AT2G37390	GO:0046872^molecular_function^metal ion binding`GO:0030001^biological_process^metal ion transport
PB.12151.2		DMR6_ARATH^DMR6_ARATH^Q:190-1137,H:22-340^72.414%ID^E:1.47e-156^RecName: Full=Protein DOWNY MILDEW RESISTANCE 6 {ECO:0000303|PubMed:15986928};^Eukaryota; Viridiplantae; Streptophyta; Embryophyta; Tracheophyta; Spermatophyta; Magnoliopsida; eudicotyledons; Gunneridae; Pentapetalae; rosids; malvids; Brassicales; Brassicaceae; Camelineae; Arabidopsis	COG3491^2OGFe(II) oxygenase	KEGG:ath:AT5G24530	GO:0051213^molecular_function^dioxygenase activity`GO:0033759^molecular_function^flavone synthase activity`GO:0046872^molecular_function^metal ion binding`GO:0034785^molecular_function^salicylate 5-hydroxylase activity`GO:0071456^biological_process^cellular response to hypoxia`GO:0042742^biological_process^defense response to bacterium`GO:0002229^biological_process^defense response to oomycetes`G…
PB.28684.3		ACCH3_ARATH^ACCH3_ARATH^Q:114-935,H:10-288^43.816%ID^E:8.1e-75^RecName: Full=1-aminocyclopropane-1-carboxylate oxidase homolog 3;^Eukaryota; Viridiplantae; Streptophyta; Embryophyta; Tracheophyta; Spermatophyta; Magnoliopsida; eudicotyledons; Gunneridae; Pentapetalae; rosids; malvids; Brassicales; Brassicaceae; Camelineae; Arabidopsis`ACCH3_ARATH^ACCH3_ARATH^Q:1110-1358,H:286-369^39.286%ID^E:1.61…	COG3491^2OGFe(II) oxygenase	KEGG:ath:AT1G06650	GO:0005576^cellular_component^extracellular region`GO:0051213^molecular_function^dioxygenase activity`GO:0046872^molecular_function^metal ion binding
PB.30825.1		SERA2_ARATH^SERA2_ARATH^Q:599-2227,H:82-624^82.32%ID^E:0^RecName: Full=D-3-phosphoglycerate dehydrogenase 2, chloroplastic;^Eukaryota; Viridiplantae; Streptophyta; Embryophyta; Tracheophyta; Spermatophyta; Magnoliopsida; eudicotyledons; Gunneridae; Pentapetalae; rosids; malvids; Brassicales; Brassicaceae; Camelineae; Arabidopsis	COG0111^Dehydrogenase	KEGG:ath:AT1G17745`KO:K00058	GO:0009507^cellular_component^chloroplast`GO:0009570^cellular_component^chloroplast stroma`GO:0005829^cellular_component^cytosol`GO:0005634^cellular_component^nucleus`GO:0051287^molecular_function^NAD binding`GO:0004617^molecular_function^phosphoglycerate dehydrogenase activity`GO:0006520^biological_process^cellular amino acid metabolic process`GO:0006564^biological_process^L-serine biosynthetic …
PB.3285.1		LOX6_ARATH^LOX6_ARATH^Q:592-2094,H:154-652^61.265%ID^E:0^RecName: Full=Lipoxygenase 6, chloroplastic;^Eukaryota; Viridiplantae; Streptophyta; Embryophyta; Tracheophyta; Spermatophyta; Magnoliopsida; eudicotyledons; Gunneridae; Pentapetalae; rosids; malvids; Brassicales; Brassicaceae; Camelineae; Arabidopsis`LOX6_ARATH^LOX6_ARATH^Q:2022-2804,H:633-893^65.9%ID^E:3.38e-115^RecName: Full=Lipoxygenase…	ENOG410YN4N^Plant lipoxygenase may be involved in a number of diverse aspects of plant physiology including growth and development, pest resistance, and senescence or responses to wounding (By similarity)	KEGG:ath:AT1G67560`KO:K00454	GO:0009507^cellular_component^chloroplast`GO:0005886^cellular_component^plasma membrane`GO:0016165^molecular_function^linoleate 13S-lipoxygenase activity`GO:0046872^molecular_function^metal ion binding`GO:0009695^biological_process^jasmonic acid biosynthetic process`GO:0034440^biological_process^lipid oxidation`GO:0031408^biological_process^oxylipin biosynthetic process`GO:0009611^biological_proc…
PB.965.2		UCC1_ARATH^UCC1_ARATH^Q:227-667,H:6-147^31.081%ID^E:3.42e-15^RecName: Full=Uclacyanin 1 {ECO:0000303|PubMed:9761472};^Eukaryota; Viridiplantae; Streptophyta; Embryophyta; Tracheophyta; Spermatophyta; Magnoliopsida; eudicotyledons; Gunneridae; Pentapetalae; rosids; malvids; Brassicales; Brassicaceae; Camelineae; Arabidopsis	ENOG410YT2D^Early nodulin-like protein	KEGG:ath:AT2G32300	GO:0031225^cellular_component^anchored component of membrane`GO:0046658^cellular_component^anchored component of plasma membrane`GO:0009055^molecular_function^electron transfer activity`GO:0046872^molecular_function^metal ion binding
PB.17280.2		DV4H_CATRO^DV4H_CATRO^Q:32-637,H:37-238^43.269%ID^E:1.37e-70^RecName: Full=Deacetoxyvindoline 4-hydroxylase {ECO:0000303|PubMed:9290645};^Eukaryota; Viridiplantae; Streptophyta; Embryophyta; Tracheophyta; Spermatophyta; Magnoliopsida; eudicotyledons; Gunneridae; Pentapetalae; asterids; lamiids; Gentianales; Apocynaceae; Rauvolfioideae; Vinceae; Catharanthinae; Catharanthus`DV4H_CATRO^DV4H_CATRO^Q…	.	KEGG:ag:AAB97311`KO:K12697	GO:0005737^cellular_component^cytoplasm`GO:0005634^cellular_component^nucleus`GO:0050590^molecular_function^desacetoxyvindoline 4-hydroxylase activity`GO:0031418^molecular_function^L-ascorbic acid binding`GO:0046872^molecular_function^metal ion binding`GO:0009820^biological_process^alkaloid metabolic process
PB.18570.1		VPE1_PHAVU^VPE1_PHAVU^Q:169-1518,H:28-467^43.043%ID^E:2.57e-104^RecName: Full=Vacuolar-processing enzyme;^Eukaryota; Viridiplantae; Streptophyta; Embryophyta; Tracheophyta; Spermatophyta; Magnoliopsida; eudicotyledons; Gunneridae; Pentapetalae; rosids; fabids; Fabales; Fabaceae; Papilionoideae; 50 kb inversion clade; NPAAA clade; indigoferoid/millettioid clade; Phaseoleae; Phaseolus`VPE1_PHAVU^VP…	.	.	GO:0008234^molecular_function^cysteine-type peptidase activity
PB.32279.3		VATL_MAIZE^VATL_MAIZE^Q:1507-1376,H:66-109^100%ID^E:1.08e-10^RecName: Full=V-type proton ATPase 16 kDa proteolipid subunit;^Eukaryota; Viridiplantae; Streptophyta; Embryophyta; Tracheophyta; Spermatophyta; Magnoliopsida; Liliopsida; Poales; Poaceae; PACMAD clade; Panicoideae; Andropogonodae; Andropogoneae; Tripsacinae; Zea	COG0636^F(1)F(0) ATP synthase produces ATP from ADP in the presence of a proton or sodium gradient. F-type ATPases consist of two structural domains, F(1) containing the extramembraneous catalytic core and F(0) containing the membrane proton channel, linked together by a central stalk and a peripheral stalk. During catalysis, ATP synthesis in the catalytic domain of F(1) is coupled via a rotary m…	.	GO:0016021^cellular_component^integral component of membrane`GO:0033179^cellular_component^proton-transporting V-type ATPase, V0 domain`GO:0005774^cellular_component^vacuolar membrane`GO:0015078^molecular_function^proton transmembrane transporter activity
PB.9491.1		RBOHB_SOLTU^RBOHB_SOLTU^Q:229-1980,H:48-606^54.054%ID^E:0^RecName: Full=Respiratory burst oxidase homolog protein B;^Eukaryota; Viridiplantae; Streptophyta; Embryophyta; Tracheophyta; Spermatophyta; Magnoliopsida; eudicotyledons; Gunneridae; Pentapetalae; asterids; lamiids; Solanales; Solanaceae; Solanoideae; Solaneae; Solanum`RBOHB_SOLTU^RBOHB_SOLTU^Q:2106-2912,H:607-867^62.963%ID^E:5.59e-101^Re…	ENOG410XNZY^NADPH Oxidase	KEGG:sot:102603596`KO:K13447	GO:0016021^cellular_component^integral component of membrane`GO:0005886^cellular_component^plasma membrane`GO:0005509^molecular_function^calcium ion binding`GO:0016174^molecular_function^NAD(P)H oxidase activity`GO:0004601^molecular_function^peroxidase activity
PB.18456.1		SAMT_CLABR^SAMT_CLABR^Q:71-502,H:1-137^45.205%ID^E:4.09e-31^RecName: Full=Salicylate carboxymethyltransferase;^Eukaryota; Viridiplantae; Streptophyta; Embryophyta; Tracheophyta; Spermatophyta; Magnoliopsida; eudicotyledons; Gunneridae; Pentapetalae; rosids; malvids; Myrtales; Onagraceae; Onagroideae; Onagreae; Clarkia`SAMT_CLABR^SAMT_CLABR^Q:475-555,H:129-155^77.778%ID^E:4.09e-31^RecName: Full=Sa…	.	KEGG:ag:AAF00108`KO:K21483	GO:0046872^molecular_function^metal ion binding`GO:0008168^molecular_function^methyltransferase activity`GO:0032259^biological_process^methylation
PB.9415.3		SRK2I_ARATH^SRK2I_ARATH^Q:326-1240,H:1-305^71.613%ID^E:1.11e-153^RecName: Full=Serine/threonine-protein kinase SRK2I;^Eukaryota; Viridiplantae; Streptophyta; Embryophyta; Tracheophyta; Spermatophyta; Magnoliopsida; eudicotyledons; Gunneridae; Pentapetalae; rosids; malvids; Brassicales; Brassicaceae; Camelineae; Arabidopsis`SRK2I_ARATH^SRK2I_ARATH^Q:1006-1284,H:227-320^46.809%ID^E:4.22e-12^RecName…	COG0515^Serine Threonine protein kinase	KEGG:ath:AT5G66880`KO:K14498	GO:0005737^cellular_component^cytoplasm`GO:0005829^cellular_component^cytosol`GO:0005634^cellular_component^nucleus`GO:0009536^cellular_component^plastid`GO:0005524^molecular_function^ATP binding`GO:0016301^molecular_function^kinase activity`GO:0004672^molecular_function^protein kinase activity`GO:0004674^molecular_function^protein serine/threonine kinase activity`GO:0009738^biological_process^ab…
PB.40810.6		SQS2_PANGI^SQS2_PANGI^Q:167-1327,H:1-388^82.216%ID^E:0^RecName: Full=Squalene synthase 2 {ECO:0000303|PubMed:29509695, ECO:0000303|Ref.1};^Eukaryota; Viridiplantae; Streptophyta; Embryophyta; Tracheophyta; Spermatophyta; Magnoliopsida; eudicotyledons; Gunneridae; Pentapetalae; asterids; campanulids; Apiales; Araliaceae; Panax	.	.	GO:0005789^cellular_component^endoplasmic reticulum membrane`GO:0016021^cellular_component^integral component of membrane`GO:0004310^molecular_function^farnesyl-diphosphate farnesyltransferase activity`GO:0051996^molecular_function^squalene synthase activity`GO:0006696^biological_process^ergosterol biosynthetic process`GO:0008299^biological_process^isoprenoid biosynthetic process
PB.27828.1		KPYA_RICCO^KPYA_RICCO^Q:357-899,H:104-283^70.166%ID^E:2.06e-178^RecName: Full=Pyruvate kinase isozyme A, chloroplastic;^Eukaryota; Viridiplantae; Streptophyta; Embryophyta; Tracheophyta; Spermatophyta; Magnoliopsida; eudicotyledons; Gunneridae; Pentapetalae; rosids; fabids; Malpighiales; Euphorbiaceae; Acalyphoideae; Acalypheae; Ricinus`KPYA_RICCO^KPYA_RICCO^Q:1127-1372,H:325-406^90.244%ID^E:2.06…	.	KEGG:rcu:8280200`KO:K00873	GO:0009507^cellular_component^chloroplast`GO:0005524^molecular_function^ATP binding`GO:0016301^molecular_function^kinase activity`GO:0000287^molecular_function^magnesium ion binding`GO:0030955^molecular_function^potassium ion binding`GO:0004743^molecular_function^pyruvate kinase activity
PB.20274.2		LEU1A_SOLPN^LEU1A_SOLPN^Q:480-1466,H:115-445^59.215%ID^E:1.61e-135^RecName: Full=2-isopropylmalate synthase A;^Eukaryota; Viridiplantae; Streptophyta; Embryophyta; Tracheophyta; Spermatophyta; Magnoliopsida; eudicotyledons; Gunneridae; Pentapetalae; asterids; lamiids; Solanales; Solanaceae; Solanoideae; Solaneae; Solanum; Lycopersicon`LEU1A_SOLPN^LEU1A_SOLPN^Q:208-507,H:28-123^65%ID^E:1.48e-31^Re…	.	KEGG:spen:107028537`KO:K01649	GO:0003852^molecular_function^2-isopropylmalate synthase activity`GO:0009098^biological_process^leucine biosynthetic process
PB.32866.3		BASS2_ARATH^BASS2_ARATH^Q:2129-2815,H:224-409^76.856%ID^E:2.93e-146^RecName: Full=Sodium/pyruvate cotransporter BASS2, chloroplastic;^Eukaryota; Viridiplantae; Streptophyta; Embryophyta; Tracheophyta; Spermatophyta; Magnoliopsida; eudicotyledons; Gunneridae; Pentapetalae; rosids; malvids; Brassicales; Brassicaceae; Camelineae; Arabidopsis`BASS2_ARATH^BASS2_ARATH^Q:1660-2130,H:68-224^87.261%ID^E:2…	COG0385^bile acid	KEGG:ath:AT2G26900`KO:K03453	GO:0009941^cellular_component^chloroplast envelope`GO:0009534^cellular_component^chloroplast thylakoid`GO:0016021^cellular_component^integral component of membrane`GO:0050833^molecular_function^pyruvate transmembrane transporter activity`GO:0006849^biological_process^plasma membrane pyruvate transport
PB.14512.2		BEBT_TOBAC^BEBT_TOBAC^Q:1697-2311,H:234-442^62.857%ID^E:4.53e-86^RecName: Full=Benzyl alcohol O-benzoyltransferase;^Eukaryota; Viridiplantae; Streptophyta; Embryophyta; Tracheophyta; Spermatophyta; Magnoliopsida; eudicotyledons; Gunneridae; Pentapetalae; asterids; lamiids; Solanales; Solanaceae; Nicotianoideae; Nicotianeae; Nicotiana`BEBT_TOBAC^BEBT_TOBAC^Q:72-686,H:9-203^66.341%ID^E:2.7e-80^RecN…	.	KEGG:nta:107814928`KO:K19861	GO:0016747^molecular_function^transferase activity, transferring acyl groups other than amino-acyl groups
PB.24901.1		KCS10_ARATH^KCS10_ARATH^Q:561-1196,H:136-347^56.132%ID^E:7.23e-122^RecName: Full=3-ketoacyl-CoA synthase 10 {ECO:0000303|PubMed:18465198};^Eukaryota; Viridiplantae; Streptophyta; Embryophyta; Tracheophyta; Spermatophyta; Magnoliopsida; eudicotyledons; Gunneridae; Pentapetalae; rosids; malvids; Brassicales; Brassicaceae; Camelineae; Arabidopsis`KCS10_ARATH^KCS10_ARATH^Q:1180-1689,H:342-539^50%ID^E…	ENOG410YCWN^3-ketoacyl-coa synthase	KEGG:ath:AT2G26250`KO:K15397	GO:0005783^cellular_component^endoplasmic reticulum`GO:0005789^cellular_component^endoplasmic reticulum membrane`GO:0016021^cellular_component^integral component of membrane`GO:0005777^cellular_component^peroxisome`GO:0102336^molecular_function^3-oxo-arachidoyl-CoA synthase activity`GO:0102337^molecular_function^3-oxo-cerotoyl-CoA synthase activity`GO:0102338^molecular_function^3-oxo-lignoceronyl…
PB.2484.2		FKB12_ARATH^FKB12_ARATH^Q:21-356,H:1-112^80.357%ID^E:3.11e-61^RecName: Full=Peptidyl-prolyl cis-trans isomerase FKBP12;^Eukaryota; Viridiplantae; Streptophyta; Embryophyta; Tracheophyta; Spermatophyta; Magnoliopsida; eudicotyledons; Gunneridae; Pentapetalae; rosids; malvids; Brassicales; Brassicaceae; Camelineae; Arabidopsis	COG0545^Peptidyl-prolyl cis-trans isomerase	KEGG:ath:AT5G64350`KO:K01802	GO:0005737^cellular_component^cytoplasm`GO:0005829^cellular_component^cytosol`GO:0009536^cellular_component^plastid`GO:0003755^molecular_function^peptidyl-prolyl cis-trans isomerase activity`GO:0061077^biological_process^chaperone-mediated protein folding`GO:0000413^biological_process^protein peptidyl-prolyl isomerization
PB.14798.2		TI10A_ARATH^TI10A_ARATH^Q:1149-1289,H:108-154^53.191%ID^E:1.85e-06^RecName: Full=Protein TIFY 10A;^Eukaryota; Viridiplantae; Streptophyta; Embryophyta; Tracheophyta; Spermatophyta; Magnoliopsida; eudicotyledons; Gunneridae; Pentapetalae; rosids; malvids; Brassicales; Brassicaceae; Camelineae; Arabidopsis	ENOG410ZDCD^jasmonate ZIM domain-containing protein	KEGG:ath:AT1G19180`KO:K13464	GO:0005634^cellular_component^nucleus`GO:0042742^biological_process^defense response to bacterium`GO:0009908^biological_process^flower development`GO:0009867^biological_process^jasmonic acid mediated signaling pathway`GO:0009555^biological_process^pollen development`GO:1900067^biological_process^regulation of cellular response to alkaline pH`GO:0031347^biological_process^regulation of defense res…
PB.4168.1		.	.	.	.
PB.32409.1		MSSP2_ARATH^MSSP2_ARATH^Q:701-1402,H:130-364^66.809%ID^E:0^RecName: Full=Monosaccharide-sensing protein 2;^Eukaryota; Viridiplantae; Streptophyta; Embryophyta; Tracheophyta; Spermatophyta; Magnoliopsida; eudicotyledons; Gunneridae; Pentapetalae; rosids; malvids; Brassicales; Brassicaceae; Camelineae; Arabidopsis`MSSP2_ARATH^MSSP2_ARATH^Q:1699-2385,H:454-681^71.616%ID^E:0^RecName: Full=Monosacchar…	ENOG410XNQK^Transporter	KEGG:ath:AT4G35300	GO:0005794^cellular_component^Golgi apparatus`GO:0005887^cellular_component^integral component of plasma membrane`GO:0005886^cellular_component^plasma membrane`GO:0005774^cellular_component^vacuolar membrane`GO:0005773^cellular_component^vacuole`GO:0005351^molecular_function^carbohydrate:proton symporter activity
PB.2748.3		ISPH_ORYSJ^ISPH_ORYSJ^Q:107-1393,H:19-456^78.182%ID^E:0^RecName: Full=4-hydroxy-3-methylbut-2-enyl diphosphate reductase, chloroplastic {ECO:0000305};^Eukaryota; Viridiplantae; Streptophyta; Embryophyta; Tracheophyta; Spermatophyta; Magnoliopsida; Liliopsida; Poales; Poaceae; BOP clade; Oryzoideae; Oryzeae; Oryzinae; Oryza; Oryza sativa	COG0761^Converts 1-hydroxy-2-methyl-2-(E)-butenyl 4-diphosphate into isopentenyl diphosphate (IPP) and dimethylallyl diphosphate (DMAPP) (By similarity)	KEGG:osa:4334003`KO:K03527	GO:0009570^cellular_component^chloroplast stroma`GO:0051539^molecular_function^4 iron, 4 sulfur cluster binding`GO:0051745^molecular_function^4-hydroxy-3-methylbut-2-en-1-yl diphosphate reductase activity`GO:0046872^molecular_function^metal ion binding`GO:0050992^biological_process^dimethylallyl diphosphate biosynthetic process`GO:0019288^biological_process^isopentenyl diphosphate biosynthetic pr…
PB.43193.1		RIPLY_SILCH^RIPLY_SILCH^Q:642-866,H:147-214^46.667%ID^E:6.6e-20^RecName: Full=Ribosome-inactivating protein lychnin;^Eukaryota; Viridiplantae; Streptophyta; Embryophyta; Tracheophyta; Spermatophyta; Magnoliopsida; eudicotyledons; Gunneridae; Pentapetalae; Caryophyllales; Caryophyllaceae; Sileneae; Silene`RIPLY_SILCH^RIPLY_SILCH^Q:236-622,H:13-140^33.824%ID^E:6.6e-20^RecName: Full=Ribosome-inactiv…	.	.	GO:0030597^molecular_function^RNA glycosylase activity`GO:0030598^molecular_function^rRNA N-glycosylase activity`GO:0090729^molecular_function^toxin activity`GO:0006952^biological_process^defense response`GO:0017148^biological_process^negative regulation of translation`GO:0009405^biological_process^pathogenesis
PB.39432.1		KPYC_SOYBN^KPYC_SOYBN^Q:1775-2401,H:173-381^93.78%ID^E:0^RecName: Full=Pyruvate kinase, cytosolic isozyme;^Eukaryota; Viridiplantae; Streptophyta; Embryophyta; Tracheophyta; Spermatophyta; Magnoliopsida; eudicotyledons; Gunneridae; Pentapetalae; rosids; fabids; Fabales; Fabaceae; Papilionoideae; 50 kb inversion clade; NPAAA clade; indigoferoid/millettioid clade; Phaseoleae; Glycine; Soja`KPYC_SOY…	COG0469^Pyruvate kinase	KEGG:gmx:547791`KO:K00873	GO:0005737^cellular_component^cytoplasm`GO:0005524^molecular_function^ATP binding`GO:0016301^molecular_function^kinase activity`GO:0000287^molecular_function^magnesium ion binding`GO:0030955^molecular_function^potassium ion binding`GO:0004743^molecular_function^pyruvate kinase activity`GO:0006096^biological_process^glycolytic process
PB.15497.2		.	.	.	.
PB.15201.1		MPK9_ARATH^MPK9_ARATH^Q:2923-3480,H:325-509^53.886%ID^E:2.03e-170^RecName: Full=Mitogen-activated protein kinase 9;^Eukaryota; Viridiplantae; Streptophyta; Embryophyta; Tracheophyta; Spermatophyta; Magnoliopsida; eudicotyledons; Gunneridae; Pentapetalae; rosids; malvids; Brassicales; Brassicaceae; Camelineae; Arabidopsis`MPK9_ARATH^MPK9_ARATH^Q:2485-2706,H:180-253^95.946%ID^E:2.03e-170^RecName: F…	ENOG410XNY0^Mitogen-activated protein kinase	KEGG:ath:AT3G18040	GO:0005737^cellular_component^cytoplasm`GO:0005829^cellular_component^cytosol`GO:0005739^cellular_component^mitochondrion`GO:0005634^cellular_component^nucleus`GO:0005524^molecular_function^ATP binding`GO:0004707^molecular_function^MAP kinase activity`GO:0009738^biological_process^abscisic acid-activated signaling pathway`GO:0035556^biological_process^intracellular signal transduction`GO:0010468^…
PB.33980.1		EREX_ARATH^EREX_ARATH^Q:1000-1968,H:399-725^52.888%ID^E:1.11e-80^RecName: Full=PX domain-containing protein EREX {ECO:0000305};^Eukaryota; Viridiplantae; Streptophyta; Embryophyta; Tracheophyta; Spermatophyta; Magnoliopsida; eudicotyledons; Gunneridae; Pentapetalae; rosids; malvids; Brassicales; Brassicaceae; Camelineae; Arabidopsis`EREX_ARATH^EREX_ARATH^Q:292-921,H:69-268^53.81%ID^E:5.35e-65^Rec…	ENOG4110T18^Domain-Containing protein	KEGG:ath:AT3G15920	GO:0005737^cellular_component^cytoplasm`GO:0005829^cellular_component^cytosol`GO:0010008^cellular_component^endosome membrane`GO:0035091^molecular_function^phosphatidylinositol binding`GO:0015031^biological_process^protein transport
PB.17537.1		SCGT_TOBAC^SCGT_TOBAC^Q:692-1642,H:158-468^53.943%ID^E:2.81e-126^RecName: Full=Scopoletin glucosyltransferase;^Eukaryota; Viridiplantae; Streptophyta; Embryophyta; Tracheophyta; Spermatophyta; Magnoliopsida; eudicotyledons; Gunneridae; Pentapetalae; asterids; lamiids; Solanales; Solanaceae; Nicotianoideae; Nicotianeae; Nicotiana`SCGT_TOBAC^SCGT_TOBAC^Q:213-668,H:3-148^38.125%ID^E:2.81e-126^RecNam…	.	.	GO:0043231^cellular_component^intracellular membrane-bounded organelle`GO:0042802^molecular_function^identical protein binding`GO:0050275^molecular_function^scopoletin glucosyltransferase activity`GO:0008194^molecular_function^UDP-glycosyltransferase activity
PB.40150.1		HSPC2_RICFE^HSPC2_RICFE^Q:931-1227,H:50-141^33.333%ID^E:1.06e-09^RecName: Full=Small heat shock protein C2;^Bacteria; Proteobacteria; Alphaproteobacteria; Rickettsiales; Rickettsiaceae; Rickettsieae; Rickettsia; spotted fever group	COG0071^response to heat	KEGG:rfe:RF_1004`KO:K13993	.
PB.26356.2		CTPA3_ARATH^CTPA3_ARATH^Q:1684-2067,H:383-519^74.453%ID^E:2.26e-97^RecName: Full=Carboxyl-terminal-processing peptidase 3, chloroplastic;^Eukaryota; Viridiplantae; Streptophyta; Embryophyta; Tracheophyta; Spermatophyta; Magnoliopsida; eudicotyledons; Gunneridae; Pentapetalae; rosids; malvids; Brassicales; Brassicaceae; Camelineae; Arabidopsis`CTPA3_ARATH^CTPA3_ARATH^Q:1147-1449,H:239-339^63.366%I…	COG0793^protease	KEGG:ath:AT3G57680`KO:K03797	GO:0009543^cellular_component^chloroplast thylakoid lumen`GO:0004175^molecular_function^endopeptidase activity`GO:0008236^molecular_function^serine-type peptidase activity
PB.16197.3		COMT1_POPKI^COMT1_POPKI^Q:276-1331,H:13-363^50.992%ID^E:1.7e-120^RecName: Full=Caffeic acid 3-O-methyltransferase 1;^Eukaryota; Viridiplantae; Streptophyta; Embryophyta; Tracheophyta; Spermatophyta; Magnoliopsida; eudicotyledons; Gunneridae; Pentapetalae; rosids; fabids; Malpighiales; Salicaceae; Saliceae; Populus	.	.	GO:0047763^molecular_function^caffeate O-methyltransferase activity`GO:0046983^molecular_function^protein dimerization activity`GO:0009809^biological_process^lignin biosynthetic process`GO:0032259^biological_process^methylation
PB.13779.1		AAP1_ARATH^AAP1_ARATH^Q:180-962,H:22-282^67.816%ID^E:3.46e-178^RecName: Full=Amino acid permease 1;^Eukaryota; Viridiplantae; Streptophyta; Embryophyta; Tracheophyta; Spermatophyta; Magnoliopsida; eudicotyledons; Gunneridae; Pentapetalae; rosids; malvids; Brassicales; Brassicaceae; Camelineae; Arabidopsis`AAP1_ARATH^AAP1_ARATH^Q:944-1339,H:276-406^59.848%ID^E:3.46e-178^RecName: Full=Amino acid pe…	COG0814^amino acid transport	KEGG:ath:AT1G58360	GO:0016021^cellular_component^integral component of membrane`GO:0005886^cellular_component^plasma membrane`GO:0015171^molecular_function^amino acid transmembrane transporter activity`GO:0015180^molecular_function^L-alanine transmembrane transporter activity`GO:0005313^molecular_function^L-glutamate transmembrane transporter activity`GO:0015186^molecular_function^L-glutamine transmembrane transpor…
PB.30526.1		.	.	.	.
PB.14551.1		.	.	.	.
PB.357.3		NADK2_ARATH^NADK2_ARATH^Q:540-3431,H:35-985^60.606%ID^E:0^RecName: Full=NAD kinase 2, chloroplastic;^Eukaryota; Viridiplantae; Streptophyta; Embryophyta; Tracheophyta; Spermatophyta; Magnoliopsida; eudicotyledons; Gunneridae; Pentapetalae; rosids; malvids; Brassicales; Brassicaceae; Camelineae; Arabidopsis	COG0061^Catalyzes the phosphorylation of NAD to NADP. Utilizes ATP and other nucleoside triphosphates as well as inorganic polyphosphate as a source of phosphorus (By similarity)	KEGG:ath:AT1G21640`KO:K00858	GO:0009507^cellular_component^chloroplast`GO:0005524^molecular_function^ATP binding`GO:0005516^molecular_function^calmodulin binding`GO:0003951^molecular_function^NAD+ kinase activity`GO:0019674^biological_process^NAD metabolic process`GO:0006741^biological_process^NADP biosynthetic process
PB.34325.1		14332_SOLLC^14332_SOLLC^Q:90-635,H:1-181^74.725%ID^E:1.05e-84^RecName: Full=14-3-3 protein 2;^Eukaryota; Viridiplantae; Streptophyta; Embryophyta; Tracheophyta; Spermatophyta; Magnoliopsida; eudicotyledons; Gunneridae; Pentapetalae; asterids; lamiids; Solanales; Solanaceae; Solanoideae; Solaneae; Solanum; Lycopersicon`14332_SOLLC^14332_SOLLC^Q:2084-2254,H:199-254^87.719%ID^E:6.35e-21^RecName: Ful…	COG5040^Tyrosine 3-monooxygenase tryptophan 5-monooxygenase activation protein	KEGG:sly:101247195`KO:K06630	GO:0019904^molecular_function^protein domain specific binding
PB.1832.2		SDR1_ARATH^SDR1_ARATH^Q:1310-1543,H:14-92^62.025%ID^E:5.52e-23^RecName: Full=(+)-neomenthol dehydrogenase {ECO:0000303|PubMed:18599651};^Eukaryota; Viridiplantae; Streptophyta; Embryophyta; Tracheophyta; Spermatophyta; Magnoliopsida; eudicotyledons; Gunneridae; Pentapetalae; rosids; malvids; Brassicales; Brassicaceae; Camelineae; Arabidopsis`SDR1_ARATH^SDR1_ARATH^Q:2525-2683,H:181-233^54.717%ID^E…	COG1028^Dehydrogenase reductase	KEGG:ath:AT3G61220`KO:K15095	GO:0005737^cellular_component^cytoplasm`GO:0047501^molecular_function^(+)-neomenthol dehydrogenase activity`GO:0006952^biological_process^defense response`GO:0055114^biological_process^oxidation-reduction process
PB.28869.1		AKT2_ORYSJ^AKT2_ORYSJ^Q:445-1074,H:151-360^69.048%ID^E:8.21e-140^RecName: Full=Potassium channel AKT2;^Eukaryota; Viridiplantae; Streptophyta; Embryophyta; Tracheophyta; Spermatophyta; Magnoliopsida; Liliopsida; Poales; Poaceae; BOP clade; Oryzoideae; Oryzeae; Oryzinae; Oryza; Oryza sativa`AKT2_ORYSJ^AKT2_ORYSJ^Q:93-452,H:31-154^59.677%ID^E:8.21e-140^RecName: Full=Potassium channel AKT2;^Eukaryot…	ENOG410XPSE^Potassium voltage-gated channel, subfamily H (Eag-related), member	KEGG:osa:4338867`KO:K21867	GO:0016021^cellular_component^integral component of membrane`GO:0005249^molecular_function^voltage-gated potassium channel activity`GO:0034765^biological_process^regulation of ion transmembrane transport
PB.42616.3		MED17_ARATH^MED17_ARATH^Q:574-1323,H:28-283^40.698%ID^E:7.98e-112^RecName: Full=Mediator of RNA polymerase II transcription subunit 17;^Eukaryota; Viridiplantae; Streptophyta; Embryophyta; Tracheophyta; Spermatophyta; Magnoliopsida; eudicotyledons; Gunneridae; Pentapetalae; rosids; malvids; Brassicales; Brassicaceae; Camelineae; Arabidopsis`MED17_ARATH^MED17_ARATH^Q:1945-2253,H:493-595^60.194%ID^…	ENOG410ZFCQ^Subunit 17 of Mediator complex	KEGG:ath:AT5G20170`KO:K15133	GO:0070847^cellular_component^core mediator complex`GO:0016592^cellular_component^mediator complex`GO:0003712^molecular_function^transcription coregulator activity`GO:0035196^biological_process^production of miRNAs involved in gene silencing by miRNA`GO:0006357^biological_process^regulation of transcription by RNA polymerase II
PB.6362.1		.	.	.	.
PB.43451.3		LE14B_LITER^LE14B_LITER^Q:724-2016,H:34-464^72.39%ID^E:0^RecName: Full=LEC14B protein;^Eukaryota; Viridiplantae; Streptophyta; Embryophyta; Tracheophyta; Spermatophyta; Magnoliopsida; eudicotyledons; Gunneridae; Pentapetalae; asterids; lamiids; Boraginales; Boraginaceae; Boraginoideae; Lithospermeae; Lithospermum	.	.	.
PB.42216.2		Y1601_CHLCH^Y1601_CHLCH^Q:1571-2134,H:11-183^33.333%ID^E:2.87e-22^RecName: Full=UPF0301 protein Cag_1601 {ECO:0000255|HAMAP-Rule:MF_00758};^Bacteria; Chlorobi; Chlorobia; Chlorobiales; Chlorobiaceae; Chlorobium/Pelodictyon group; Chlorobium	COG1678^UPF0301 protein	KEGG:cch:Cag_1601`KO:K07735	.
PB.22479.2		.	.	.	.
PB.3041.1		PAP_CITUN^PAP_CITUN^Q:358-1155,H:63-323^77.154%ID^E:6.62e-133^RecName: Full=Plastid-lipid-associated protein, chloroplastic;^Eukaryota; Viridiplantae; Streptophyta; Embryophyta; Tracheophyta; Spermatophyta; Magnoliopsida; eudicotyledons; Gunneridae; Pentapetalae; rosids; malvids; Sapindales; Rutaceae; Aurantioideae; Citrus	.	.	GO:0009507^cellular_component^chloroplast
PB.6400.3		ADHX_ARATH^ADHX_ARATH^Q:1025-2119,H:11-375^93.151%ID^E:0^RecName: Full=Alcohol dehydrogenase class-3;^Eukaryota; Viridiplantae; Streptophyta; Embryophyta; Tracheophyta; Spermatophyta; Magnoliopsida; eudicotyledons; Gunneridae; Pentapetalae; rosids; malvids; Brassicales; Brassicaceae; Camelineae; Arabidopsis	COG1062^alcohol dehydrogenase	KEGG:ath:AT5G43940`KO:K00121	GO:0005829^cellular_component^cytosol`GO:0004024^molecular_function^alcohol dehydrogenase activity, zinc-dependent`GO:0051903^molecular_function^S-(hydroxymethyl)glutathione dehydrogenase activity`GO:0008270^molecular_function^zinc ion binding`GO:0006069^biological_process^ethanol oxidation`GO:0046294^biological_process^formaldehyde catabolic process
PB.41008.1		GAPN_PEA^GAPN_PEA^Q:243-1730,H:1-496^92.339%ID^E:0^RecName: Full=NADP-dependent glyceraldehyde-3-phosphate dehydrogenase;^Eukaryota; Viridiplantae; Streptophyta; Embryophyta; Tracheophyta; Spermatophyta; Magnoliopsida; eudicotyledons; Gunneridae; Pentapetalae; rosids; fabids; Fabales; Fabaceae; Papilionoideae; 50 kb inversion clade; NPAAA clade; Hologalegina; IRL clade; Fabeae; Pisum	.	.	GO:0005737^cellular_component^cytoplasm`GO:0008886^molecular_function^glyceraldehyde-3-phosphate dehydrogenase (NADP+) (non-phosphorylating) activity
PB.34524.2		CDKF4_ORYSJ^CDKF4_ORYSJ^Q:1103-2449,H:1-458^59.436%ID^E:0^RecName: Full=Cyclin-dependent kinase F-4;^Eukaryota; Viridiplantae; Streptophyta; Embryophyta; Tracheophyta; Spermatophyta; Magnoliopsida; Liliopsida; Poales; Poaceae; BOP clade; Oryzoideae; Oryzeae; Oryzinae; Oryza; Oryza sativa	ENOG410XPBB^Male germ cell-associated kinase	KEGG:osa:4330434	GO:0005737^cellular_component^cytoplasm`GO:0005634^cellular_component^nucleus`GO:0005524^molecular_function^ATP binding`GO:0004693^molecular_function^cyclin-dependent protein serine/threonine kinase activity`GO:0004674^molecular_function^protein serine/threonine kinase activity`GO:0008353^molecular_function^RNA polymerase II CTD heptapeptide repeat kinase activity`GO:0035556^biological_process^in…
PB.19285.3		OHP1_ARATH^OHP1_ARATH^Q:128-388,H:24-110^73.563%ID^E:1.8e-35^RecName: Full=Light-harvesting complex-like protein OHP1, chloroplastic {ECO:0000305};^Eukaryota; Viridiplantae; Streptophyta; Embryophyta; Tracheophyta; Spermatophyta; Magnoliopsida; eudicotyledons; Gunneridae; Pentapetalae; rosids; malvids; Brassicales; Brassicaceae; Camelineae; Arabidopsis	ENOG410YTYC^One helix protein	KEGG:ath:AT5G02120	GO:0009507^cellular_component^chloroplast`GO:0009535^cellular_component^chloroplast thylakoid membrane`GO:0016021^cellular_component^integral component of membrane`GO:0009523^cellular_component^photosystem II`GO:0005886^cellular_component^plasma membrane`GO:0016168^molecular_function^chlorophyll binding`GO:0007623^biological_process^circadian rhythm`GO:0010207^biological_process^photosystem II as…
PB.23085.1		BSPA_POPDE^BSPA_POPDE^Q:1513-1797,H:148-252^31.481%ID^E:1.07e-06^RecName: Full=Bark storage protein A;^Eukaryota; Viridiplantae; Streptophyta; Embryophyta; Tracheophyta; Spermatophyta; Magnoliopsida; eudicotyledons; Gunneridae; Pentapetalae; rosids; fabids; Malpighiales; Salicaceae; Saliceae; Populus	.	.	GO:0003824^molecular_function^catalytic activity`GO:0045735^molecular_function^nutrient reservoir activity`GO:0009116^biological_process^nucleoside metabolic process
PB.6099.3		BAM1_ARATH^BAM1_ARATH^Q:396-1454,H:111-463^82.72%ID^E:0^RecName: Full=Beta-amylase 1, chloroplastic;^Eukaryota; Viridiplantae; Streptophyta; Embryophyta; Tracheophyta; Spermatophyta; Magnoliopsida; eudicotyledons; Gunneridae; Pentapetalae; rosids; malvids; Brassicales; Brassicaceae; Camelineae; Arabidopsis`BAM1_ARATH^BAM1_ARATH^Q:1421-1783,H:453-575^76.423%ID^E:5.32e-50^RecName: Full=Beta-amylase…	ENOG410XRH5^beta-amylase	KEGG:ath:AT3G23920`KO:K01177	GO:0009507^cellular_component^chloroplast`GO:0005829^cellular_component^cytosol`GO:0005634^cellular_component^nucleus`GO:0102229^molecular_function^amylopectin maltohydrolase activity`GO:0016161^molecular_function^beta-amylase activity`GO:0009414^biological_process^response to water deprivation`GO:0005983^biological_process^starch catabolic process
PB.38976.1		NDUV2_ARATH^NDUV2_ARATH^Q:560-952,H:125-255^91.603%ID^E:1.08e-109^RecName: Full=NADH dehydrogenase [ubiquinone] flavoprotein 2, mitochondrial;^Eukaryota; Viridiplantae; Streptophyta; Embryophyta; Tracheophyta; Spermatophyta; Magnoliopsida; eudicotyledons; Gunneridae; Pentapetalae; rosids; malvids; Brassicales; Brassicaceae; Camelineae; Arabidopsis`NDUV2_ARATH^NDUV2_ARATH^Q:292-558,H:35-123^79.775…	COG1905^Nadh dehydrogenase	KEGG:ath:AT4G02580`KO:K03943	GO:0005829^cellular_component^cytosol`GO:0005747^cellular_component^mitochondrial respiratory chain complex I`GO:0005739^cellular_component^mitochondrion`GO:0051537^molecular_function^2 iron, 2 sulfur cluster binding`GO:0008137^molecular_function^NADH dehydrogenase (ubiquinone) activity`GO:0008270^molecular_function^zinc ion binding`GO:0006120^biological_process^mitochondrial electron transport, …
PB.35891.1		.	.	.	.
PB.22853.3		POLR2_ARATH^POLR2_ARATH^Q:588-190,H:503-633^52.632%ID^E:1.42e-59^RecName: Full=Retrovirus-related Pol polyprotein from transposon RE2;^Eukaryota; Viridiplantae; Streptophyta; Embryophyta; Tracheophyta; Spermatophyta; Magnoliopsida; eudicotyledons; Gunneridae; Pentapetalae; rosids; malvids; Brassicales; Brassicaceae; Camelineae; Arabidopsis`POLR2_ARATH^POLR2_ARATH^Q:1148-618,H:310-492^36.957%ID^E:…	.	.	GO:0004190^molecular_function^aspartic-type endopeptidase activity`GO:0004519^molecular_function^endonuclease activity`GO:0046872^molecular_function^metal ion binding`GO:0003676^molecular_function^nucleic acid binding`GO:0003964^molecular_function^RNA-directed DNA polymerase activity`GO:0015074^biological_process^DNA integration`GO:0006310^biological_process^DNA recombination
PB.41791.1		.	.	.	.
PB.26605.2		P24B3_ARATH^P24B3_ARATH^Q:85-714,H:5-214^81.429%ID^E:2.37e-123^RecName: Full=Transmembrane emp24 domain-containing protein p24beta3;^Eukaryota; Viridiplantae; Streptophyta; Embryophyta; Tracheophyta; Spermatophyta; Magnoliopsida; eudicotyledons; Gunneridae; Pentapetalae; rosids; malvids; Brassicales; Brassicaceae; Camelineae; Arabidopsis	ENOG410XQCK^transmembrane emp24 domain trafficking protein 2	KEGG:ath:AT3G22845`KO:K20347	GO:0030134^cellular_component^COPII-coated ER to Golgi transport vesicle`GO:0005783^cellular_component^endoplasmic reticulum`GO:0005793^cellular_component^endoplasmic reticulum-Golgi intermediate compartment`GO:0005794^cellular_component^Golgi apparatus`GO:0032580^cellular_component^Golgi cisterna membrane`GO:0016021^cellular_component^integral component of membrane`GO:0005773^cellular_component^…
PB.12459.1		.	.	.	.
PB.26711.6		PPCE_MOUSE^PPCE_MOUSE^Q:583-1788,H:312-709^52.84%ID^E:7.23e-162^RecName: Full=Prolyl endopeptidase;^Eukaryota; Metazoa; Chordata; Craniata; Vertebrata; Euteleostomi; Mammalia; Eutheria; Euarchontoglires; Glires; Rodentia; Myomorpha; Muroidea; Muridae; Murinae; Mus; Mus`PPCE_MOUSE^PPCE_MOUSE^Q:45-452,H:137-273^43.478%ID^E:7.23e-162^RecName: Full=Prolyl endopeptidase;^Eukaryota; Metazoa; Chordata; …	COG1505^prolyl oligopeptidase	KEGG:mmu:19072`KO:K01322	GO:0005737^cellular_component^cytoplasm`GO:0005829^cellular_component^cytosol`GO:0005634^cellular_component^nucleus`GO:0004175^molecular_function^endopeptidase activity`GO:0070012^molecular_function^oligopeptidase activity`GO:0042277^molecular_function^peptide binding`GO:0004252^molecular_function^serine-type endopeptidase activity`GO:0070008^molecular_function^serine-type exopeptidase activity`G…
PB.29444.5		C7A14_ARATH^C7A14_ARATH^Q:3751-3948,H:446-511^65.152%ID^E:3.5e-42^RecName: Full=Cytochrome P450 72A14;^Eukaryota; Viridiplantae; Streptophyta; Embryophyta; Tracheophyta; Spermatophyta; Magnoliopsida; eudicotyledons; Gunneridae; Pentapetalae; rosids; malvids; Brassicales; Brassicaceae; Camelineae; Arabidopsis`C7A14_ARATH^C7A14_ARATH^Q:3527-3775,H:372-453^56.627%ID^E:3.5e-42^RecName: Full=Cytochrom…	COG2124^Cytochrome p450	KEGG:ath:AT3G14680	GO:0016021^cellular_component^integral component of membrane`GO:0020037^molecular_function^heme binding`GO:0005506^molecular_function^iron ion binding`GO:0004497^molecular_function^monooxygenase activity`GO:0016705^molecular_function^oxidoreductase activity, acting on paired donors, with incorporation or reduction of molecular oxygen
PB.42680.1		PHO32_ARATH^PHO32_ARATH^Q:246-584,H:48-169^59.016%ID^E:7.63e-41^RecName: Full=Universal stress protein PHOS32 {ECO:0000303|PubMed:12644671};^Eukaryota; Viridiplantae; Streptophyta; Embryophyta; Tracheophyta; Spermatophyta; Magnoliopsida; eudicotyledons; Gunneridae; Pentapetalae; rosids; malvids; Brassicales; Brassicaceae; Camelineae; Arabidopsis`PHO32_ARATH^PHO32_ARATH^Q:580-693,H:168-205^71.053%…	ENOG411179Q^Universal stress protein family	KEGG:ath:AT5G54430	GO:0009507^cellular_component^chloroplast`GO:0005829^cellular_component^cytosol`GO:0005634^cellular_component^nucleus`GO:0005886^cellular_component^plasma membrane`GO:0009536^cellular_component^plastid`GO:0005524^molecular_function^ATP binding`GO:0002238^biological_process^response to molecule of fungal origin
PB.11562.1		.	.	.	.
PB.15799.1		LEUC_ARATH^LEUC_ARATH^Q:203-1720,H:2-508^78.389%ID^E:0^RecName: Full=3-isopropylmalate dehydratase large subunit, chloroplastic {ECO:0000305};^Eukaryota; Viridiplantae; Streptophyta; Embryophyta; Tracheophyta; Spermatophyta; Magnoliopsida; eudicotyledons; Gunneridae; Pentapetalae; rosids; malvids; Brassicales; Brassicaceae; Camelineae; Arabidopsis	COG0065^Catalyzes the isomerization between 2-isopropylmalate and 3-isopropylmalate, via the formation of 2-isopropylmaleate (By similarity)	KEGG:ath:AT4G13430`KO:K01703	GO:0009507^cellular_component^chloroplast`GO:0009570^cellular_component^chloroplast stroma`GO:0009536^cellular_component^plastid`GO:0003861^molecular_function^3-isopropylmalate dehydratase activity`GO:0051539^molecular_function^4 iron, 4 sulfur cluster binding`GO:0050486^molecular_function^intramolecular transferase activity, transferring hydroxy groups`GO:0046872^molecular_function^metal ion bin…
PB.39362.1		IF5A2_MEDSA^IF5A2_MEDSA^Q:2195-2521,H:42-150^88.073%ID^E:1.38e-48^RecName: Full=Eukaryotic translation initiation factor 5A-2;^Eukaryota; Viridiplantae; Streptophyta; Embryophyta; Tracheophyta; Spermatophyta; Magnoliopsida; eudicotyledons; Gunneridae; Pentapetalae; rosids; fabids; Fabales; Fabaceae; Papilionoideae; 50 kb inversion clade; NPAAA clade; Hologalegina; IRL clade; Trifolieae; Medicago`…	.	.	GO:0043022^molecular_function^ribosome binding`GO:0003746^molecular_function^translation elongation factor activity`GO:0003743^molecular_function^translation initiation factor activity`GO:0045901^biological_process^positive regulation of translational elongation`GO:0045905^biological_process^positive regulation of translational termination`GO:0006452^biological_process^translational frameshifting
PB.1852.2		VINSY_RAUSE^VINSY_RAUSE^Q:963-1940,H:18-326^31.176%ID^E:1.69e-33^RecName: Full=Vinorine synthase;^Eukaryota; Viridiplantae; Streptophyta; Embryophyta; Tracheophyta; Spermatophyta; Magnoliopsida; eudicotyledons; Gunneridae; Pentapetalae; asterids; lamiids; Gentianales; Apocynaceae; Rauvolfioideae; Vinceae; Rauvolfiinae; Rauvolfia`VINSY_RAUSE^VINSY_RAUSE^Q:1958-2233,H:318-407^29.474%ID^E:1.69e-33^R…	.	KEGG:ag:CAD89104`KO:K12694	GO:0050636^molecular_function^vinorine synthase activity`GO:0009820^biological_process^alkaloid metabolic process
PB.20918.1		CCT2_ARATH^CCT2_ARATH^Q:540-1067,H:91-268^79.888%ID^E:3.31e-118^RecName: Full=Choline-phosphate cytidylyltransferase 2;^Eukaryota; Viridiplantae; Streptophyta; Embryophyta; Tracheophyta; Spermatophyta; Magnoliopsida; eudicotyledons; Gunneridae; Pentapetalae; rosids; malvids; Brassicales; Brassicaceae; Camelineae; Arabidopsis`CCT2_ARATH^CCT2_ARATH^Q:262-540,H:2-90^77.419%ID^E:3.31e-118^RecName: Fu…	COG0615^cytidylyltransferase	KEGG:ath:AT4G15130`KO:K00968	GO:0004105^molecular_function^choline-phosphate cytidylyltransferase activity`GO:0031210^molecular_function^phosphatidylcholine binding`GO:0006656^biological_process^phosphatidylcholine biosynthetic process
PB.17594.1		PTST_ARATH^PTST_ARATH^Q:469-867,H:94-240^55.102%ID^E:1.03e-42^RecName: Full=Protein PTST, chloroplastic {ECO:0000303|PubMed:25710501};^Eukaryota; Viridiplantae; Streptophyta; Embryophyta; Tracheophyta; Spermatophyta; Magnoliopsida; eudicotyledons; Gunneridae; Pentapetalae; rosids; malvids; Brassicales; Brassicaceae; Camelineae; Arabidopsis`PTST_ARATH^PTST_ARATH^Q:1744-1923,H:211-272^59.677%ID^E:1…	ENOG410XRB3^Protein kinase, AMP-activated, beta	KEGG:ath:AT5G39790	GO:0009507^cellular_component^chloroplast`GO:0009569^cellular_component^chloroplast starch grain`GO:0009570^cellular_component^chloroplast stroma`GO:0030247^molecular_function^polysaccharide binding`GO:2001070^molecular_function^starch binding`GO:0010581^biological_process^regulation of starch biosynthetic process`GO:0019252^biological_process^starch biosynthetic process
PB.41373.4		AMYB_SOYBN^AMYB_SOYBN^Q:80-1588,H:1-496^71.769%ID^E:0^RecName: Full=Beta-amylase;^Eukaryota; Viridiplantae; Streptophyta; Embryophyta; Tracheophyta; Spermatophyta; Magnoliopsida; eudicotyledons; Gunneridae; Pentapetalae; rosids; fabids; Fabales; Fabaceae; Papilionoideae; 50 kb inversion clade; NPAAA clade; indigoferoid/millettioid clade; Phaseoleae; Glycine; Soja	ENOG410XNXS^beta-amylase	KEGG:gmx:547931`KO:K01177	GO:0102229^molecular_function^amylopectin maltohydrolase activity`GO:0016161^molecular_function^beta-amylase activity`GO:0000272^biological_process^polysaccharide catabolic process
PB.30435.2		.	.	.	.
PB.17972.4		SAPK1_ORYSJ^SAPK1_ORYSJ^Q:2148-2936,H:1-263^83.65%ID^E:3.99e-159^RecName: Full=Serine/threonine-protein kinase SAPK1;^Eukaryota; Viridiplantae; Streptophyta; Embryophyta; Tracheophyta; Spermatophyta; Magnoliopsida; Liliopsida; Poales; Poaceae; BOP clade; Oryzoideae; Oryzeae; Oryzinae; Oryza; Oryza sativa	COG0515^Serine Threonine protein kinase	KEGG:osa:4333017`KO:K14498	GO:0005737^cellular_component^cytoplasm`GO:0005634^cellular_component^nucleus`GO:0005524^molecular_function^ATP binding`GO:0004674^molecular_function^protein serine/threonine kinase activity`GO:0009738^biological_process^abscisic acid-activated signaling pathway`GO:0035556^biological_process^intracellular signal transduction`GO:0006468^biological_process^protein phosphorylation
PB.34016.1		PLT2_ARATH^PLT2_ARATH^Q:1546-2952,H:43-510^47.303%ID^E:2.96e-108^RecName: Full=Putative polyol transporter 2;^Eukaryota; Viridiplantae; Streptophyta; Embryophyta; Tracheophyta; Spermatophyta; Magnoliopsida; eudicotyledons; Gunneridae; Pentapetalae; rosids; malvids; Brassicales; Brassicaceae; Camelineae; Arabidopsis`PLT2_ARATH^PLT2_ARATH^Q:1683-2399,H:87-326^35.938%ID^E:1.01e-23^RecName: Full=Puta…	ENOG410XNQK^Transporter	KEGG:ath:AT2G16130	GO:0005887^cellular_component^integral component of plasma membrane`GO:0005886^cellular_component^plasma membrane`GO:0005351^molecular_function^carbohydrate:proton symporter activity
PB.4210.1		PYRP2_ARATH^PYRP2_ARATH^Q:389-1174,H:1-255^38.462%ID^E:3.96e-45^RecName: Full=5-amino-6-(5-phospho-D-ribitylamino)uracil phosphatase, chloroplastic {ECO:0000303|PubMed:27490826};^Eukaryota; Viridiplantae; Streptophyta; Embryophyta; Tracheophyta; Spermatophyta; Magnoliopsida; eudicotyledons; Gunneridae; Pentapetalae; rosids; malvids; Brassicales; Brassicaceae; Camelineae; Arabidopsis`PYRP2_ARATH^P…	COG0637^HAD-superfamily hydrolase subfamily IA variant 3	KEGG:ath:AT4G11570`KO:K22912	GO:0009507^cellular_component^chloroplast`GO:0016787^molecular_function^hydrolase activity`GO:0043621^molecular_function^protein self-association`GO:0006468^biological_process^protein phosphorylation`GO:0009231^biological_process^riboflavin biosynthetic process
PB.28737.1		ACCH1_ARATH^ACCH1_ARATH^Q:548-1234,H:136-365^45.022%ID^E:1.79e-69^RecName: Full=1-aminocyclopropane-1-carboxylate oxidase homolog 1;^Eukaryota; Viridiplantae; Streptophyta; Embryophyta; Tracheophyta; Spermatophyta; Magnoliopsida; eudicotyledons; Gunneridae; Pentapetalae; rosids; malvids; Brassicales; Brassicaceae; Camelineae; Arabidopsis`ACCH1_ARATH^ACCH1_ARATH^Q:160-555,H:6-138^41.606%ID^E:1.79e…	COG3491^2OGFe(II) oxygenase	KEGG:ath:AT1G06620	GO:0051213^molecular_function^dioxygenase activity`GO:0046872^molecular_function^metal ion binding
PB.20592.6		ACR9_ARATH^ACR9_ARATH^Q:109-939,H:1-269^56.115%ID^E:1.74e-94^RecName: Full=ACT domain-containing protein ACR9 {ECO:0000305};^Eukaryota; Viridiplantae; Streptophyta; Embryophyta; Tracheophyta; Spermatophyta; Magnoliopsida; eudicotyledons; Gunneridae; Pentapetalae; rosids; malvids; Brassicales; Brassicaceae; Camelineae; Arabidopsis`ACR9_ARATH^ACR9_ARATH^Q:1419-1832,H:274-411^64.493%ID^E:1.17e-52^Re…	ENOG410YUMM^ACT domain containing protein, expressed	KEGG:ath:AT2G39570	.
PB.17617.1		RIP2_PHYDI^RIP2_PHYDI^Q:380-961,H:65-263^29.469%ID^E:5.53e-22^RecName: Full=Protein synthesis inhibitor PD-S2;^Eukaryota; Viridiplantae; Streptophyta; Embryophyta; Tracheophyta; Spermatophyta; Magnoliopsida; eudicotyledons; Gunneridae; Pentapetalae; Caryophyllales; Phytolaccaceae; Phytolacca`RIP2_PHYDI^RIP2_PHYDI^Q:195-374,H:2-64^33.333%ID^E:5.53e-22^RecName: Full=Protein synthesis inhibitor PD-S…	.	.	GO:0030598^molecular_function^rRNA N-glycosylase activity`GO:0090729^molecular_function^toxin activity`GO:0006952^biological_process^defense response`GO:0017148^biological_process^negative regulation of translation`GO:0009405^biological_process^pathogenesis
PB.3253.2		HSP7P_ARATH^HSP7P_ARATH^Q:184-2520,H:1-786^74.153%ID^E:0^RecName: Full=Heat shock 70 kDa protein 15;^Eukaryota; Viridiplantae; Streptophyta; Embryophyta; Tracheophyta; Spermatophyta; Magnoliopsida; eudicotyledons; Gunneridae; Pentapetalae; rosids; malvids; Brassicales; Brassicaceae; Camelineae; Arabidopsis	COG0443^Heat shock protein	KEGG:ath:AT1G79920`KO:K09489	GO:0005618^cellular_component^cell wall`GO:0005829^cellular_component^cytosol`GO:0005739^cellular_component^mitochondrion`GO:0005634^cellular_component^nucleus`GO:0005886^cellular_component^plasma membrane`GO:0009506^cellular_component^plasmodesma`GO:0005524^molecular_function^ATP binding
PB.27958.2		AMO_ARATH^AMO_ARATH^Q:1320-2537,H:306-712^69.042%ID^E:0^RecName: Full=Primary amine oxidase;^Eukaryota; Viridiplantae; Streptophyta; Embryophyta; Tracheophyta; Spermatophyta; Magnoliopsida; eudicotyledons; Gunneridae; Pentapetalae; rosids; malvids; Brassicales; Brassicaceae; Camelineae; Arabidopsis`AMO_ARATH^AMO_ARATH^Q:568-1329,H:58-308^51.181%ID^E:0^RecName: Full=Primary amine oxidase;^Eukaryot…	COG3733^amine oxidase	KEGG:ath:AT1G62810`KO:K00276	GO:0052595^molecular_function^aliphatic-amine oxidase activity`GO:0052594^molecular_function^aminoacetone:oxygen oxidoreductase(deaminating) activity`GO:0005507^molecular_function^copper ion binding`GO:0052596^molecular_function^phenethylamine:oxygen oxidoreductase (deaminating) activity`GO:0008131^molecular_function^primary amine oxidase activity`GO:0048038^molecular_function^quinone binding`GO:…
PB.30872.1		4CL2_SOYBN^4CL2_SOYBN^Q:309-1181,H:11-299^66.33%ID^E:5.62e-122^RecName: Full=4-coumarate--CoA ligase 2;^Eukaryota; Viridiplantae; Streptophyta; Embryophyta; Tracheophyta; Spermatophyta; Magnoliopsida; eudicotyledons; Gunneridae; Pentapetalae; rosids; fabids; Fabales; Fabaceae; Papilionoideae; 50 kb inversion clade; NPAAA clade; indigoferoid/millettioid clade; Phaseoleae; Glycine; Soja`4CL2_SOYBN^…	COG0318^Amp-dependent synthetase and ligase	KEGG:gmx:547930`KO:K01904	GO:0016207^molecular_function^4-coumarate-CoA ligase activity`GO:0005524^molecular_function^ATP binding`GO:0009698^biological_process^phenylpropanoid metabolic process
PB.41686.2		DIV_ANTMA^DIV_ANTMA^Q:437-721,H:1-98^64.286%ID^E:1.77e-80^RecName: Full=Transcription factor DIVARICATA;^Eukaryota; Viridiplantae; Streptophyta; Embryophyta; Tracheophyta; Spermatophyta; Magnoliopsida; eudicotyledons; Gunneridae; Pentapetalae; asterids; lamiids; Lamiales; Plantaginaceae; Antirrhineae; Antirrhinum`DIV_ANTMA^DIV_ANTMA^Q:926-1315,H:166-296^56.115%ID^E:1.77e-80^RecName: Full=Transcri…	.	.	GO:0005634^cellular_component^nucleus`GO:0003677^molecular_function^DNA binding`GO:0048262^biological_process^determination of dorsal/ventral asymmetry`GO:0009908^biological_process^flower development
PB.16782.1		YU88_ARATH^YU88_ARATH^Q:360-1418,H:56-407^68.839%ID^E:1.47e-142^RecName: Full=UPF0187 protein At3g61320, chloroplastic;^Eukaryota; Viridiplantae; Streptophyta; Embryophyta; Tracheophyta; Spermatophyta; Magnoliopsida; eudicotyledons; Gunneridae; Pentapetalae; rosids; malvids; Brassicales; Brassicaceae; Camelineae; Arabidopsis	COG3781^UPF0187 protein	KEGG:ath:AT3G61320`KO:K08994	GO:0009507^cellular_component^chloroplast`GO:0031969^cellular_component^chloroplast membrane`GO:0009533^cellular_component^chloroplast stromal thylakoid`GO:0016021^cellular_component^integral component of membrane`GO:0042651^cellular_component^thylakoid membrane`GO:0005247^molecular_function^voltage-gated chloride channel activity`GO:0019684^biological_process^photosynthesis, light reaction`GO:00…
PB.30710.1		RA212_ARATH^RA212_ARATH^Q:149-838,H:1-247^45.749%ID^E:8.59e-39^RecName: Full=Ethylene-responsive transcription factor RAP2-12;^Eukaryota; Viridiplantae; Streptophyta; Embryophyta; Tracheophyta; Spermatophyta; Magnoliopsida; eudicotyledons; Gunneridae; Pentapetalae; rosids; malvids; Brassicales; Brassicaceae; Camelineae; Arabidopsis`RA212_ARATH^RA212_ARATH^Q:880-1260,H:256-355^35.556%ID^E:8.59e-39…	ENOG410YERP^Transcription factor	KEGG:ath:AT1G53910`KO:K09286	GO:0005634^cellular_component^nucleus`GO:0005886^cellular_component^plasma membrane`GO:0003700^molecular_function^DNA-binding transcription factor activity`GO:0044212^molecular_function^transcription regulatory region DNA binding`GO:0070483^biological_process^detection of hypoxia`GO:0009873^biological_process^ethylene-activated signaling pathway`GO:2000280^biological_process^regulation of root de…
PB.4720.3		DAT2D_SOYBN^DAT2D_SOYBN^Q:141-821,H:27-242^33.333%ID^E:6.1e-30^RecName: Full=Diacylglycerol O-acyltransferase 2D {ECO:0000305};^Eukaryota; Viridiplantae; Streptophyta; Embryophyta; Tracheophyta; Spermatophyta; Magnoliopsida; eudicotyledons; Gunneridae; Pentapetalae; rosids; fabids; Fabales; Fabaceae; Papilionoideae; 50 kb inversion clade; NPAAA clade; indigoferoid/millettioid clade; Phaseoleae; G…	ENOG410XTG3^o-acyltransferase	KEGG:gmx:100784657`KO:K22848	GO:0005789^cellular_component^endoplasmic reticulum membrane`GO:0016021^cellular_component^integral component of membrane`GO:0005811^cellular_component^lipid droplet`GO:0004144^molecular_function^diacylglycerol O-acyltransferase activity`GO:0006071^biological_process^glycerol metabolic process`GO:0019432^biological_process^triglyceride biosynthetic process
PB.578.1		IMT1_MESCR^IMT1_MESCR^Q:562-966,H:105-238^59.574%ID^E:4.21e-90^RecName: Full=Inositol 4-methyltransferase;^Eukaryota; Viridiplantae; Streptophyta; Embryophyta; Tracheophyta; Spermatophyta; Magnoliopsida; eudicotyledons; Gunneridae; Pentapetalae; Caryophyllales; Aizoaceae; Mesembryanthemum; Cryophytum`IMT1_MESCR^IMT1_MESCR^Q:963-1214,H:238-321^80.952%ID^E:4.21e-90^RecName: Full=Inositol 4-methyltr…	.	KEGG:ag:AAA33032`KO:K21549	GO:0030787^molecular_function^inositol 4-methyltransferase activity`GO:0008171^molecular_function^O-methyltransferase activity`GO:0046983^molecular_function^protein dimerization activity`GO:0006020^biological_process^inositol metabolic process`GO:0032259^biological_process^methylation
PB.42834.1		LEU12_ARATH^LEU12_ARATH^Q:289-1191,H:157-456^40.514%ID^E:4.94e-73^RecName: Full=2-isopropylmalate synthase 2, chloroplastic;^Eukaryota; Viridiplantae; Streptophyta; Embryophyta; Tracheophyta; Spermatophyta; Magnoliopsida; eudicotyledons; Gunneridae; Pentapetalae; rosids; malvids; Brassicales; Brassicaceae; Camelineae; Arabidopsis`LEU12_ARATH^LEU12_ARATH^Q:48-149,H:78-111^70.588%ID^E:4.94e-73^RecN…	COG0119^Catalyzes the condensation of the acetyl group of acetyl-CoA with 3-methyl-2-oxobutanoate (2-oxoisovalerate) to form 3-carboxy-3-hydroxy-4-methylpentanoate (2-isopropylmalate) (By similarity)	KEGG:ath:AT1G74040`KO:K01649	GO:0009507^cellular_component^chloroplast`GO:0009941^cellular_component^chloroplast envelope`GO:0005829^cellular_component^cytosol`GO:0003852^molecular_function^2-isopropylmalate synthase activity`GO:0016829^molecular_function^lyase activity`GO:0009098^biological_process^leucine biosynthetic process
PB.38798.1		KPYC2_ORYSJ^KPYC2_ORYSJ^Q:187-1668,H:1-497^63.052%ID^E:0^RecName: Full=Pyruvate kinase 2, cytosolic {ECO:0000305};^Eukaryota; Viridiplantae; Streptophyta; Embryophyta; Tracheophyta; Spermatophyta; Magnoliopsida; Liliopsida; Poales; Poaceae; BOP clade; Oryzoideae; Oryzeae; Oryzinae; Oryza; Oryza sativa	COG0469^Pyruvate kinase	KEGG:osa:4351493`KO:K00873	GO:0005737^cellular_component^cytoplasm`GO:0005829^cellular_component^cytosol`GO:0005524^molecular_function^ATP binding`GO:0016301^molecular_function^kinase activity`GO:0000287^molecular_function^magnesium ion binding`GO:0030955^molecular_function^potassium ion binding`GO:0004743^molecular_function^pyruvate kinase activity`GO:0006096^biological_process^glycolytic process
PB.13902.1		PGIP_PYRCO^PGIP_PYRCO^Q:324-977,H:25-239^50.459%ID^E:2.07e-74^RecName: Full=Polygalacturonase inhibitor;^Eukaryota; Viridiplantae; Streptophyta; Embryophyta; Tracheophyta; Spermatophyta; Magnoliopsida; eudicotyledons; Gunneridae; Pentapetalae; rosids; fabids; Rosales; Rosaceae; Amygdaloideae; Maleae; Pyrus`PGIP_PYRCO^PGIP_PYRCO^Q:997-1254,H:246-330^56.977%ID^E:2.07e-74^RecName: Full=Polygalacturo…	.	.	GO:0048046^cellular_component^apoplast`GO:0005618^cellular_component^cell wall
PB.32130.3		.	.	.	.
PB.10033.1		6HN3M_PSEFL^6HN3M_PSEFL^Q:620-1420,H:102-346^26.592%ID^E:2.49e-14^RecName: Full=6-hydroxynicotinate 3-monooxygenase {ECO:0000303|PubMed:10091591};^Bacteria; Proteobacteria; Gammaproteobacteria; Pseudomonadales; Pseudomonadaceae; Pseudomonas	.	.	GO:0043731^molecular_function^6-hydroxynicotinate 3-monooxygenase activity`GO:0071949^molecular_function^FAD binding`GO:0004497^molecular_function^monooxygenase activity`GO:0019439^biological_process^aromatic compound catabolic process
PB.16047.1		TIF9_ARATH^TIF9_ARATH^Q:262-429,H:5-68^35.938%ID^E:5.98e-10^RecName: Full=Protein TIFY 9;^Eukaryota; Viridiplantae; Streptophyta; Embryophyta; Tracheophyta; Spermatophyta; Magnoliopsida; eudicotyledons; Gunneridae; Pentapetalae; rosids; malvids; Brassicales; Brassicaceae; Camelineae; Arabidopsis`TIF9_ARATH^TIF9_ARATH^Q:723-809,H:166-194^62.069%ID^E:5.98e-10^RecName: Full=Protein TIFY 9;^Eukaryota…	ENOG410Z0XE^jasmonate-zim-domain protein 10	KEGG:ath:AT5G13220`KO:K13464	GO:0005634^cellular_component^nucleus`GO:0042803^molecular_function^protein homodimerization activity`GO:0006952^biological_process^defense response`GO:0031347^biological_process^regulation of defense response`GO:2000022^biological_process^regulation of jasmonic acid mediated signaling pathway`GO:0010112^biological_process^regulation of systemic acquired resistance`GO:0009753^biological_process^r…
PB.6809.1		FK163_ARATH^FK163_ARATH^Q:302-538,H:84-160^75%ID^E:2.7e-28^RecName: Full=Peptidyl-prolyl cis-trans isomerase FKBP16-3, chloroplastic;^Eukaryota; Viridiplantae; Streptophyta; Embryophyta; Tracheophyta; Spermatophyta; Magnoliopsida; eudicotyledons; Gunneridae; Pentapetalae; rosids; malvids; Brassicales; Brassicaceae; Camelineae; Arabidopsis`FK163_ARATH^FK163_ARATH^Q:1407-1529,H:183-223^82.927%ID^E:…	COG0545^Peptidyl-prolyl cis-trans isomerase	KEGG:ath:AT2G43560`KO:K01802	GO:0009507^cellular_component^chloroplast`GO:0009570^cellular_component^chloroplast stroma`GO:0009534^cellular_component^chloroplast thylakoid`GO:0009543^cellular_component^chloroplast thylakoid lumen`GO:0005829^cellular_component^cytosol`GO:0009579^cellular_component^thylakoid`GO:0031977^cellular_component^thylakoid lumen`GO:0003755^molecular_function^peptidyl-prolyl cis-trans isomerase activity
PB.23719.1		LRKS6_ARATH^LRKS6_ARATH^Q:277-927,H:32-257^35.345%ID^E:1.26e-18^RecName: Full=L-type lectin-domain containing receptor kinase S.6 {ECO:0000303|PubMed:19773388};^Eukaryota; Viridiplantae; Streptophyta; Embryophyta; Tracheophyta; Spermatophyta; Magnoliopsida; eudicotyledons; Gunneridae; Pentapetalae; rosids; malvids; Brassicales; Brassicaceae; Camelineae; Arabidopsis	COG0515^Serine Threonine protein kinase	KEGG:ath:AT5G42120	GO:0016021^cellular_component^integral component of membrane`GO:0005886^cellular_component^plasma membrane`GO:0005524^molecular_function^ATP binding`GO:0030246^molecular_function^carbohydrate binding`GO:0004675^molecular_function^transmembrane receptor protein serine/threonine kinase activity`GO:0006952^biological_process^defense response`GO:0042742^biological_process^defense response to bacteriu…
PB.39095.1		.	.	.	.
PB.28946.2		EXLA3_ARATH^EXLA3_ARATH^Q:602-1129,H:86-258^49.444%ID^E:1.88e-44^RecName: Full=Expansin-like A3;^Eukaryota; Viridiplantae; Streptophyta; Embryophyta; Tracheophyta; Spermatophyta; Magnoliopsida; eudicotyledons; Gunneridae; Pentapetalae; rosids; malvids; Brassicales; Brassicaceae; Camelineae; Arabidopsis	ENOG410YDTV^expansin-like	KEGG:ath:AT3G45960	GO:0005829^cellular_component^cytosol`GO:0005576^cellular_component^extracellular region`GO:0009505^cellular_component^plant-type cell wall`GO:0009506^cellular_component^plasmodesma
PB.29700.3		ATHB6_ARATH^ATHB6_ARATH^Q:520-936,H:1-143^64.828%ID^E:9.69e-46^RecName: Full=Homeobox-leucine zipper protein ATHB-6;^Eukaryota; Viridiplantae; Streptophyta; Embryophyta; Tracheophyta; Spermatophyta; Magnoliopsida; eudicotyledons; Gunneridae; Pentapetalae; rosids; malvids; Brassicales; Brassicaceae; Camelineae; Arabidopsis	ENOG410Z2UE^homeobox-leucine zipper protein	KEGG:ath:AT2G22430`KO:K09338	GO:0005634^cellular_component^nucleus`GO:0003677^molecular_function^DNA binding`GO:0003700^molecular_function^DNA-binding transcription factor activity`GO:0043565^molecular_function^sequence-specific DNA binding`GO:0044212^molecular_function^transcription regulatory region DNA binding`GO:0009738^biological_process^abscisic acid-activated signaling pathway`GO:0009788^biological_process^negative re…
PB.35686.1		.	.	.	.
PB.14632.2		HAT4_ARATH^HAT4_ARATH^Q:1004-1429,H:107-249^73.103%ID^E:1.15e-58^RecName: Full=Homeobox-leucine zipper protein HAT4;^Eukaryota; Viridiplantae; Streptophyta; Embryophyta; Tracheophyta; Spermatophyta; Magnoliopsida; eudicotyledons; Gunneridae; Pentapetalae; rosids; malvids; Brassicales; Brassicaceae; Camelineae; Arabidopsis	ENOG410Z2UE^homeobox-leucine zipper protein	KEGG:ath:AT4G16780`KO:K09338	GO:0005634^cellular_component^nucleus`GO:0003700^molecular_function^DNA-binding transcription factor activity`GO:0042803^molecular_function^protein homodimerization activity`GO:0043565^molecular_function^sequence-specific DNA binding`GO:0010311^biological_process^lateral root formation`GO:0045892^biological_process^negative regulation of transcription, DNA-templated`GO:0010017^biological_process^…
PB.28837.1		GGP5_ARATH^GGP5_ARATH^Q:137-355,H:5-77^43.836%ID^E:1.01e-12^RecName: Full=Gamma-glutamyl peptidase 5 {ECO:0000305};^Eukaryota; Viridiplantae; Streptophyta; Embryophyta; Tracheophyta; Spermatophyta; Magnoliopsida; eudicotyledons; Gunneridae; Pentapetalae; rosids; malvids; Brassicales; Brassicaceae; Camelineae; Arabidopsis	COG0518^Catalyzes the synthesis of GMP from XMP (By similarity)	KEGG:ath:AT2G23970`KO:K22314	GO:0005829^cellular_component^cytosol`GO:0008233^molecular_function^peptidase activity
PB.17510.1		UNCL_ARATH^UNCL_ARATH^Q:318-587,H:85-174^63.333%ID^E:3.99e-30^RecName: Full=Serine/threonine-protein kinase UCNL {ECO:0000305};^Eukaryota; Viridiplantae; Streptophyta; Embryophyta; Tracheophyta; Spermatophyta; Magnoliopsida; eudicotyledons; Gunneridae; Pentapetalae; rosids; malvids; Brassicales; Brassicaceae; Camelineae; Arabidopsis`UNCL_ARATH^UNCL_ARATH^Q:856-990,H:259-303^73.333%ID^E:2.71e-16^R…	ENOG410XQ0C^serine threonine-protein kinase	KEGG:ath:AT3G20830	GO:0005737^cellular_component^cytoplasm`GO:0005634^cellular_component^nucleus`GO:0005886^cellular_component^plasma membrane`GO:0005524^molecular_function^ATP binding`GO:0016301^molecular_function^kinase activity`GO:0004674^molecular_function^protein serine/threonine kinase activity`GO:0006468^biological_process^protein phosphorylation
PB.24804.3		.	.	.	.
PB.27670.1		SR34_ARATH^SR34_ARATH^Q:91-642,H:1-195^62.051%ID^E:2.24e-72^RecName: Full=Serine/arginine-rich-splicing factor SR34;^Eukaryota; Viridiplantae; Streptophyta; Embryophyta; Tracheophyta; Spermatophyta; Magnoliopsida; eudicotyledons; Gunneridae; Pentapetalae; rosids; malvids; Brassicales; Brassicaceae; Camelineae; Arabidopsis	COG0724^Rna-binding protein	KEGG:ath:AT1G02840`KO:K12890	GO:0035061^cellular_component^interchromatin granule`GO:0016607^cellular_component^nuclear speck`GO:0005634^cellular_component^nucleus`GO:0005681^cellular_component^spliceosomal complex`GO:0003729^molecular_function^mRNA binding`GO:0003723^molecular_function^RNA binding`GO:0045292^biological_process^mRNA cis splicing, via spliceosome`GO:0000381^biological_process^regulation of alternative mRNA sp…
PB.41555.1		.	.	.	.
PB.28224.6		AB26B_ARATH^AB26B_ARATH^Q:1358-2263,H:398-699^73.841%ID^E:0^RecName: Full=ABC transporter B family member 26, chloroplastic;^Eukaryota; Viridiplantae; Streptophyta; Embryophyta; Tracheophyta; Spermatophyta; Magnoliopsida; eudicotyledons; Gunneridae; Pentapetalae; rosids; malvids; Brassicales; Brassicaceae; Camelineae; Arabidopsis`AB26B_ARATH^AB26B_ARATH^Q:487-1365,H:108-400^63.481%ID^E:0^RecName:…	COG1132^(ABC) transporter	KEGG:ath:AT1G70610	GO:0009507^cellular_component^chloroplast`GO:0009941^cellular_component^chloroplast envelope`GO:0031969^cellular_component^chloroplast membrane`GO:0016021^cellular_component^integral component of membrane`GO:0005739^cellular_component^mitochondrion`GO:0005524^molecular_function^ATP binding`GO:0016887^molecular_function^ATPase activity`GO:0042626^molecular_function^ATPase-coupled transmembrane tra…
PB.23827.1		PTR6_ARATH^PTR6_ARATH^Q:135-1853,H:1-568^50.172%ID^E:0^RecName: Full=Protein NRT1/ PTR FAMILY 1.2;^Eukaryota; Viridiplantae; Streptophyta; Embryophyta; Tracheophyta; Spermatophyta; Magnoliopsida; eudicotyledons; Gunneridae; Pentapetalae; rosids; malvids; Brassicales; Brassicaceae; Camelineae; Arabidopsis	COG3104^transporter	KEGG:ath:AT1G52190	GO:0016021^cellular_component^integral component of membrane`GO:0005634^cellular_component^nucleus`GO:0005886^cellular_component^plasma membrane`GO:0080054^molecular_function^low-affinity nitrate transmembrane transporter activity`GO:0035673^molecular_function^oligopeptide transmembrane transporter activity`GO:1904680^molecular_function^peptide transmembrane transporter activity`GO:0015333^molecu…
PB.35687.1		RIP0_DIACA^RIP0_DIACA^Q:762-1223,H:127-279^64.151%ID^E:8.39e-87^RecName: Full=Antiviral protein DAP-30;^Eukaryota; Viridiplantae; Streptophyta; Embryophyta; Tracheophyta; Spermatophyta; Magnoliopsida; eudicotyledons; Gunneridae; Pentapetalae; Caryophyllales; Caryophyllaceae; Caryophylleae; Dianthus`RIP0_DIACA^RIP0_DIACA^Q:385-672,H:1-97^76.289%ID^E:8.39e-87^RecName: Full=Antiviral protein DAP-30;…	.	.	GO:0030598^molecular_function^rRNA N-glycosylase activity`GO:0090729^molecular_function^toxin activity`GO:0006952^biological_process^defense response`GO:0017148^biological_process^negative regulation of translation`GO:0009405^biological_process^pathogenesis`GO:0050688^biological_process^regulation of defense response to virus
PB.30181.1		ERECT_ARATH^ERECT_ARATH^Q:749-2413,H:59-580^45.868%ID^E:0^RecName: Full=LRR receptor-like serine/threonine-protein kinase ERECTA {ECO:0000303|PubMed:8624444};^Eukaryota; Viridiplantae; Streptophyta; Embryophyta; Tracheophyta; Spermatophyta; Magnoliopsida; eudicotyledons; Gunneridae; Pentapetalae; rosids; malvids; Brassicales; Brassicaceae; Camelineae; Arabidopsis`ERECT_ARATH^ERECT_ARATH^Q:2491-34…	COG0515^Serine Threonine protein kinase`COG4886^leucine Rich Repeat	KEGG:ath:AT2G26330`KO:K20718	GO:0016021^cellular_component^integral component of membrane`GO:0005739^cellular_component^mitochondrion`GO:0005886^cellular_component^plasma membrane`GO:0005524^molecular_function^ATP binding`GO:0042277^molecular_function^peptide binding`GO:0004674^molecular_function^protein serine/threonine kinase activity`GO:0033612^molecular_function^receptor serine/threonine kinase binding`GO:0005102^molecul…
PB.7650.1		Y531_METJA^Y531_METJA^Q:315-572,H:84-168^34.884%ID^E:1.4e-08^RecName: Full=Universal stress protein MJ0531;^Archaea; Euryarchaeota; Methanomada group; Methanococci; Methanococcales; Methanocaldococcaceae; Methanocaldococcus	COG0589^Universal stress protein	KEGG:mja:MJ_0531	.
PB.31890.6		INO1_MESCR^INO1_MESCR^Q:195-1727,H:1-512^90.625%ID^E:0^RecName: Full=Inositol-3-phosphate synthase;^Eukaryota; Viridiplantae; Streptophyta; Embryophyta; Tracheophyta; Spermatophyta; Magnoliopsida; eudicotyledons; Gunneridae; Pentapetalae; Caryophyllales; Aizoaceae; Mesembryanthemum; Cryophytum	.	.	GO:0005737^cellular_component^cytoplasm`GO:0004512^molecular_function^inositol-3-phosphate synthase activity`GO:0006021^biological_process^inositol biosynthetic process`GO:0008654^biological_process^phospholipid biosynthetic process
PB.18377.1		ACS_ARATH^ACS_ARATH^Q:1482-2309,H:467-742^91.304%ID^E:0^RecName: Full=Acetyl-coenzyme A synthetase, chloroplastic/glyoxysomal;^Eukaryota; Viridiplantae; Streptophyta; Embryophyta; Tracheophyta; Spermatophyta; Magnoliopsida; eudicotyledons; Gunneridae; Pentapetalae; rosids; malvids; Brassicales; Brassicaceae; Camelineae; Arabidopsis`ACS_ARATH^ACS_ARATH^Q:932-1486,H:284-468^77.838%ID^E:0^RecName: F…	COG0365^Catalyzes the conversion of acetate into acetyl-CoA (AcCoA), an essential intermediate at the junction of anabolic and catabolic pathways. AcsA undergoes a two-step reaction. In the first half reaction, AcsA combines acetate with ATP to form acetyl-adenylate (AcAMP) intermediate. In the second half reaction, it can then transfer the acetyl group from AcAMP to the sulfhydryl group of CoA, …	KEGG:ath:AT5G36880`KO:K01895	GO:0009507^cellular_component^chloroplast`GO:0009570^cellular_component^chloroplast stroma`GO:0005829^cellular_component^cytosol`GO:0009514^cellular_component^glyoxysome`GO:0003987^molecular_function^acetate-CoA ligase activity`GO:0016208^molecular_function^AMP binding`GO:0005524^molecular_function^ATP binding`GO:0006083^biological_process^acetate metabolic process`GO:0019427^biological_process^a…
PB.17934.1		TIC32_PEA^TIC32_PEA^Q:454-1074,H:60-266^76.812%ID^E:1.01e-123^RecName: Full=Short-chain dehydrogenase TIC 32, chloroplastic {ECO:0000303|PubMed:15180984};^Eukaryota; Viridiplantae; Streptophyta; Embryophyta; Tracheophyta; Spermatophyta; Magnoliopsida; eudicotyledons; Gunneridae; Pentapetalae; rosids; fabids; Fabales; Fabaceae; Papilionoideae; 50 kb inversion clade; NPAAA clade; Hologalegina; IRL …	.	.	GO:0009706^cellular_component^chloroplast inner membrane`GO:0005516^molecular_function^calmodulin binding`GO:0016491^molecular_function^oxidoreductase activity`GO:0015031^biological_process^protein transport
PB.43089.1		ADH1_SOLTU^ADH1_SOLTU^Q:1307-1486,H:229-288^75%ID^E:3.87e-56^RecName: Full=Alcohol dehydrogenase 1 {ECO:0000303|PubMed:2102855};^Eukaryota; Viridiplantae; Streptophyta; Embryophyta; Tracheophyta; Spermatophyta; Magnoliopsida; eudicotyledons; Gunneridae; Pentapetalae; asterids; lamiids; Solanales; Solanaceae; Solanoideae; Solaneae; Solanum`ADH1_SOLTU^ADH1_SOLTU^Q:1567-1746,H:283-342^70%ID^E:3.87e-…	COG1062^alcohol dehydrogenase	.	GO:0005737^cellular_component^cytoplasm`GO:0004022^molecular_function^alcohol dehydrogenase (NAD+) activity`GO:0008270^molecular_function^zinc ion binding
PB.36330.2		SUN3_ARATH^SUN3_ARATH^Q:1042-1938,H:259-574^47.785%ID^E:5.94e-78^RecName: Full=SUN domain-containing protein 3 {ECO:0000305};^Eukaryota; Viridiplantae; Streptophyta; Embryophyta; Tracheophyta; Spermatophyta; Magnoliopsida; eudicotyledons; Gunneridae; Pentapetalae; rosids; malvids; Brassicales; Brassicaceae; Camelineae; Arabidopsis`SUN3_ARATH^SUN3_ARATH^Q:917-1042,H:218-259^61.905%ID^E:5.94e-78^Re…	ENOG41116S0^SUN domain containing ossification factor	KEGG:ath:AT1G22882	GO:0005737^cellular_component^cytoplasm`GO:0005783^cellular_component^endoplasmic reticulum`GO:0005789^cellular_component^endoplasmic reticulum membrane`GO:0016021^cellular_component^integral component of membrane`GO:0016020^cellular_component^membrane`GO:0005635^cellular_component^nuclear envelope`GO:0031965^cellular_component^nuclear membrane`GO:0005886^cellular_component^plasma membrane`GO:004…
PB.41466.1		DIOX5_ARATH^DIOX5_ARATH^Q:578-1129,H:188-371^71.739%ID^E:8.44e-139^RecName: Full=Probable 2-oxoglutarate-dependent dioxygenase At5g05600 {ECO:0000305};^Eukaryota; Viridiplantae; Streptophyta; Embryophyta; Tracheophyta; Spermatophyta; Magnoliopsida; eudicotyledons; Gunneridae; Pentapetalae; rosids; malvids; Brassicales; Brassicaceae; Camelineae; Arabidopsis`DIOX5_ARATH^DIOX5_ARATH^Q:63-572,H:16-18…	COG3491^2OGFe(II) oxygenase	KEGG:ath:AT5G05600	GO:0005829^cellular_component^cytosol`GO:0051213^molecular_function^dioxygenase activity`GO:0120091^molecular_function^jasmonic acid hydrolase`GO:0046872^molecular_function^metal ion binding`GO:0097237^biological_process^cellular response to toxic substance`GO:0009813^biological_process^flavonoid biosynthetic process`GO:2000022^biological_process^regulation of jasmonic acid mediated signaling pat…
PB.17648.3		UXS2_ARATH^UXS2_ARATH^Q:1174-1851,H:207-432^92.92%ID^E:9e-149^RecName: Full=UDP-glucuronic acid decarboxylase 2;^Eukaryota; Viridiplantae; Streptophyta; Embryophyta; Tracheophyta; Spermatophyta; Magnoliopsida; eudicotyledons; Gunneridae; Pentapetalae; rosids; malvids; Brassicales; Brassicaceae; Camelineae; Arabidopsis`UXS2_ARATH^UXS2_ARATH^Q:77-694,H:1-206^59.903%ID^E:2.68e-60^RecName: Full=UDP-g…	COG0451^Nad-dependent epimerase dehydratase	KEGG:ath:AT3G62830`KO:K08678	GO:0005737^cellular_component^cytoplasm`GO:0005768^cellular_component^endosome`GO:0005794^cellular_component^Golgi apparatus`GO:0032580^cellular_component^Golgi cisterna membrane`GO:0000139^cellular_component^Golgi membrane`GO:0000138^cellular_component^Golgi trans cisterna`GO:0016021^cellular_component^integral component of membrane`GO:0016020^cellular_component^membrane`GO:0005886^cellular_comp…
PB.11087.4		RBL9_ARATH^RBL9_ARATH^Q:650-1855,H:1-403^40%ID^E:2.6e-91^RecName: Full=RHOMBOID-like protein 9, chloroplastic {ECO:0000303|PubMed:17181860};^Eukaryota; Viridiplantae; Streptophyta; Embryophyta; Tracheophyta; Spermatophyta; Magnoliopsida; eudicotyledons; Gunneridae; Pentapetalae; rosids; malvids; Brassicales; Brassicaceae; Camelineae; Arabidopsis	COG0705^rhomboid family	KEGG:ath:AT5G38510	GO:0031969^cellular_component^chloroplast membrane`GO:0016021^cellular_component^integral component of membrane`GO:0004252^molecular_function^serine-type endopeptidase activity
PB.29444.6		C7A14_ARATH^C7A14_ARATH^Q:1889-2311,H:372-511^62.411%ID^E:1.48e-50^RecName: Full=Cytochrome P450 72A14;^Eukaryota; Viridiplantae; Streptophyta; Embryophyta; Tracheophyta; Spermatophyta; Magnoliopsida; eudicotyledons; Gunneridae; Pentapetalae; rosids; malvids; Brassicales; Brassicaceae; Camelineae; Arabidopsis`C7A14_ARATH^C7A14_ARATH^Q:1317-1727,H:247-374^50.365%ID^E:1.33e-34^RecName: Full=Cytochr…	COG2124^Cytochrome p450	KEGG:ath:AT3G14680	GO:0016021^cellular_component^integral component of membrane`GO:0020037^molecular_function^heme binding`GO:0005506^molecular_function^iron ion binding`GO:0004497^molecular_function^monooxygenase activity`GO:0016705^molecular_function^oxidoreductase activity, acting on paired donors, with incorporation or reduction of molecular oxygen
PB.9037.3		TEB_ARATH^TEB_ARATH^Q:2358-5183,H:1222-2154^58.368%ID^E:0^RecName: Full=Helicase and polymerase-containing protein TEBICHI;^Eukaryota; Viridiplantae; Streptophyta; Embryophyta; Tracheophyta; Spermatophyta; Magnoliopsida; eudicotyledons; Gunneridae; Pentapetalae; rosids; malvids; Brassicales; Brassicaceae; Camelineae; Arabidopsis`TEB_ARATH^TEB_ARATH^Q:371-2356,H:560-1221^74.926%ID^E:0^RecName: Ful…	COG0749^DNA polymerase`COG1204^helicase	KEGG:ath:AT4G32700`KO:K02349	GO:0005737^cellular_component^cytoplasm`GO:0008409^molecular_function^5'-3' exonuclease activity`GO:0005524^molecular_function^ATP binding`GO:0003677^molecular_function^DNA binding`GO:0003887^molecular_function^DNA-directed DNA polymerase activity`GO:0004386^molecular_function^helicase activity`GO:0007049^biological_process^cell cycle`GO:0051301^biological_process^cell division`GO:0006261^biologi…
PB.6448.1		PFKA3_ARATH^PFKA3_ARATH^Q:155-1480,H:8-456^76.889%ID^E:0^RecName: Full=ATP-dependent 6-phosphofructokinase 3 {ECO:0000255|HAMAP-Rule:MF_03186};^Eukaryota; Viridiplantae; Streptophyta; Embryophyta; Tracheophyta; Spermatophyta; Magnoliopsida; eudicotyledons; Gunneridae; Pentapetalae; rosids; malvids; Brassicales; Brassicaceae; Camelineae; Arabidopsis	COG0205^phosphohexokinase	KEGG:ath:AT4G26270`KO:K00850	GO:0005829^cellular_component^cytosol`GO:0003872^molecular_function^6-phosphofructokinase activity`GO:0005524^molecular_function^ATP binding`GO:0046872^molecular_function^metal ion binding`GO:0071456^biological_process^cellular response to hypoxia`GO:0006002^biological_process^fructose 6-phosphate metabolic process`GO:0006096^biological_process^glycolytic process`GO:0010053^biological_process^roo…
PB.32101.1		NDHS_ARATH^NDHS_ARATH^Q:17-754,H:1-246^57.255%ID^E:1.07e-75^RecName: Full=NAD(P)H-quinone oxidoreductase subunit S, chloroplastic {ECO:0000305};^Eukaryota; Viridiplantae; Streptophyta; Embryophyta; Tracheophyta; Spermatophyta; Magnoliopsida; eudicotyledons; Gunneridae; Pentapetalae; rosids; malvids; Brassicales; Brassicaceae; Camelineae; Arabidopsis	ENOG41129S2^Protein of unknown function (DUF3252)	KEGG:ath:AT4G23890`KO:K00345	GO:0009507^cellular_component^chloroplast`GO:0009534^cellular_component^chloroplast thylakoid`GO:0009535^cellular_component^chloroplast thylakoid membrane`GO:0005829^cellular_component^cytosol`GO:0010598^cellular_component^NAD(P)H dehydrogenase complex (plastoquinone)`GO:0048038^molecular_function^quinone binding`GO:0009767^biological_process^photosynthetic electron transport chain
PB.18437.1		TPS3_RICCO^TPS3_RICCO^Q:112-834,H:17-246^46.058%ID^E:7.11e-53^RecName: Full=Probable terpene synthase 3;^Eukaryota; Viridiplantae; Streptophyta; Embryophyta; Tracheophyta; Spermatophyta; Magnoliopsida; eudicotyledons; Gunneridae; Pentapetalae; rosids; fabids; Malpighiales; Euphorbiaceae; Acalyphoideae; Acalypheae; Ricinus`TPS3_RICCO^TPS3_RICCO^Q:1317-1616,H:225-319^47%ID^E:4.04e-19^RecName: Full=…	.	KEGG:rcu:8282483`KO:K15803	GO:0000287^molecular_function^magnesium ion binding`GO:0010333^molecular_function^terpene synthase activity
PB.29446.1		C7254_GLYUR^C7254_GLYUR^Q:2063-2317,H:436-519^49.438%ID^E:1.81e-26^RecName: Full=11-oxo-beta-amyrin 30-oxidase;^Eukaryota; Viridiplantae; Streptophyta; Embryophyta; Tracheophyta; Spermatophyta; Magnoliopsida; eudicotyledons; Gunneridae; Pentapetalae; rosids; fabids; Fabales; Fabaceae; Papilionoideae; 50 kb inversion clade; NPAAA clade; Hologalegina; IRL clade; Galegeae; Glycyrrhiza`C7254_GLYUR^C7…	.	KEGG:ag:BAL45207`KO:K17873	GO:0016021^cellular_component^integral component of membrane`GO:0102375^molecular_function^11-oxo-beta-amyrin 30-oxidase activity`GO:0020037^molecular_function^heme binding`GO:0005506^molecular_function^iron ion binding`GO:0016709^molecular_function^oxidoreductase activity, acting on paired donors, with incorporation or reduction of molecular oxygen, NAD(P)H as one donor, and incorporation of one…
PB.2164.2		GSTT1_ARATH^GSTT1_ARATH^Q:119-769,H:4-221^60.092%ID^E:8.77e-91^RecName: Full=Glutathione S-transferase T1;^Eukaryota; Viridiplantae; Streptophyta; Embryophyta; Tracheophyta; Spermatophyta; Magnoliopsida; eudicotyledons; Gunneridae; Pentapetalae; rosids; malvids; Brassicales; Brassicaceae; Camelineae; Arabidopsis	COG0625^glutathione Stransferase	KEGG:ath:AT5G41210`KO:K00799	GO:0005737^cellular_component^cytoplasm`GO:0005634^cellular_component^nucleus`GO:0005777^cellular_component^peroxisome`GO:0009536^cellular_component^plastid`GO:0004364^molecular_function^glutathione transferase activity`GO:0004601^molecular_function^peroxidase activity`GO:0009407^biological_process^toxin catabolic process
PB.17453.2		RSH3C_ARATH^RSH3C_ARATH^Q:2279-3214,H:229-499^66.987%ID^E:5.89e-164^RecName: Full=Probable GTP diphosphokinase RSH3, chloroplastic;^Eukaryota; Viridiplantae; Streptophyta; Embryophyta; Tracheophyta; Spermatophyta; Magnoliopsida; eudicotyledons; Gunneridae; Pentapetalae; rosids; malvids; Brassicales; Brassicaceae; Camelineae; Arabidopsis`RSH3C_ARATH^RSH3C_ARATH^Q:3300-3659,H:499-615^72.5%ID^E:5.89…	COG0317^In eubacteria ppGpp (guanosine 3'-diphosphate 5-' diphosphate) is a mediator of the stringent response that coordinates a variety of cellular activities in response to changes in nutritional abundance (By similarity)	KEGG:ath:AT1G54130`KO:K00951	GO:0009507^cellular_component^chloroplast`GO:0005524^molecular_function^ATP binding`GO:0005525^molecular_function^GTP binding`GO:0008728^molecular_function^GTP diphosphokinase activity`GO:0016301^molecular_function^kinase activity`GO:0015970^biological_process^guanosine tetraphosphate biosynthetic process`GO:0010150^biological_process^leaf senescence`GO:0015979^biological_process^photosynthesis
PB.23777.3		ACLB1_ARATH^ACLB1_ARATH^Q:979-1686,H:300-534^74.79%ID^E:0^RecName: Full=ATP-citrate synthase beta chain protein 1;^Eukaryota; Viridiplantae; Streptophyta; Embryophyta; Tracheophyta; Spermatophyta; Magnoliopsida; eudicotyledons; Gunneridae; Pentapetalae; rosids; malvids; Brassicales; Brassicaceae; Camelineae; Arabidopsis`ACLB1_ARATH^ACLB1_ARATH^Q:476-910,H:133-277^92.414%ID^E:0^RecName: Full=ATP-c…	COG0074^Succinyl-CoA ligase ADP-forming subunit alpha`COG0372^citrate synthase	KEGG:ath:AT3G06650`KO:K01648	GO:0009346^cellular_component^citrate lyase complex`GO:0005829^cellular_component^cytosol`GO:0005524^molecular_function^ATP binding`GO:0003878^molecular_function^ATP citrate synthase activity`GO:0046872^molecular_function^metal ion binding`GO:0006085^biological_process^acetyl-CoA biosynthetic process`GO:0006633^biological_process^fatty acid biosynthetic process
PB.7731.1		E6_GOSHI^E6_GOSHI^Q:85-378,H:10-102^37.755%ID^E:4.47e-08^RecName: Full=Protein E6;^Eukaryota; Viridiplantae; Streptophyta; Embryophyta; Tracheophyta; Spermatophyta; Magnoliopsida; eudicotyledons; Gunneridae; Pentapetalae; rosids; malvids; Malvales; Malvaceae; Malvoideae; Gossypium	.	.	GO:0005618^cellular_component^cell wall`GO:0005576^cellular_component^extracellular region`GO:0090378^biological_process^seed trichome elongation
PB.13132.3		XDH1_ARATH^XDH1_ARATH^Q:232-4344,H:1-1361^74.49%ID^E:0^RecName: Full=Xanthine dehydrogenase 1;^Eukaryota; Viridiplantae; Streptophyta; Embryophyta; Tracheophyta; Spermatophyta; Magnoliopsida; eudicotyledons; Gunneridae; Pentapetalae; rosids; malvids; Brassicales; Brassicaceae; Camelineae; Arabidopsis	COG4630^xanthine dehydrogenase`COG4631^xanthine dehydrogenase	KEGG:ath:AT4G34890`KO:K00106	GO:0005829^cellular_component^cytosol`GO:0005886^cellular_component^plasma membrane`GO:0051537^molecular_function^2 iron, 2 sulfur cluster binding`GO:0009055^molecular_function^electron transfer activity`GO:0071949^molecular_function^FAD binding`GO:0005506^molecular_function^iron ion binding`GO:0004854^molecular_function^xanthine dehydrogenase activity`GO:0006145^biological_process^purine nucleob…
PB.25095.1		LTP1_MORNI^LTP1_MORNI^Q:182-442,H:1-87^43.678%ID^E:4.49e-11^RecName: Full=Non-specific lipid-transfer protein 1 {ECO:0000303|PubMed:19958316};^Eukaryota; Viridiplantae; Streptophyta; Embryophyta; Tracheophyta; Spermatophyta; Magnoliopsida; eudicotyledons; Gunneridae; Pentapetalae; rosids; fabids; Rosales; Moraceae; Morus	.	.	GO:0008289^molecular_function^lipid binding`GO:0006869^biological_process^lipid transport
PB.5251.1		PIL15_ORYSJ^PIL15_ORYSJ^Q:1042-1758,H:214-443^41.564%ID^E:3.36e-30^RecName: Full=Transcription factor PHYTOCHROME INTERACTING FACTOR-LIKE 15 {ECO:0000303|PubMed:17485859};^Eukaryota; Viridiplantae; Streptophyta; Embryophyta; Tracheophyta; Spermatophyta; Magnoliopsida; Liliopsida; Poales; Poaceae; BOP clade; Oryzoideae; Oryzeae; Oryzinae; Oryza; Oryza sativa	ENOG4111SYS^Transcription factor	.	GO:0005634^cellular_component^nucleus`GO:0003677^molecular_function^DNA binding`GO:0046983^molecular_function^protein dimerization activity`GO:0090229^biological_process^negative regulation of red or far-red light signaling pathway`GO:0006355^biological_process^regulation of transcription, DNA-templated
PB.5251.1		PIL15_ORYSJ^PIL15_ORYSJ^Q:1042-1758,H:214-443^41.564%ID^E:3.36e-30^RecName: Full=Transcription factor PHYTOCHROME INTERACTING FACTOR-LIKE 15 {ECO:0000303|PubMed:17485859};^Eukaryota; Viridiplantae; Streptophyta; Embryophyta; Tracheophyta; Spermatophyta; Magnoliopsida; Liliopsida; Poales; Poaceae; BOP clade; Oryzoideae; Oryzeae; Oryzinae; Oryza; Oryza sativa	ENOG4111SYS^Transcription factor	.	GO:0005634^cellular_component^nucleus`GO:0003677^molecular_function^DNA binding`GO:0046983^molecular_function^protein dimerization activity`GO:0090229^biological_process^negative regulation of red or far-red light signaling pathway`GO:0006355^biological_process^regulation of transcription, DNA-templated
PB.1856.1		SPX2_ARATH^SPX2_ARATH^Q:453-1325,H:6-287^67.881%ID^E:4.19e-115^RecName: Full=SPX domain-containing protein 2 {ECO:0000303|PubMed:18315545};^Eukaryota; Viridiplantae; Streptophyta; Embryophyta; Tracheophyta; Spermatophyta; Magnoliopsida; eudicotyledons; Gunneridae; Pentapetalae; rosids; malvids; Brassicales; Brassicaceae; Camelineae; Arabidopsis	COG5036^Vacuolar transporter chaperone	KEGG:ath:AT2G26660	GO:0005634^cellular_component^nucleus`GO:0071456^biological_process^cellular response to hypoxia`GO:0016036^biological_process^cellular response to phosphate starvation
PB.34484.2		Y9963_DICDI^Y9963_DICDI^Q:3472-3954,H:1172-1325^42.073%ID^E:6.83e-44^RecName: Full=Probable serine/threonine-protein kinase DDB_G0272254;^Eukaryota; Amoebozoa; Evosea; Eumycetozoa; Dictyostelids; Dictyosteliales; Dictyosteliaceae; Dictyostelium`Y9963_DICDI^Y9963_DICDI^Q:3138-3461,H:1063-1162^33.333%ID^E:6.83e-44^RecName: Full=Probable serine/threonine-protein kinase DDB_G0272254;^Eukaryota; Amoeb…	COG0515^Serine Threonine protein kinase	KEGG:ddi:DDB_G0272254	GO:0016021^cellular_component^integral component of membrane`GO:0005524^molecular_function^ATP binding`GO:0004674^molecular_function^protein serine/threonine kinase activity
PB.6128.2		APAG_MAGSA^APAG_MAGSA^Q:773-1135,H:5-122^47.934%ID^E:7.8e-31^RecName: Full=Protein ApaG {ECO:0000255|HAMAP-Rule:MF_00791};^Bacteria; Proteobacteria; Alphaproteobacteria; Rhodospirillales; Rhodospirillaceae; Magnetospirillum	COG2967^ApaG protein	KEGG:mag:amb4224`KO:K06195	.
PB.39070.1		.	.	.	.
PB.8577.4		.	.	.	.
PB.9309.1		ARGI1_ARATH^ARGI1_ARATH^Q:651-1358,H:50-284^46.442%ID^E:2.42e-44^RecName: Full=Arginase 1, mitochondrial;^Eukaryota; Viridiplantae; Streptophyta; Embryophyta; Tracheophyta; Spermatophyta; Magnoliopsida; eudicotyledons; Gunneridae; Pentapetalae; rosids; malvids; Brassicales; Brassicaceae; Camelineae; Arabidopsis`ARGI1_ARATH^ARGI1_ARATH^Q:844-1536,H:114-342^44.915%ID^E:9.56e-37^RecName: Full=Argina…	COG0010^hydrolase activity, acting on carbon-nitrogen (but not peptide) bonds, in linear amidines	KEGG:ath:AT4G08900`KO:K01476	GO:0005829^cellular_component^cytosol`GO:0005739^cellular_component^mitochondrion`GO:0008783^molecular_function^agmatinase activity`GO:0004053^molecular_function^arginase activity`GO:0050897^molecular_function^cobalt ion binding`GO:0006527^biological_process^arginine catabolic process`GO:0042742^biological_process^defense response to bacterium`GO:0033389^biological_process^putrescine biosynthetic…
PB.17296.3		ISPG_ARATH^ISPG_ARATH^Q:211-1968,H:8-593^81.741%ID^E:0^RecName: Full=4-hydroxy-3-methylbut-2-en-1-yl diphosphate synthase (ferredoxin), chloroplastic;^Eukaryota; Viridiplantae; Streptophyta; Embryophyta; Tracheophyta; Spermatophyta; Magnoliopsida; eudicotyledons; Gunneridae; Pentapetalae; rosids; malvids; Brassicales; Brassicaceae; Camelineae; Arabidopsis`ISPG_ARATH^ISPG_ARATH^Q:2024-2410,H:612-7…	COG0821^4-hydroxy-3-methylbut-2-en-1-yl diphosphate synthase activity	KEGG:ath:AT5G60600`KO:K03526	GO:0009507^cellular_component^chloroplast`GO:0009941^cellular_component^chloroplast envelope`GO:0009570^cellular_component^chloroplast stroma`GO:0009536^cellular_component^plastid`GO:0051539^molecular_function^4 iron, 4 sulfur cluster binding`GO:0046429^molecular_function^4-hydroxy-3-methylbut-2-en-1-yl diphosphate synthase activity`GO:0005506^molecular_function^iron ion binding`GO:0019288^biolog…
PB.10357.6		.	.	.	.
PB.9744.1		.	.	.	.
PB.35728.1		.	.	.	.
PB.31047.1		BSPA_POPDE^BSPA_POPDE^Q:961-1443,H:85-255^34.286%ID^E:2.7e-23^RecName: Full=Bark storage protein A;^Eukaryota; Viridiplantae; Streptophyta; Embryophyta; Tracheophyta; Spermatophyta; Magnoliopsida; eudicotyledons; Gunneridae; Pentapetalae; rosids; fabids; Malpighiales; Salicaceae; Saliceae; Populus`BSPA_POPDE^BSPA_POPDE^Q:127-372,H:5-86^40.964%ID^E:3.56e-08^RecName: Full=Bark storage protein A;^Eu…	.	.	GO:0003824^molecular_function^catalytic activity`GO:0045735^molecular_function^nutrient reservoir activity`GO:0009116^biological_process^nucleoside metabolic process
PB.23959.1		KNAT3_ARATH^KNAT3_ARATH^Q:210-992,H:147-407^85.985%ID^E:7.47e-151^RecName: Full=Homeobox protein knotted-1-like 3;^Eukaryota; Viridiplantae; Streptophyta; Embryophyta; Tracheophyta; Spermatophyta; Magnoliopsida; eudicotyledons; Gunneridae; Pentapetalae; rosids; malvids; Brassicales; Brassicaceae; Camelineae; Arabidopsis	ENOG410XPMQ^homeobox	KEGG:ath:AT5G25220	GO:0005829^cellular_component^cytosol`GO:0005634^cellular_component^nucleus`GO:0003677^molecular_function^DNA binding`GO:0003700^molecular_function^DNA-binding transcription factor activity`GO:0071345^biological_process^cellular response to cytokine stimulus`GO:0009722^biological_process^detection of cytokinin stimulus`GO:0009416^biological_process^response to light stimulus
PB.33347.1		NYC1_ORYSJ^NYC1_ORYSJ^Q:948-1625,H:269-494^84.956%ID^E:1.16e-177^RecName: Full=Probable chlorophyll(ide) b reductase NYC1, chloroplastic;^Eukaryota; Viridiplantae; Streptophyta; Embryophyta; Tracheophyta; Spermatophyta; Magnoliopsida; Liliopsida; Poales; Poaceae; BOP clade; Oryzoideae; Oryzeae; Oryzinae; Oryza; Oryza sativa`NYC1_ORYSJ^NYC1_ORYSJ^Q:223-717,H:34-216^57.377%ID^E:1.16e-177^RecName: F…	COG1028^Dehydrogenase reductase	KEGG:osa:4327178`KO:K13606	GO:0009535^cellular_component^chloroplast thylakoid membrane`GO:0016021^cellular_component^integral component of membrane`GO:0009536^cellular_component^plastid`GO:0034256^molecular_function^chlorophyll(ide) b reductase activity`GO:0016491^molecular_function^oxidoreductase activity`GO:0015996^biological_process^chlorophyll catabolic process`GO:0010304^biological_process^PSII associated light-harve…
PB.12611.2		GAGT3_ARATH^GAGT3_ARATH^Q:805-1632,H:177-453^60.65%ID^E:3.78e-173^RecName: Full=Glutathione hydrolase 3;^Eukaryota; Viridiplantae; Streptophyta; Embryophyta; Tracheophyta; Spermatophyta; Magnoliopsida; eudicotyledons; Gunneridae; Pentapetalae; rosids; malvids; Brassicales; Brassicaceae; Camelineae; Arabidopsis`GAGT3_ARATH^GAGT3_ARATH^Q:492-806,H:73-177^76.19%ID^E:3.78e-173^RecName: Full=Glutathio…	COG0405^gamma-glutamyltransferase activity	KEGG:ath:AT4G29210`KO:K18592	GO:0016021^cellular_component^integral component of membrane`GO:0005886^cellular_component^plasma membrane`GO:0005774^cellular_component^vacuolar membrane`GO:0005773^cellular_component^vacuole`GO:0016756^molecular_function^glutathione gamma-glutamylcysteinyltransferase activity`GO:0036374^molecular_function^glutathione hydrolase activity`GO:0102953^molecular_function^hypoglycin A gamma-glutamyl t…
PB.16046.1		TIF9_ARATH^TIF9_ARATH^Q:259-804,H:5-193^32.821%ID^E:3.91e-17^RecName: Full=Protein TIFY 9;^Eukaryota; Viridiplantae; Streptophyta; Embryophyta; Tracheophyta; Spermatophyta; Magnoliopsida; eudicotyledons; Gunneridae; Pentapetalae; rosids; malvids; Brassicales; Brassicaceae; Camelineae; Arabidopsis	ENOG410Z0XE^jasmonate-zim-domain protein 10	KEGG:ath:AT5G13220`KO:K13464	GO:0005634^cellular_component^nucleus`GO:0042803^molecular_function^protein homodimerization activity`GO:0006952^biological_process^defense response`GO:0031347^biological_process^regulation of defense response`GO:2000022^biological_process^regulation of jasmonic acid mediated signaling pathway`GO:0010112^biological_process^regulation of systemic acquired resistance`GO:0009753^biological_process^r…
PB.30149.1		SIGE_ARATH^SIGE_ARATH^Q:428-1939,H:24-516^62.109%ID^E:3.9e-180^RecName: Full=RNA polymerase sigma factor sigE, chloroplastic/mitochondrial;^Eukaryota; Viridiplantae; Streptophyta; Embryophyta; Tracheophyta; Spermatophyta; Magnoliopsida; eudicotyledons; Gunneridae; Pentapetalae; rosids; malvids; Brassicales; Brassicaceae; Camelineae; Arabidopsis	COG0568^Sigma factors are initiation factors that promote the attachment of RNA polymerase to specific initiation sites and are then released (By similarity)	KEGG:ath:AT5G24120`KO:K03093	GO:0009507^cellular_component^chloroplast`GO:0005739^cellular_component^mitochondrion`GO:0003677^molecular_function^DNA binding`GO:0003700^molecular_function^DNA-binding transcription factor activity`GO:0016987^molecular_function^sigma factor activity`GO:0071483^biological_process^cellular response to blue light`GO:0071472^biological_process^cellular response to salt stress`GO:0009658^biological_…
PB.18122.1		CID12_ARATH^CID12_ARATH^Q:744-1475,H:69-316^73.387%ID^E:1.22e-118^RecName: Full=Polyadenylate-binding protein-interacting protein 12;^Eukaryota; Viridiplantae; Streptophyta; Embryophyta; Tracheophyta; Spermatophyta; Magnoliopsida; eudicotyledons; Gunneridae; Pentapetalae; rosids; malvids; Brassicales; Brassicaceae; Camelineae; Arabidopsis`CID12_ARATH^CID12_ARATH^Q:963-1244,H:243-334^37.895%ID^E:1…	COG0724^Rna-binding protein	KEGG:ath:AT4G10610	GO:0005634^cellular_component^nucleus`GO:0000166^molecular_function^nucleotide binding`GO:0003723^molecular_function^RNA binding
PB.6936.1		.	.	.	.
PB.15490.1		PGR_ARATH^PGR_ARATH^Q:323-589,H:24-112^60.674%ID^E:2.27e-86^RecName: Full=Protein PGR {ECO:0000303|Ref.6};^Eukaryota; Viridiplantae; Streptophyta; Embryophyta; Tracheophyta; Spermatophyta; Magnoliopsida; eudicotyledons; Gunneridae; Pentapetalae; rosids; malvids; Brassicales; Brassicaceae; Camelineae; Arabidopsis`PGR_ARATH^PGR_ARATH^Q:586-774,H:112-174^77.778%ID^E:2.27e-86^RecName: Full=Protein PG…	ENOG410XQMT^Transmembrane protein 19	KEGG:ath:AT5G19930	GO:0016021^cellular_component^integral component of membrane`GO:0016020^cellular_component^membrane`GO:0005886^cellular_component^plasma membrane
PB.5674.3		RHB1A_ARATH^RHB1A_ARATH^Q:1238-1801,H:22-189^46.277%ID^E:8.41e-39^RecName: Full=Probable E3 ubiquitin-protein ligase RHB1A {ECO:0000305};^Eukaryota; Viridiplantae; Streptophyta; Embryophyta; Tracheophyta; Spermatophyta; Magnoliopsida; eudicotyledons; Gunneridae; Pentapetalae; rosids; malvids; Brassicales; Brassicaceae; Camelineae; Arabidopsis	ENOG41121N2^zinc ion binding	KEGG:ath:AT4G00335	GO:0005829^cellular_component^cytosol`GO:0046872^molecular_function^metal ion binding`GO:0004842^molecular_function^ubiquitin-protein transferase activity
PB.25594.1		.	.	.	.
PB.42185.2		RCCR_HORVU^RCCR_HORVU^Q:686-1078,H:64-193^35.878%ID^E:5.89e-27^RecName: Full=Red chlorophyll catabolite reductase;^Eukaryota; Viridiplantae; Streptophyta; Embryophyta; Tracheophyta; Spermatophyta; Magnoliopsida; Liliopsida; Poales; Poaceae; BOP clade; Pooideae; Triticodae; Triticeae; Hordeinae; Hordeum`RCCR_HORVU^RCCR_HORVU^Q:513-641,H:7-48^55.814%ID^E:5.89e-27^RecName: Full=Red chlorophyll catab…	ENOG4111JQP^red chlorophyll catabolite reductase	KEGG:ag:CAB77705`KO:K13545	GO:0009570^cellular_component^chloroplast stroma`GO:0051743^molecular_function^red chlorophyll catabolite reductase activity`GO:0015996^biological_process^chlorophyll catabolic process
PB.37808.1		RL141_ARATH^RL141_ARATH^Q:999-1133,H:78-122^88.889%ID^E:3.14e-28^RecName: Full=60S ribosomal protein L14-1;^Eukaryota; Viridiplantae; Streptophyta; Embryophyta; Tracheophyta; Spermatophyta; Magnoliopsida; eudicotyledons; Gunneridae; Pentapetalae; rosids; malvids; Brassicales; Brassicaceae; Camelineae; Arabidopsis`RL141_ARATH^RL141_ARATH^Q:883-996,H:39-76^78.947%ID^E:3.14e-28^RecName: Full=60S rib…	COG2163^(ribosomal) protein	KEGG:ath:AT2G20450`KO:K02875	GO:0022625^cellular_component^cytosolic large ribosomal subunit`GO:0005783^cellular_component^endoplasmic reticulum`GO:0005739^cellular_component^mitochondrion`GO:0009506^cellular_component^plasmodesma`GO:0005773^cellular_component^vacuole`GO:0003723^molecular_function^RNA binding`GO:0003735^molecular_function^structural constituent of ribosome`GO:0042273^biological_process^ribosomal large subuni…
PB.6066.1		.	.	.	.
PB.32594.1		SYFA_ARATH^SYFA_ARATH^Q:2232-2327,H:299-330^84.375%ID^E:5.17e-18^RecName: Full=Phenylalanine--tRNA ligase alpha subunit, cytoplasmic {ECO:0000305};^Eukaryota; Viridiplantae; Streptophyta; Embryophyta; Tracheophyta; Spermatophyta; Magnoliopsida; eudicotyledons; Gunneridae; Pentapetalae; rosids; malvids; Brassicales; Brassicaceae; Camelineae; Arabidopsis`SYFA_ARATH^SYFA_ARATH^Q:2048-2134,H:271-299^…	COG0016^phenylalanyL-tRNA synthetase, alpha subunit	KEGG:ath:AT4G39280`KO:K01889	GO:0005737^cellular_component^cytoplasm`GO:0005829^cellular_component^cytosol`GO:0009328^cellular_component^phenylalanine-tRNA ligase complex`GO:0005886^cellular_component^plasma membrane`GO:0005524^molecular_function^ATP binding`GO:0004826^molecular_function^phenylalanine-tRNA ligase activity`GO:0000049^molecular_function^tRNA binding`GO:0006432^biological_process^phenylalanyl-tRNA aminoacylation
PB.32077.1		Y1143_ARATH^Y1143_ARATH^Q:468-2558,H:24-717^45.863%ID^E:3.32e-176^RecName: Full=Probable LRR receptor-like serine/threonine-protein kinase At1g14390;^Eukaryota; Viridiplantae; Streptophyta; Embryophyta; Tracheophyta; Spermatophyta; Magnoliopsida; eudicotyledons; Gunneridae; Pentapetalae; rosids; malvids; Brassicales; Brassicaceae; Camelineae; Arabidopsis	ENOG410YDYY^LRR receptor-like serine threonine-protein kinase	KEGG:ath:AT1G14390	GO:0016021^cellular_component^integral component of membrane`GO:0005524^molecular_function^ATP binding`GO:0004674^molecular_function^protein serine/threonine kinase activity
PB.26766.2		SGR1_SOLLC^SGR1_SOLLC^Q:1043-1282,H:92-171^82.5%ID^E:3.53e-49^RecName: Full=Protein STAY-GREEN 1, chloroplastic {ECO:0000305};^Eukaryota; Viridiplantae; Streptophyta; Embryophyta; Tracheophyta; Spermatophyta; Magnoliopsida; eudicotyledons; Gunneridae; Pentapetalae; asterids; lamiids; Solanales; Solanaceae; Solanoideae; Solaneae; Solanum; Lycopersicon`SGR1_SOLLC^SGR1_SOLLC^Q:1276-1659,H:170-256^34…	ENOG4111UAI^Senescence-inducible chloroplast stay-green protein	KEGG:sly:778212`KO:K22013	GO:0009507^cellular_component^chloroplast`GO:0015996^biological_process^chlorophyll catabolic process
PB.19889.1		MO3_ARATH^MO3_ARATH^Q:179-1261,H:19-384^31.649%ID^E:4.97e-57^RecName: Full=Monooxygenase 3 {ECO:0000303|PubMed:10216258};^Eukaryota; Viridiplantae; Streptophyta; Embryophyta; Tracheophyta; Spermatophyta; Magnoliopsida; eudicotyledons; Gunneridae; Pentapetalae; rosids; malvids; Brassicales; Brassicaceae; Camelineae; Arabidopsis	COG0654^oxidoreductase activity, acting on paired donors, with incorporation or reduction of molecular oxygen, NAD(P)H as one donor, and incorporation of one atom of oxygen	KEGG:ath:AT5G05320	GO:0071949^molecular_function^FAD binding`GO:0004497^molecular_function^monooxygenase activity
PB.14.1		.	.	.	.
PB.1557.4		RHM1_ARATH^RHM1_ARATH^Q:263-2110,H:50-666^73.997%ID^E:0^RecName: Full=Trifunctional UDP-glucose 4,6-dehydratase/UDP-4-keto-6-deoxy-D-glucose 3,5-epimerase/UDP-4-keto-L-rhamnose-reductase RHM1 {ECO:0000305|PubMed:17190829};^Eukaryota; Viridiplantae; Streptophyta; Embryophyta; Tracheophyta; Spermatophyta; Magnoliopsida; eudicotyledons; Gunneridae; Pentapetalae; rosids; malvids; Brassicales; Brassic…	COG1088^dTDP-glucose 4-6-dehydratase	KEGG:ath:AT1G78570`KO:K12450	GO:0005829^cellular_component^cytosol`GO:0005739^cellular_component^mitochondrion`GO:0009506^cellular_component^plasmodesma`GO:0008460^molecular_function^dTDP-glucose 4,6-dehydratase activity`GO:0016853^molecular_function^isomerase activity`GO:0016491^molecular_function^oxidoreductase activity`GO:0050377^molecular_function^UDP-glucose 4,6-dehydratase activity`GO:0010280^molecular_function^UDP-L-r…
PB.17695.5		TGA7_ARATH^TGA7_ARATH^Q:1435-2148,H:4-242^49.6%ID^E:1.27e-93^RecName: Full=Transcription factor TGA7;^Eukaryota; Viridiplantae; Streptophyta; Embryophyta; Tracheophyta; Spermatophyta; Magnoliopsida; eudicotyledons; Gunneridae; Pentapetalae; rosids; malvids; Brassicales; Brassicaceae; Camelineae; Arabidopsis`TGA7_ARATH^TGA7_ARATH^Q:2147-2524,H:242-367^60.63%ID^E:1.27e-93^RecName: Full=Transcriptio…	ENOG410YEGW^Transcription factor	KEGG:ath:AT1G77920`KO:K14431	GO:0005634^cellular_component^nucleus`GO:0003700^molecular_function^DNA-binding transcription factor activity`GO:0043565^molecular_function^sequence-specific DNA binding`GO:0044212^molecular_function^transcription regulatory region DNA binding`GO:0042742^biological_process^defense response to bacterium`GO:0006351^biological_process^transcription, DNA-templated
PB.35046.5		HMDH1_HEVBR^HMDH1_HEVBR^Q:860-1300,H:319-465^91.156%ID^E:9.22e-113^RecName: Full=3-hydroxy-3-methylglutaryl-coenzyme A reductase 1;^Eukaryota; Viridiplantae; Streptophyta; Embryophyta; Tracheophyta; Spermatophyta; Magnoliopsida; eudicotyledons; Gunneridae; Pentapetalae; rosids; fabids; Malpighiales; Euphorbiaceae; Crotonoideae; Micrandreae; Hevea`HMDH1_HEVBR^HMDH1_HEVBR^Q:1299-1466,H:465-520^76.7…	.	.	GO:0005789^cellular_component^endoplasmic reticulum membrane`GO:0016021^cellular_component^integral component of membrane`GO:0031966^cellular_component^mitochondrial membrane`GO:0042170^cellular_component^plastid membrane`GO:0050662^molecular_function^coenzyme binding`GO:0004420^molecular_function^hydroxymethylglutaryl-CoA reductase (NADPH) activity`GO:0015936^biological_process^coenzyme A metabo…
PB.2283.5		IDN2_ARATH^IDN2_ARATH^Q:1334-2029,H:412-643^52.564%ID^E:2.49e-161^RecName: Full=Protein INVOLVED IN DE NOVO 2 {ECO:0000303|PubMed:19915591};^Eukaryota; Viridiplantae; Streptophyta; Embryophyta; Tracheophyta; Spermatophyta; Magnoliopsida; eudicotyledons; Gunneridae; Pentapetalae; rosids; malvids; Brassicales; Brassicaceae; Camelineae; Arabidopsis`IDN2_ARATH^IDN2_ARATH^Q:447-941,H:116-281^62.651%ID…	ENOG410YGHF^XH XS domain-containing protein	KEGG:ath:AT3G48670	GO:0003723^molecular_function^RNA binding`GO:0006342^biological_process^chromatin silencing`GO:0006306^biological_process^DNA methylation`GO:0031047^biological_process^gene silencing by RNA`GO:0010569^biological_process^regulation of double-strand break repair via homologous recombination`GO:0046686^biological_process^response to cadmium ion
PB.40818.2		PME_ACTDE^PME_ACTDE^Q:846-1784,H:9-321^76.358%ID^E:2.23e-175^RecName: Full=Pectinesterase;^Eukaryota; Viridiplantae; Streptophyta; Embryophyta; Tracheophyta; Spermatophyta; Magnoliopsida; eudicotyledons; Gunneridae; Pentapetalae; asterids; Ericales; Actinidiaceae; Actinidia	.	.	GO:0045330^molecular_function^aspartyl esterase activity`GO:0030599^molecular_function^pectinesterase activity`GO:0042545^biological_process^cell wall modification`GO:0045490^biological_process^pectin catabolic process
PB.14176.7		MYO1_ARATH^MYO1_ARATH^Q:222-1628,H:262-732^57.32%ID^E:1.08e-170^RecName: Full=Myosin-1;^Eukaryota; Viridiplantae; Streptophyta; Embryophyta; Tracheophyta; Spermatophyta; Magnoliopsida; eudicotyledons; Gunneridae; Pentapetalae; rosids; malvids; Brassicales; Brassicaceae; Camelineae; Arabidopsis`MYO1_ARATH^MYO1_ARATH^Q:1622-1981,H:731-851^59.524%ID^E:1.08e-170^RecName: Full=Myosin-1;^Eukaryota; Vir…	.	KEGG:ath:AT3G19960	GO:0005783^cellular_component^endoplasmic reticulum`GO:0005768^cellular_component^endosome`GO:0016459^cellular_component^myosin complex`GO:0009524^cellular_component^phragmoplast`GO:0009506^cellular_component^plasmodesma`GO:0051015^molecular_function^actin filament binding`GO:0005524^molecular_function^ATP binding`GO:0005516^molecular_function^calmodulin binding`GO:0003774^molecular_function^moto…
PB.39727.4		.	.	.	.
PB.27956.1		AMO_ARATH^AMO_ARATH^Q:1289-2224,H:401-710^67.093%ID^E:0^RecName: Full=Primary amine oxidase;^Eukaryota; Viridiplantae; Streptophyta; Embryophyta; Tracheophyta; Spermatophyta; Magnoliopsida; eudicotyledons; Gunneridae; Pentapetalae; rosids; malvids; Brassicales; Brassicaceae; Camelineae; Arabidopsis`AMO_ARATH^AMO_ARATH^Q:633-1295,H:185-403^62.162%ID^E:0^RecName: Full=Primary amine oxidase;^Eukaryo…	COG3733^amine oxidase	KEGG:ath:AT1G62810`KO:K00276	GO:0052595^molecular_function^aliphatic-amine oxidase activity`GO:0052594^molecular_function^aminoacetone:oxygen oxidoreductase(deaminating) activity`GO:0005507^molecular_function^copper ion binding`GO:0052596^molecular_function^phenethylamine:oxygen oxidoreductase (deaminating) activity`GO:0008131^molecular_function^primary amine oxidase activity`GO:0048038^molecular_function^quinone binding`GO:…
PB.26395.11		ACLA1_ARATH^ACLA1_ARATH^Q:64-1329,H:1-369^46.963%ID^E:7.74e-101^RecName: Full=ATP-citrate synthase alpha chain protein 1;^Eukaryota; Viridiplantae; Streptophyta; Embryophyta; Tracheophyta; Spermatophyta; Magnoliopsida; eudicotyledons; Gunneridae; Pentapetalae; rosids; malvids; Brassicales; Brassicaceae; Camelineae; Arabidopsis`ACLA1_ARATH^ACLA1_ARATH^Q:836-1426,H:207-401^40.476%ID^E:4.76e-15^RecN…	COG0045^Succinyl-CoA synthetase subunit beta	KEGG:ath:AT1G10670`KO:K01648	GO:0005829^cellular_component^cytosol`GO:0005524^molecular_function^ATP binding`GO:0003878^molecular_function^ATP citrate synthase activity`GO:0006629^biological_process^lipid metabolic process
PB.29162.1		SQE2_PANGI^SQE2_PANGI^Q:502-1059,H:91-277^80.749%ID^E:1.39e-179^RecName: Full=Squalene monooxygenase SE2 {ECO:0000305};^Eukaryota; Viridiplantae; Streptophyta; Embryophyta; Tracheophyta; Spermatophyta; Magnoliopsida; eudicotyledons; Gunneridae; Pentapetalae; asterids; campanulids; Apiales; Araliaceae; Panax`SQE2_PANGI^SQE2_PANGI^Q:1062-1853,H:279-541^66.914%ID^E:1.39e-179^RecName: Full=Squalene m…	.	.	GO:0016021^cellular_component^integral component of membrane`GO:0050660^molecular_function^flavin adenine dinucleotide binding`GO:0004506^molecular_function^squalene monooxygenase activity`GO:0009753^biological_process^response to jasmonic acid`GO:0016126^biological_process^sterol biosynthetic process`GO:0046246^biological_process^terpene biosynthetic process
PB.38003.2		UBC36_ARATH^UBC36_ARATH^Q:94-546,H:1-151^96.689%ID^E:1.44e-103^RecName: Full=Ubiquitin-conjugating enzyme E2 36;^Eukaryota; Viridiplantae; Streptophyta; Embryophyta; Tracheophyta; Spermatophyta; Magnoliopsida; eudicotyledons; Gunneridae; Pentapetalae; rosids; malvids; Brassicales; Brassicaceae; Camelineae; Arabidopsis	COG5078^ubiquitin-conjugating enzyme	KEGG:ath:AT1G16890`KO:K10580	GO:0005634^cellular_component^nucleus`GO:0005524^molecular_function^ATP binding`GO:0061631^molecular_function^ubiquitin conjugating enzyme activity`GO:0006301^biological_process^postreplication repair`GO:0070534^biological_process^protein K63-linked ubiquitination
PB.39432.4		KPYC_SOLTU^KPYC_SOLTU^Q:90-1619,H:1-510^90.196%ID^E:0^RecName: Full=Pyruvate kinase, cytosolic isozyme;^Eukaryota; Viridiplantae; Streptophyta; Embryophyta; Tracheophyta; Spermatophyta; Magnoliopsida; eudicotyledons; Gunneridae; Pentapetalae; asterids; lamiids; Solanales; Solanaceae; Solanoideae; Solaneae; Solanum	COG0469^Pyruvate kinase	KEGG:sot:102601328`KO:K00873	GO:0005737^cellular_component^cytoplasm`GO:0005524^molecular_function^ATP binding`GO:0016301^molecular_function^kinase activity`GO:0000287^molecular_function^magnesium ion binding`GO:0030955^molecular_function^potassium ion binding`GO:0004743^molecular_function^pyruvate kinase activity
PB.42972.5		.	.	.	.
PB.34425.1		FACR6_ARATH^FACR6_ARATH^Q:403-1146,H:73-306^48.387%ID^E:5e-107^RecName: Full=Fatty acyl-CoA reductase 6, chloroplastic {ECO:0000305};^Eukaryota; Viridiplantae; Streptophyta; Embryophyta; Tracheophyta; Spermatophyta; Magnoliopsida; eudicotyledons; Gunneridae; Pentapetalae; rosids; malvids; Brassicales; Brassicaceae; Camelineae; Arabidopsis`FACR6_ARATH^FACR6_ARATH^Q:1146-1889,H:307-545^43.775%ID^E:…	ENOG410XS7R^fatty-acyl-CoA reductase (alcohol-forming) activity	KEGG:ath:AT3G56700`KO:K13356	GO:0009507^cellular_component^chloroplast`GO:0102965^molecular_function^alcohol-forming fatty acyl-CoA reductase activity`GO:0080019^molecular_function^fatty-acyl-CoA reductase (alcohol-forming) activity`GO:0006629^biological_process^lipid metabolic process`GO:0035336^biological_process^long-chain fatty-acyl-CoA metabolic process`GO:0009611^biological_process^response to wounding`GO:0010345^biolo…
PB.21270.5		ORYA_ORYSJ^ORYA_ORYSJ^Q:30-1214,H:45-446^57.985%ID^E:2.02e-139^RecName: Full=Oryzain alpha chain;^Eukaryota; Viridiplantae; Streptophyta; Embryophyta; Tracheophyta; Spermatophyta; Magnoliopsida; Liliopsida; Poales; Poaceae; BOP clade; Oryzoideae; Oryzeae; Oryzinae; Oryza; Oryza sativa`ORYA_ORYSJ^ORYA_ORYSJ^Q:1042-1248,H:390-457^55.072%ID^E:4.74e-15^RecName: Full=Oryzain alpha chain;^Eukaryota; Vi…	COG4870^cathepsin	.	GO:0005615^cellular_component^extracellular space`GO:0005764^cellular_component^lysosome`GO:0004197^molecular_function^cysteine-type endopeptidase activity`GO:0051603^biological_process^proteolysis involved in cellular protein catabolic process
PB.4720.1		DAT2D_SOYBN^DAT2D_SOYBN^Q:219-1112,H:32-329^64.765%ID^E:6.82e-148^RecName: Full=Diacylglycerol O-acyltransferase 2D {ECO:0000305};^Eukaryota; Viridiplantae; Streptophyta; Embryophyta; Tracheophyta; Spermatophyta; Magnoliopsida; eudicotyledons; Gunneridae; Pentapetalae; rosids; fabids; Fabales; Fabaceae; Papilionoideae; 50 kb inversion clade; NPAAA clade; indigoferoid/millettioid clade; Phaseoleae…	ENOG410XTG3^o-acyltransferase	KEGG:gmx:100784657`KO:K22848	GO:0005789^cellular_component^endoplasmic reticulum membrane`GO:0016021^cellular_component^integral component of membrane`GO:0005811^cellular_component^lipid droplet`GO:0004144^molecular_function^diacylglycerol O-acyltransferase activity`GO:0006071^biological_process^glycerol metabolic process`GO:0019432^biological_process^triglyceride biosynthetic process
PB.9049.3		.	.	.	.
PB.20674.3		FL3H_MATIN^FL3H_MATIN^Q:385-1089,H:108-342^64.681%ID^E:1.01e-100^RecName: Full=Naringenin,2-oxoglutarate 3-dioxygenase;^Eukaryota; Viridiplantae; Streptophyta; Embryophyta; Tracheophyta; Spermatophyta; Magnoliopsida; eudicotyledons; Gunneridae; Pentapetalae; rosids; malvids; Brassicales; Brassicaceae; Anchonieae; Matthiola`FL3H_MATIN^FL3H_MATIN^Q:75-446,H:4-128^64.8%ID^E:1.18e-44^RecName: Full=Na…	.	.	GO:0031418^molecular_function^L-ascorbic acid binding`GO:0046872^molecular_function^metal ion binding`GO:0045486^molecular_function^naringenin 3-dioxygenase activity`GO:0009813^biological_process^flavonoid biosynthetic process
PB.23251.1		ATG8C_SOLTU^ATG8C_SOLTU^Q:184-537,H:1-118^94.915%ID^E:2.44e-77^RecName: Full=Autophagy-related protein 8C-like {ECO:0000305};^Eukaryota; Viridiplantae; Streptophyta; Embryophyta; Tracheophyta; Spermatophyta; Magnoliopsida; eudicotyledons; Gunneridae; Pentapetalae; asterids; lamiids; Solanales; Solanaceae; Solanoideae; Solaneae; Solanum	ENOG4111JAT^Microtubule-associated protein 1 light chain 3	KEGG:sot:102578628`KEGG:sot:102593150`KO:K08341	GO:0000421^cellular_component^autophagosome membrane`GO:0031410^cellular_component^cytoplasmic vesicle`GO:0005856^cellular_component^cytoskeleton`GO:0009705^cellular_component^plant-type vacuole membrane`GO:0000045^biological_process^autophagosome assembly`GO:0050832^biological_process^defense response to fungus
PB.16282.1		ACLA2_ARATH^ACLA2_ARATH^Q:269-1339,H:68-403^47.154%ID^E:2.14e-78^RecName: Full=ATP-citrate synthase alpha chain protein 2;^Eukaryota; Viridiplantae; Streptophyta; Embryophyta; Tracheophyta; Spermatophyta; Magnoliopsida; eudicotyledons; Gunneridae; Pentapetalae; rosids; malvids; Brassicales; Brassicaceae; Camelineae; Arabidopsis`ACLA2_ARATH^ACLA2_ARATH^Q:847-1266,H:259-383^55.714%ID^E:4.02e-33^Rec…	COG0045^Succinyl-CoA synthetase subunit beta	KEGG:ath:AT1G60810`KO:K01648	GO:0009346^cellular_component^citrate lyase complex`GO:0005829^cellular_component^cytosol`GO:0005524^molecular_function^ATP binding`GO:0003878^molecular_function^ATP citrate synthase activity`GO:0006085^biological_process^acetyl-CoA biosynthetic process`GO:0006629^biological_process^lipid metabolic process
PB.29444.2		C72A1_CATRO^C72A1_CATRO^Q:165-371,H:5-73^44.928%ID^E:1.67e-11^RecName: Full=Secologanin synthase;^Eukaryota; Viridiplantae; Streptophyta; Embryophyta; Tracheophyta; Spermatophyta; Magnoliopsida; eudicotyledons; Gunneridae; Pentapetalae; asterids; lamiids; Gentianales; Apocynaceae; Rauvolfioideae; Vinceae; Catharanthinae; Catharanthus	.	KEGG:ag:AAA33106`KO:K13400	GO:0016021^cellular_component^integral component of membrane`GO:0005774^cellular_component^vacuolar membrane`GO:0020037^molecular_function^heme binding`GO:0005506^molecular_function^iron ion binding`GO:0004497^molecular_function^monooxygenase activity`GO:0016705^molecular_function^oxidoreductase activity, acting on paired donors, with incorporation or reduction of molecular oxygen`GO:0050616^mole…
PB.39788.2		.	.	.	.
PB.4626.1		VA727_ARATH^VA727_ARATH^Q:124-660,H:1-178^79.888%ID^E:5.08e-101^RecName: Full=Vesicle-associated membrane protein 727;^Eukaryota; Viridiplantae; Streptophyta; Embryophyta; Tracheophyta; Spermatophyta; Magnoliopsida; eudicotyledons; Gunneridae; Pentapetalae; rosids; malvids; Brassicales; Brassicaceae; Camelineae; Arabidopsis`VA727_ARATH^VA727_ARATH^Q:648-839,H:175-238^78.125%ID^E:5.08e-101^RecName…	COG5143^Vesicle-associated membrane protein	KEGG:ath:AT3G54300`KO:K08511	GO:0033263^cellular_component^CORVET complex`GO:0031901^cellular_component^early endosome membrane`GO:0005768^cellular_component^endosome`GO:0016021^cellular_component^integral component of membrane`GO:0031201^cellular_component^SNARE complex`GO:0006623^biological_process^protein targeting to vacuole`GO:0007033^biological_process^vacuole organization`GO:0016192^biological_process^vesicle-mediated…
PB.37790.1		.	.	.	.
PB.39396.1		PAP6_ARATH^PAP6_ARATH^Q:718-1272,H:97-281^56.757%ID^E:4.82e-52^RecName: Full=Plastid-lipid-associated protein 6, chloroplastic {ECO:0000303|PubMed:16850419};^Eukaryota; Viridiplantae; Streptophyta; Embryophyta; Tracheophyta; Spermatophyta; Magnoliopsida; eudicotyledons; Gunneridae; Pentapetalae; rosids; malvids; Brassicales; Brassicaceae; Camelineae; Arabidopsis`PAP6_ARATH^PAP6_ARATH^Q:761-943,H:…	ENOG4111H8W^harpin binding protein 1	KEGG:ath:AT3G23400	GO:0009507^cellular_component^chloroplast`GO:0009941^cellular_component^chloroplast envelope`GO:0009534^cellular_component^chloroplast thylakoid`GO:0009535^cellular_component^chloroplast thylakoid membrane`GO:0005829^cellular_component^cytosol`GO:0005634^cellular_component^nucleus`GO:0005886^cellular_component^plasma membrane`GO:0010287^cellular_component^plastoglobule`GO:0009579^cellular_compone…
PB.29031.2		RD21B_ARATH^RD21B_ARATH^Q:402-986,H:127-321^71.282%ID^E:1.69e-110^RecName: Full=Probable cysteine protease RD21B {ECO:0000305};^Eukaryota; Viridiplantae; Streptophyta; Embryophyta; Tracheophyta; Spermatophyta; Magnoliopsida; eudicotyledons; Gunneridae; Pentapetalae; rosids; malvids; Brassicales; Brassicaceae; Camelineae; Arabidopsis`RD21B_ARATH^RD21B_ARATH^Q:139-372,H:41-121^59.259%ID^E:1.69e-110…	COG4870^cathepsin	KEGG:ath:AT5G43060	GO:0005829^cellular_component^cytosol`GO:0005783^cellular_component^endoplasmic reticulum`GO:0005615^cellular_component^extracellular space`GO:0005764^cellular_component^lysosome`GO:0099503^cellular_component^secretory vesicle`GO:0005773^cellular_component^vacuole`GO:0004197^molecular_function^cysteine-type endopeptidase activity`GO:0051603^biological_process^proteolysis involved in cellular prot…
PB.42439.1		AHK3_ARATH^AHK3_ARATH^Q:2235-3401,H:646-1030^57.868%ID^E:0^RecName: Full=Histidine kinase 3;^Eukaryota; Viridiplantae; Streptophyta; Embryophyta; Tracheophyta; Spermatophyta; Magnoliopsida; eudicotyledons; Gunneridae; Pentapetalae; rosids; malvids; Brassicales; Brassicaceae; Camelineae; Arabidopsis`AHK3_ARATH^AHK3_ARATH^Q:1001-1831,H:236-512^75.451%ID^E:0^RecName: Full=Histidine kinase 3;^Eukaryo…	COG0642^Histidine kinase	KEGG:ath:AT1G27320`KO:K14489	GO:0005789^cellular_component^endoplasmic reticulum membrane`GO:0016021^cellular_component^integral component of membrane`GO:0005634^cellular_component^nucleus`GO:0005886^cellular_component^plasma membrane`GO:0009884^molecular_function^cytokinin receptor activity`GO:0000155^molecular_function^phosphorelay sensor kinase activity`GO:0004673^molecular_function^protein histidine kinase activity`GO:00…
PB.42420.2		ACLB2_ARATH^ACLB2_ARATH^Q:105-1928,H:1-608^93.421%ID^E:0^RecName: Full=ATP-citrate synthase beta chain protein 2;^Eukaryota; Viridiplantae; Streptophyta; Embryophyta; Tracheophyta; Spermatophyta; Magnoliopsida; eudicotyledons; Gunneridae; Pentapetalae; rosids; malvids; Brassicales; Brassicaceae; Camelineae; Arabidopsis	COG0074^Succinyl-CoA ligase ADP-forming subunit alpha`COG0372^citrate synthase	KEGG:ath:AT5G49460`KO:K01648	GO:0009346^cellular_component^citrate lyase complex`GO:0005829^cellular_component^cytosol`GO:0005886^cellular_component^plasma membrane`GO:0005524^molecular_function^ATP binding`GO:0003878^molecular_function^ATP citrate synthase activity`GO:0046872^molecular_function^metal ion binding`GO:0006085^biological_process^acetyl-CoA biosynthetic process`GO:0006633^biological_process^fatty acid biosynthet…
PB.10990.1		.	.	.	.
PB.3597.1		GLOX_VITPS^GLOX_VITPS^Q:357-1274,H:15-320^43.218%ID^E:1.7e-97^RecName: Full=Aldehyde oxidase GLOX {ECO:0000305};^Eukaryota; Viridiplantae; Streptophyta; Embryophyta; Tracheophyta; Spermatophyta; Magnoliopsida; eudicotyledons; Gunneridae; Pentapetalae; rosids; Vitales; Vitaceae; Viteae; Vitis`GLOX_VITPS^GLOX_VITPS^Q:1373-1714,H:355-464^44.737%ID^E:1.7e-97^RecName: Full=Aldehyde oxidase GLOX {ECO:0…	.	.	GO:0005618^cellular_component^cell wall`GO:0005615^cellular_component^extracellular space`GO:0004031^molecular_function^aldehyde oxidase activity`GO:0102797^molecular_function^geranial:oxygen oxidoreductase activity`GO:0102798^molecular_function^heptaldehyde:oxygen oxidoreductase activity`GO:0050832^biological_process^defense response to fungus
PB.31894.1		INO1_MESCR^INO1_MESCR^Q:320-1852,H:1-512^90.625%ID^E:0^RecName: Full=Inositol-3-phosphate synthase;^Eukaryota; Viridiplantae; Streptophyta; Embryophyta; Tracheophyta; Spermatophyta; Magnoliopsida; eudicotyledons; Gunneridae; Pentapetalae; Caryophyllales; Aizoaceae; Mesembryanthemum; Cryophytum	.	.	GO:0005737^cellular_component^cytoplasm`GO:0004512^molecular_function^inositol-3-phosphate synthase activity`GO:0006021^biological_process^inositol biosynthetic process`GO:0008654^biological_process^phospholipid biosynthetic process
PB.17686.1		VPE_CITSI^VPE_CITSI^Q:241-1569,H:52-494^75.901%ID^E:0^RecName: Full=Vacuolar-processing enzyme;^Eukaryota; Viridiplantae; Streptophyta; Embryophyta; Tracheophyta; Spermatophyta; Magnoliopsida; eudicotyledons; Gunneridae; Pentapetalae; rosids; malvids; Sapindales; Rutaceae; Aurantioideae; Citrus	.	KEGG:cit:102612763`KO:K01369	GO:0008234^molecular_function^cysteine-type peptidase activity
PB.42930.3		SAHH_MESCR^SAHH_MESCR^Q:2040-2789,H:236-485^91.6%ID^E:0^RecName: Full=Adenosylhomocysteinase;^Eukaryota; Viridiplantae; Streptophyta; Embryophyta; Tracheophyta; Spermatophyta; Magnoliopsida; eudicotyledons; Gunneridae; Pentapetalae; Caryophyllales; Aizoaceae; Mesembryanthemum; Cryophytum`SAHH_MESCR^SAHH_MESCR^Q:1481-1918,H:92-237^92.466%ID^E:0^RecName: Full=Adenosylhomocysteinase;^Eukaryota; Viri…	.	.	GO:0004013^molecular_function^adenosylhomocysteinase activity`GO:0006730^biological_process^one-carbon metabolic process
PB.16882.1		APRR5_ARATH^APRR5_ARATH^Q:176-1858,H:27-552^42.289%ID^E:3.55e-112^RecName: Full=Two-component response regulator-like APRR5;^Eukaryota; Viridiplantae; Streptophyta; Embryophyta; Tracheophyta; Spermatophyta; Magnoliopsida; eudicotyledons; Gunneridae; Pentapetalae; rosids; malvids; Brassicales; Brassicaceae; Camelineae; Arabidopsis	COG5641^Transcription factor	KEGG:ath:AT5G24470`KO:K12130	GO:0005634^cellular_component^nucleus`GO:0000160^biological_process^phosphorelay signal transduction system`GO:0048511^biological_process^rhythmic process
PB.35095.7		PPDK_MESCR^PPDK_MESCR^Q:1256-3007,H:354-937^91.096%ID^E:0^RecName: Full=Pyruvate, phosphate dikinase, chloroplastic;^Eukaryota; Viridiplantae; Streptophyta; Embryophyta; Tracheophyta; Spermatophyta; Magnoliopsida; eudicotyledons; Gunneridae; Pentapetalae; Caryophyllales; Aizoaceae; Mesembryanthemum; Cryophytum`PPDK_MESCR^PPDK_MESCR^Q:114-1184,H:1-354^77.348%ID^E:2.13e-179^RecName: Full=Pyruvate, …	.	.	GO:0009507^cellular_component^chloroplast`GO:0005524^molecular_function^ATP binding`GO:0016301^molecular_function^kinase activity`GO:0046872^molecular_function^metal ion binding`GO:0050242^molecular_function^pyruvate, phosphate dikinase activity`GO:0015979^biological_process^photosynthesis`GO:0006090^biological_process^pyruvate metabolic process
PB.37144.1		.	.	.	.
PB.40700.3		UVR8_ARATH^UVR8_ARATH^Q:3-107,H:365-399^62.857%ID^E:1.15e-12^RecName: Full=Ultraviolet-B receptor UVR8;^Eukaryota; Viridiplantae; Streptophyta; Embryophyta; Tracheophyta; Spermatophyta; Magnoliopsida; eudicotyledons; Gunneridae; Pentapetalae; rosids; malvids; Brassicales; Brassicaceae; Camelineae; Arabidopsis`UVR8_ARATH^UVR8_ARATH^Q:125-235,H:406-440^56.757%ID^E:1.15e-12^RecName: Full=Ultraviolet…	COG5184^regulator of chromosome condensation	KEGG:ath:AT5G63860	GO:0000785^cellular_component^chromatin`GO:0005829^cellular_component^cytosol`GO:0005634^cellular_component^nucleus`GO:0009536^cellular_component^plastid`GO:0003682^molecular_function^chromatin binding`GO:0005085^molecular_function^guanyl-nucleotide exchange factor activity`GO:0042802^molecular_function^identical protein binding`GO:0009881^molecular_function^photoreceptor activity`GO:0042803^mole…
PB.42616.5		MED17_ARATH^MED17_ARATH^Q:256-951,H:114-348^51.915%ID^E:5.19e-84^RecName: Full=Mediator of RNA polymerase II transcription subunit 17;^Eukaryota; Viridiplantae; Streptophyta; Embryophyta; Tracheophyta; Spermatophyta; Magnoliopsida; eudicotyledons; Gunneridae; Pentapetalae; rosids; malvids; Brassicales; Brassicaceae; Camelineae; Arabidopsis`MED17_ARATH^MED17_ARATH^Q:1037-1273,H:375-454^51.25%ID^E:…	ENOG410ZFCQ^Subunit 17 of Mediator complex	KEGG:ath:AT5G20170`KO:K15133	GO:0070847^cellular_component^core mediator complex`GO:0016592^cellular_component^mediator complex`GO:0003712^molecular_function^transcription coregulator activity`GO:0035196^biological_process^production of miRNAs involved in gene silencing by miRNA`GO:0006357^biological_process^regulation of transcription by RNA polymerase II
PB.12577.1		RING4_ARATH^RING4_ARATH^Q:200-1117,H:83-355^52.922%ID^E:1.15e-86^RecName: Full=E3 ubiquitin-protein ligase At4g11680;^Eukaryota; Viridiplantae; Streptophyta; Embryophyta; Tracheophyta; Spermatophyta; Magnoliopsida; eudicotyledons; Gunneridae; Pentapetalae; rosids; malvids; Brassicales; Brassicaceae; Camelineae; Arabidopsis`RING4_ARATH^RING4_ARATH^Q:1125-1211,H:358-386^82.759%ID^E:5.01e-09^RecName…	ENOG41121N2^zinc ion binding	KEGG:ath:AT4G11680	GO:0016021^cellular_component^integral component of membrane`GO:0005774^cellular_component^vacuolar membrane`GO:0046872^molecular_function^metal ion binding`GO:0016740^molecular_function^transferase activity`GO:0016567^biological_process^protein ubiquitination
PB.17136.1		.	.	.	.
PB.14995.2		CYTA_HELAN^CYTA_HELAN^Q:169-411,H:2-82^67.901%ID^E:7.63e-33^RecName: Full=Cysteine proteinase inhibitor A;^Eukaryota; Viridiplantae; Streptophyta; Embryophyta; Tracheophyta; Spermatophyta; Magnoliopsida; eudicotyledons; Gunneridae; Pentapetalae; asterids; campanulids; Asterales; Asteraceae; Asteroideae; Heliantheae alliance; Heliantheae; Helianthus	.	.	GO:0004869^molecular_function^cysteine-type endopeptidase inhibitor activity
PB.14418.1		METK2_DIACA^METK2_DIACA^Q:90-1277,H:1-396^96.97%ID^E:0^RecName: Full=S-adenosylmethionine synthase 2;^Eukaryota; Viridiplantae; Streptophyta; Embryophyta; Tracheophyta; Spermatophyta; Magnoliopsida; eudicotyledons; Gunneridae; Pentapetalae; Caryophyllales; Caryophyllaceae; Caryophylleae; Dianthus	.	.	GO:0005737^cellular_component^cytoplasm`GO:0005524^molecular_function^ATP binding`GO:0046872^molecular_function^metal ion binding`GO:0004478^molecular_function^methionine adenosyltransferase activity`GO:0006730^biological_process^one-carbon metabolic process`GO:0006556^biological_process^S-adenosylmethionine biosynthetic process
PB.27027.3		NINJA_TOBAC^NINJA_TOBAC^Q:1114-1356,H:416-498^54.217%ID^E:1.07e-19^RecName: Full=Ninja-family protein mc410;^Eukaryota; Viridiplantae; Streptophyta; Embryophyta; Tracheophyta; Spermatophyta; Magnoliopsida; eudicotyledons; Gunneridae; Pentapetalae; asterids; lamiids; Solanales; Solanaceae; Nicotianoideae; Nicotianeae; Nicotiana`NINJA_TOBAC^NINJA_TOBAC^Q:389-703,H:122-251^32.308%ID^E:2.49e-08^RecNa…	.	KEGG:nta:107806815	GO:0005634^cellular_component^nucleus`GO:0009867^biological_process^jasmonic acid mediated signaling pathway`GO:0045892^biological_process^negative regulation of transcription, DNA-templated
PB.29155.2		TRNH4_ARATH^TRNH4_ARATH^Q:65-640,H:13-204^65.104%ID^E:1e-80^RecName: Full=Tropinone reductase homolog At2g29170 {ECO:0000305};^Eukaryota; Viridiplantae; Streptophyta; Embryophyta; Tracheophyta; Spermatophyta; Magnoliopsida; eudicotyledons; Gunneridae; Pentapetalae; rosids; malvids; Brassicales; Brassicaceae; Camelineae; Arabidopsis`TRNH4_ARATH^TRNH4_ARATH^Q:655-816,H:207-260^72.222%ID^E:1e-80^Rec…	.	KEGG:ath:AT2G29170	GO:0016491^molecular_function^oxidoreductase activity
PB.30423.2		4CLL5_ARATH^4CLL5_ARATH^Q:897-1949,H:199-546^72.08%ID^E:0^RecName: Full=4-coumarate--CoA ligase-like 5;^Eukaryota; Viridiplantae; Streptophyta; Embryophyta; Tracheophyta; Spermatophyta; Magnoliopsida; eudicotyledons; Gunneridae; Pentapetalae; rosids; malvids; Brassicales; Brassicaceae; Camelineae; Arabidopsis`4CLL5_ARATH^4CLL5_ARATH^Q:295-918,H:6-205^56.19%ID^E:0^RecName: Full=4-coumarate--CoA li…	COG0318^Amp-dependent synthetase and ligase	KEGG:ath:AT1G20510`KO:K10526	GO:0005777^cellular_component^peroxisome`GO:0005524^molecular_function^ATP binding`GO:0016874^molecular_function^ligase activity`GO:0009695^biological_process^jasmonic acid biosynthetic process`GO:0009611^biological_process^response to wounding
PB.15981.4		LOX15_SOLTU^LOX15_SOLTU^Q:626-2740,H:158-862^59.537%ID^E:0^RecName: Full=Probable linoleate 9S-lipoxygenase 5;^Eukaryota; Viridiplantae; Streptophyta; Embryophyta; Tracheophyta; Spermatophyta; Magnoliopsida; eudicotyledons; Gunneridae; Pentapetalae; asterids; lamiids; Solanales; Solanaceae; Solanoideae; Solaneae; Solanum`LOX15_SOLTU^LOX15_SOLTU^Q:159-644,H:2-163^51.829%ID^E:1.28e-44^RecName: Full…	ENOG410YN4N^Plant lipoxygenase may be involved in a number of diverse aspects of plant physiology including growth and development, pest resistance, and senescence or responses to wounding (By similarity)	KEGG:sot:102577714`KO:K15718	GO:0005737^cellular_component^cytoplasm`GO:0046872^molecular_function^metal ion binding`GO:0016702^molecular_function^oxidoreductase activity, acting on single donors with incorporation of molecular oxygen, incorporation of two atoms of oxygen`GO:0031408^biological_process^oxylipin biosynthetic process
PB.36443.2		AB20I_ARATH^AB20I_ARATH^Q:102-854,H:10-260^83.665%ID^E:1.51e-144^RecName: Full=ABC transporter I family member 20;^Eukaryota; Viridiplantae; Streptophyta; Embryophyta; Tracheophyta; Spermatophyta; Magnoliopsida; eudicotyledons; Gunneridae; Pentapetalae; rosids; malvids; Brassicales; Brassicaceae; Camelineae; Arabidopsis`AB20I_ARATH^AB20I_ARATH^Q:899-1066,H:276-328^68.421%ID^E:9.58e-14^RecName: Fu…	.	KEGG:ath:AT5G02270`KO:K12608	GO:0005737^cellular_component^cytoplasm`GO:0005524^molecular_function^ATP binding`GO:0016887^molecular_function^ATPase activity
PB.8690.1		T184C_BOVIN^T184C_BOVIN^Q:222-1001,H:57-317^30.627%ID^E:3.41e-28^RecName: Full=Transmembrane protein 184C;^Eukaryota; Metazoa; Chordata; Craniata; Vertebrata; Euteleostomi; Mammalia; Eutheria; Laurasiatheria; Artiodactyla; Ruminantia; Pecora; Bovidae; Bovinae; Bos	ENOG410XQ3V^transmembrane protein 184B	KEGG:bta:504966	GO:0016021^cellular_component^integral component of membrane
PB.29142.3		.	.	.	.
PB.7779.2		C3H66_ARATH^C3H66_ARATH^Q:259-2160,H:13-607^51.628%ID^E:0^RecName: Full=Zinc finger CCCH domain-containing protein 66;^Eukaryota; Viridiplantae; Streptophyta; Embryophyta; Tracheophyta; Spermatophyta; Magnoliopsida; eudicotyledons; Gunneridae; Pentapetalae; rosids; malvids; Brassicales; Brassicaceae; Camelineae; Arabidopsis	ENOG410XR0Z^zinc finger CCCH domain-containing protein	KEGG:ath:AT5G58620	GO:0003677^molecular_function^DNA binding`GO:0003700^molecular_function^DNA-binding transcription factor activity`GO:0046872^molecular_function^metal ion binding`GO:0006355^biological_process^regulation of transcription, DNA-templated
PB.22745.5		GDL64_ARATH^GDL64_ARATH^Q:160-582,H:21-160^63.83%ID^E:4.24e-61^RecName: Full=GDSL esterase/lipase At4g16230;^Eukaryota; Viridiplantae; Streptophyta; Embryophyta; Tracheophyta; Spermatophyta; Magnoliopsida; eudicotyledons; Gunneridae; Pentapetalae; rosids; malvids; Brassicales; Brassicaceae; Camelineae; Arabidopsis`GDL64_ARATH^GDL64_ARATH^Q:572-715,H:157-204^62.5%ID^E:4.24e-61^RecName: Full=GDSL e…	.	KEGG:ath:AT4G16230	GO:0005576^cellular_component^extracellular region`GO:0016788^molecular_function^hydrolase activity, acting on ester bonds`GO:0016042^biological_process^lipid catabolic process
PB.28224.1		AB26B_ARATH^AB26B_ARATH^Q:562-2433,H:79-699^67.36%ID^E:0^RecName: Full=ABC transporter B family member 26, chloroplastic;^Eukaryota; Viridiplantae; Streptophyta; Embryophyta; Tracheophyta; Spermatophyta; Magnoliopsida; eudicotyledons; Gunneridae; Pentapetalae; rosids; malvids; Brassicales; Brassicaceae; Camelineae; Arabidopsis	COG1132^(ABC) transporter	KEGG:ath:AT1G70610	GO:0009507^cellular_component^chloroplast`GO:0009941^cellular_component^chloroplast envelope`GO:0031969^cellular_component^chloroplast membrane`GO:0016021^cellular_component^integral component of membrane`GO:0005739^cellular_component^mitochondrion`GO:0005524^molecular_function^ATP binding`GO:0016887^molecular_function^ATPase activity`GO:0042626^molecular_function^ATPase-coupled transmembrane tra…
PB.5776.3		PDC1_ARATH^PDC1_ARATH^Q:90-1904,H:1-607^82.043%ID^E:0^RecName: Full=Pyruvate decarboxylase 1;^Eukaryota; Viridiplantae; Streptophyta; Embryophyta; Tracheophyta; Spermatophyta; Magnoliopsida; eudicotyledons; Gunneridae; Pentapetalae; rosids; malvids; Brassicales; Brassicaceae; Camelineae; Arabidopsis	COG3961^Pyruvate decarboxylase	KEGG:ath:AT4G33070`KO:K01568	GO:0005829^cellular_component^cytosol`GO:0005886^cellular_component^plasma membrane`GO:0016831^molecular_function^carboxy-lyase activity`GO:0000287^molecular_function^magnesium ion binding`GO:0004737^molecular_function^pyruvate decarboxylase activity`GO:0030976^molecular_function^thiamine pyrophosphate binding`GO:0071456^biological_process^cellular response to hypoxia`GO:0034059^biological_proces…
PB.18397.3		CIPK2_ORYSJ^CIPK2_ORYSJ^Q:569-1867,H:1-430^70.252%ID^E:0^RecName: Full=CBL-interacting protein kinase 2;^Eukaryota; Viridiplantae; Streptophyta; Embryophyta; Tracheophyta; Spermatophyta; Magnoliopsida; Liliopsida; Poales; Poaceae; BOP clade; Oryzoideae; Oryzeae; Oryzinae; Oryza; Oryza sativa	COG0515^Serine Threonine protein kinase	KEGG:osa:4344287	GO:0005524^molecular_function^ATP binding`GO:0004674^molecular_function^protein serine/threonine kinase activity`GO:0007165^biological_process^signal transduction
PB.41612.3		.	.	.	.
PB.8916.1		HPL_SOLLC^HPL_SOLLC^Q:898-1728,H:198-475^62.007%ID^E:1.65e-167^RecName: Full=Fatty acid hydroperoxide lyase, chloroplastic {ECO:0000303|PubMed:10859201};^Eukaryota; Viridiplantae; Streptophyta; Embryophyta; Tracheophyta; Spermatophyta; Magnoliopsida; eudicotyledons; Gunneridae; Pentapetalae; asterids; lamiids; Solanales; Solanaceae; Solanoideae; Solaneae; Solanum; Lycopersicon`HPL_SOLLC^HPL_SOLLC…	ENOG410YEK3^hydroperoxide lyase	KEGG:sly:543642`KO:K10528	GO:0009707^cellular_component^chloroplast outer membrane`GO:0016021^cellular_component^integral component of membrane`GO:0020037^molecular_function^heme binding`GO:0005506^molecular_function^iron ion binding`GO:0016829^molecular_function^lyase activity`GO:0004497^molecular_function^monooxygenase activity`GO:0016705^molecular_function^oxidoreductase activity, acting on paired donors, with incorpor…
PB.38353.1		VATA_DAUCA^VATA_DAUCA^Q:223-2091,H:1-623^94.382%ID^E:0^RecName: Full=V-type proton ATPase catalytic subunit A;^Eukaryota; Viridiplantae; Streptophyta; Embryophyta; Tracheophyta; Spermatophyta; Magnoliopsida; eudicotyledons; Gunneridae; Pentapetalae; asterids; campanulids; Apiales; Apiaceae; Apioideae; Scandiceae; Daucinae; Daucus; Daucus sect. Daucus	.	.	GO:0005618^cellular_component^cell wall`GO:0009941^cellular_component^chloroplast envelope`GO:0005794^cellular_component^Golgi apparatus`GO:0000325^cellular_component^plant-type vacuole`GO:0005886^cellular_component^plasma membrane`GO:0009506^cellular_component^plasmodesma`GO:0033180^cellular_component^proton-transporting V-type ATPase, V1 domain`GO:0005774^cellular_component^vacuolar membrane`GO…
PB.40911.1		PAE8_ARATH^PAE8_ARATH^Q:294-1289,H:6-338^60.06%ID^E:5.5e-157^RecName: Full=Pectin acetylesterase 8 {ECO:0000303|PubMed:25115560};^Eukaryota; Viridiplantae; Streptophyta; Embryophyta; Tracheophyta; Spermatophyta; Magnoliopsida; eudicotyledons; Gunneridae; Pentapetalae; rosids; malvids; Brassicales; Brassicaceae; Camelineae; Arabidopsis`PAE8_ARATH^PAE8_ARATH^Q:1291-1467,H:339-397^62.712%ID^E:6.94e-…	ENOG410XQKD^pectinacetylesterase	KEGG:ath:AT4G19420	GO:0005576^cellular_component^extracellular region`GO:0009505^cellular_component^plant-type cell wall`GO:0052793^molecular_function^pectin acetylesterase activity`GO:0071555^biological_process^cell wall organization
PB.25637.1		HMCS_ARATH^HMCS_ARATH^Q:249-1436,H:2-350^66.919%ID^E:0^RecName: Full=Hydroxymethylglutaryl-CoA synthase;^Eukaryota; Viridiplantae; Streptophyta; Embryophyta; Tracheophyta; Spermatophyta; Magnoliopsida; eudicotyledons; Gunneridae; Pentapetalae; rosids; malvids; Brassicales; Brassicaceae; Camelineae; Arabidopsis`HMCS_ARATH^HMCS_ARATH^Q:1433-1789,H:350-461^68.595%ID^E:0^RecName: Full=Hydroxymethylgl…	COG3425^hydroxymethylglutaryl-CoA synthase activity	KEGG:ath:AT4G11820`KO:K01641	GO:0005829^cellular_component^cytosol`GO:0009506^cellular_component^plasmodesma`GO:0004421^molecular_function^hydroxymethylglutaryl-CoA synthase activity`GO:0006084^biological_process^acetyl-CoA metabolic process`GO:0010142^biological_process^farnesyl diphosphate biosynthetic process, mevalonate pathway`GO:0019287^biological_process^isopentenyl diphosphate biosynthetic process, mevalonate pathway…
PB.23089.1		DIOX3_PAPSO^DIOX3_PAPSO^Q:143-799,H:29-248^40.455%ID^E:5.7e-58^RecName: Full=Codeine O-demethylase;^Eukaryota; Viridiplantae; Streptophyta; Embryophyta; Tracheophyta; Spermatophyta; Magnoliopsida; Ranunculales; Papaveraceae; Papaveroideae; Papaver`DIOX3_PAPSO^DIOX3_PAPSO^Q:775-1128,H:241-360^42.149%ID^E:5.7e-58^RecName: Full=Codeine O-demethylase;^Eukaryota; Viridiplantae; Streptophyta; Embryophy…	.	KEGG:ag:ADD85331`KO:K14975	GO:0102805^molecular_function^codeine O-demethylase activity`GO:0046872^molecular_function^metal ion binding`GO:0008168^molecular_function^methyltransferase activity`GO:0102803^molecular_function^thebane O-demethylase activity`GO:0032259^biological_process^methylation`GO:0097295^biological_process^morphine biosynthetic process
PB.19880.2		NLP8_ARATH^NLP8_ARATH^Q:680-2746,H:1-697^52.192%ID^E:0^RecName: Full=Protein NLP8;^Eukaryota; Viridiplantae; Streptophyta; Embryophyta; Tracheophyta; Spermatophyta; Magnoliopsida; eudicotyledons; Gunneridae; Pentapetalae; rosids; malvids; Brassicales; Brassicaceae; Camelineae; Arabidopsis`NLP8_ARATH^NLP8_ARATH^Q:3173-3466,H:841-938^62.245%ID^E:1.23e-30^RecName: Full=Protein NLP8;^Eukaryota; Virid…	ENOG410YA7W^RWP-RK domain-containing protein	KEGG:ath:AT2G43500	GO:0005634^cellular_component^nucleus`GO:0003677^molecular_function^DNA binding`GO:0003700^molecular_function^DNA-binding transcription factor activity`GO:0006355^biological_process^regulation of transcription, DNA-templated
PB.20045.2		.	.	.	.
PB.34065.2		F3GGT_ACTCC^F3GGT_ACTCC^Q:620-1411,H:157-420^44.361%ID^E:1.86e-91^RecName: Full=Cyanidin 3-O-galactoside 2''-O-xylosyltransferase FGGT1 {ECO:0000305};^Eukaryota; Viridiplantae; Streptophyta; Embryophyta; Tracheophyta; Spermatophyta; Magnoliopsida; eudicotyledons; Gunneridae; Pentapetalae; asterids; Ericales; Actinidiaceae; Actinidia`F3GGT_ACTCC^F3GGT_ACTCC^Q:161-388,H:6-81^57.895%ID^E:1.86e-91^Re…	.	.	GO:0016758^molecular_function^transferase activity, transferring hexosyl groups`GO:0035252^molecular_function^UDP-xylosyltransferase activity`GO:0009718^biological_process^anthocyanin-containing compound biosynthetic process
PB.23942.1		PMTG_ARATH^PMTG_ARATH^Q:390-2066,H:63-623^68.206%ID^E:0^RecName: Full=Probable methyltransferase PMT16;^Eukaryota; Viridiplantae; Streptophyta; Embryophyta; Tracheophyta; Spermatophyta; Magnoliopsida; eudicotyledons; Gunneridae; Pentapetalae; rosids; malvids; Brassicales; Brassicaceae; Camelineae; Arabidopsis	ENOG410YAWV^Methyltransferase	KEGG:ath:AT2G45750	GO:0005789^cellular_component^endoplasmic reticulum membrane`GO:0005768^cellular_component^endosome`GO:0005794^cellular_component^Golgi apparatus`GO:0016021^cellular_component^integral component of membrane`GO:0005802^cellular_component^trans-Golgi network`GO:0008168^molecular_function^methyltransferase activity`GO:0032259^biological_process^methylation
PB.42253.2		CISY2_ARATH^CISY2_ARATH^Q:127-1722,H:4-513^76.262%ID^E:0^RecName: Full=Citrate synthase 2, peroxisomal;^Eukaryota; Viridiplantae; Streptophyta; Embryophyta; Tracheophyta; Spermatophyta; Magnoliopsida; eudicotyledons; Gunneridae; Pentapetalae; rosids; malvids; Brassicales; Brassicaceae; Camelineae; Arabidopsis	COG0372^citrate synthase	KEGG:ath:AT3G58750`KO:K01647	GO:0005829^cellular_component^cytosol`GO:0005759^cellular_component^mitochondrial matrix`GO:0005777^cellular_component^peroxisome`GO:0009506^cellular_component^plasmodesma`GO:0099503^cellular_component^secretory vesicle`GO:0004108^molecular_function^citrate (Si)-synthase activity`GO:0005975^biological_process^carbohydrate metabolic process`GO:0006635^biological_process^fatty acid beta-oxidation`G…
PB.21159.2		NET1D_ARATH^NET1D_ARATH^Q:280-3993,H:6-1241^46.301%ID^E:0^RecName: Full=Protein NETWORKED 1D {ECO:0000303|PubMed:22840520};^Eukaryota; Viridiplantae; Streptophyta; Embryophyta; Tracheophyta; Spermatophyta; Magnoliopsida; eudicotyledons; Gunneridae; Pentapetalae; rosids; malvids; Brassicales; Brassicaceae; Camelineae; Arabidopsis`NET1D_ARATH^NET1D_ARATH^Q:4582-5463,H:1473-1730^35.69%ID^E:2.94e-38^…	ENOG410XW3C^NA	KEGG:ath:AT1G03080	GO:0005886^cellular_component^plasma membrane`GO:0051015^molecular_function^actin filament binding
PB.19911.1		.	.	.	.
PB.14512.5		ACMAT_VITLA^ACMAT_VITLA^Q:72-869,H:8-265^58.209%ID^E:3.32e-123^RecName: Full=Methanol O-anthraniloyltransferase;^Eukaryota; Viridiplantae; Streptophyta; Embryophyta; Tracheophyta; Spermatophyta; Magnoliopsida; eudicotyledons; Gunneridae; Pentapetalae; rosids; Vitales; Vitaceae; Viteae; Vitis`ACMAT_VITLA^ACMAT_VITLA^Q:941-1273,H:290-399^54.955%ID^E:3.32e-123^RecName: Full=Methanol O-anthraniloyltr…	.	KEGG:ag:AAW22989`KO:K19861	GO:0016747^molecular_function^transferase activity, transferring acyl groups other than amino-acyl groups
PB.14512.5		ACMAT_VITLA^ACMAT_VITLA^Q:72-869,H:8-265^58.209%ID^E:3.32e-123^RecName: Full=Methanol O-anthraniloyltransferase;^Eukaryota; Viridiplantae; Streptophyta; Embryophyta; Tracheophyta; Spermatophyta; Magnoliopsida; eudicotyledons; Gunneridae; Pentapetalae; rosids; Vitales; Vitaceae; Viteae; Vitis`ACMAT_VITLA^ACMAT_VITLA^Q:941-1273,H:290-399^54.955%ID^E:3.32e-123^RecName: Full=Methanol O-anthraniloyltr…	.	KEGG:ag:AAW22989`KO:K19861	GO:0016747^molecular_function^transferase activity, transferring acyl groups other than amino-acyl groups
PB.42575.1		.	.	.	.
PB.37971.1		.	.	.	.
PB.23322.2		.	.	.	.
PB.23136.1		.	.	.	.
PB.39057.3		.	.	.	.
PB.40345.1		LOX31_SOLTU^LOX31_SOLTU^Q:66-2792,H:1-914^69.622%ID^E:0^RecName: Full=Linoleate 13S-lipoxygenase 3-1, chloroplastic;^Eukaryota; Viridiplantae; Streptophyta; Embryophyta; Tracheophyta; Spermatophyta; Magnoliopsida; eudicotyledons; Gunneridae; Pentapetalae; asterids; lamiids; Solanales; Solanaceae; Solanoideae; Solaneae; Solanum	ENOG410YN4N^Plant lipoxygenase may be involved in a number of diverse aspects of plant physiology including growth and development, pest resistance, and senescence or responses to wounding (By similarity)	KEGG:sot:102597498`KO:K00454	GO:0009570^cellular_component^chloroplast stroma`GO:0009534^cellular_component^chloroplast thylakoid`GO:0016165^molecular_function^linoleate 13S-lipoxygenase activity`GO:0046872^molecular_function^metal ion binding`GO:0031408^biological_process^oxylipin biosynthetic process
PB.5779.19		MVD2_ARATH^MVD2_ARATH^Q:3187-3621,H:207-292^47.586%ID^E:2.58e-30^RecName: Full=Diphosphomevalonate decarboxylase MVD2, peroxisomal {ECO:0000305};^Eukaryota; Viridiplantae; Streptophyta; Embryophyta; Tracheophyta; Spermatophyta; Magnoliopsida; eudicotyledons; Gunneridae; Pentapetalae; rosids; malvids; Brassicales; Brassicaceae; Camelineae; Arabidopsis`MVD2_ARATH^MVD2_ARATH^Q:3705-3770,H:288-309^77…	COG3407^Diphosphomevalonate decarboxylase	KEGG:ath:AT3G54250`KO:K01597	GO:0005829^cellular_component^cytosol`GO:0005777^cellular_component^peroxisome`GO:0005524^molecular_function^ATP binding`GO:0004163^molecular_function^diphosphomevalonate decarboxylase activity`GO:0019287^biological_process^isopentenyl diphosphate biosynthetic process, mevalonate pathway`GO:0016126^biological_process^sterol biosynthetic process
PB.26924.2		.	.	.	.
PB.10224.1		AB22G_ARATH^AB22G_ARATH^Q:129-521,H:3-133^52.672%ID^E:1.79e-07^RecName: Full=ABC transporter G family member 22;^Eukaryota; Viridiplantae; Streptophyta; Embryophyta; Tracheophyta; Spermatophyta; Magnoliopsida; eudicotyledons; Gunneridae; Pentapetalae; rosids; malvids; Brassicales; Brassicaceae; Camelineae; Arabidopsis	COG1131^(ABC) transporter	KEGG:ath:AT5G06530	GO:0016021^cellular_component^integral component of membrane`GO:0005886^cellular_component^plasma membrane`GO:0005524^molecular_function^ATP binding`GO:0016887^molecular_function^ATPase activity`GO:0042626^molecular_function^ATPase-coupled transmembrane transporter activity`GO:0009414^biological_process^response to water deprivation`GO:0055085^biological_process^transmembrane transport`GO:0010148…
PB.36926.4		.	.	.	.
PB.42475.1		PPA26_ARATH^PPA26_ARATH^Q:88-1446,H:4-451^60.486%ID^E:0^RecName: Full=Bifunctional purple acid phosphatase 26;^Eukaryota; Viridiplantae; Streptophyta; Embryophyta; Tracheophyta; Spermatophyta; Magnoliopsida; eudicotyledons; Gunneridae; Pentapetalae; rosids; malvids; Brassicales; Brassicaceae; Camelineae; Arabidopsis	COG1409^Hydrolyzes cAMP to 5'-AMP. Plays an important regulatory role in modulating the intracellular concentration of cAMP, thereby influencing cAMP-dependent processes (By similarity)	KEGG:ath:AT5G34850`KO:K22390	GO:0005829^cellular_component^cytosol`GO:0009536^cellular_component^plastid`GO:0099503^cellular_component^secretory vesicle`GO:0005773^cellular_component^vacuole`GO:0003993^molecular_function^acid phosphatase activity`GO:0046872^molecular_function^metal ion binding`GO:0004601^molecular_function^peroxidase activity`GO:0042744^biological_process^hydrogen peroxide catabolic process`GO:0055062^biolog…
PB.1745.2		FAO1_LOTJA^FAO1_LOTJA^Q:98-2320,H:6-749^58.902%ID^E:0^RecName: Full=Long-chain-alcohol oxidase FAO1;^Eukaryota; Viridiplantae; Streptophyta; Embryophyta; Tracheophyta; Spermatophyta; Magnoliopsida; eudicotyledons; Gunneridae; Pentapetalae; rosids; fabids; Fabales; Fabaceae; Papilionoideae; 50 kb inversion clade; NPAAA clade; Hologalegina; robinioid clade; Loteae; Lotus	.	KEGG:ag:CAP15762`KO:K17756	GO:0016021^cellular_component^integral component of membrane`GO:0050660^molecular_function^flavin adenine dinucleotide binding`GO:0046577^molecular_function^long-chain-alcohol oxidase activity`GO:0006066^biological_process^alcohol metabolic process`GO:0055114^biological_process^oxidation-reduction process`GO:0009409^biological_process^response to cold
PB.14947.1		C3H53_ORYSJ^C3H53_ORYSJ^Q:725-1711,H:342-678^45.559%ID^E:3.15e-71^RecName: Full=Zinc finger CCCH domain-containing protein 53;^Eukaryota; Viridiplantae; Streptophyta; Embryophyta; Tracheophyta; Spermatophyta; Magnoliopsida; Liliopsida; Poales; Poaceae; BOP clade; Oryzoideae; Oryzeae; Oryzinae; Oryza; Oryza sativa`C3H53_ORYSJ^C3H53_ORYSJ^Q:158-343,H:1-63^42.857%ID^E:4.68e-09^RecName: Full=Zinc fin…	ENOG410YCDX^zinc finger CCCH domain-containing protein	KEGG:osa:4344312	GO:0003677^molecular_function^DNA binding`GO:0046872^molecular_function^metal ion binding`GO:0003723^molecular_function^RNA binding
PB.35049.2		HMDH1_HEVBR^HMDH1_HEVBR^Q:713-1696,H:171-498^84.451%ID^E:0^RecName: Full=3-hydroxy-3-methylglutaryl-coenzyme A reductase 1;^Eukaryota; Viridiplantae; Streptophyta; Embryophyta; Tracheophyta; Spermatophyta; Magnoliopsida; eudicotyledons; Gunneridae; Pentapetalae; rosids; fabids; Malpighiales; Euphorbiaceae; Crotonoideae; Micrandreae; Hevea`HMDH1_HEVBR^HMDH1_HEVBR^Q:183-467,H:4-103^68%ID^E:7.92e-33…	.	.	GO:0005789^cellular_component^endoplasmic reticulum membrane`GO:0016021^cellular_component^integral component of membrane`GO:0031966^cellular_component^mitochondrial membrane`GO:0042170^cellular_component^plastid membrane`GO:0050662^molecular_function^coenzyme binding`GO:0004420^molecular_function^hydroxymethylglutaryl-CoA reductase (NADPH) activity`GO:0015936^biological_process^coenzyme A metabo…
[truncated: 177 more rows]
