# Supplementary material for: Deciphering triterpenoid saponin biosynthesis by leveraging transcriptome response to methyl jasmonate elicitation in Saponaria vaccaria
Source: Nat Commun. 2023 Nov 4;14:7101. doi: 10.1038/s41467-023-42877-0 (PMC10625584; doi:10.1038/s41467-023-42877-0)
Supplement: Supplementary file 5 — Supplementary Data 2 [file 41467_2023_42877_MOESM5_ESM.xlsx]

## Sheet: primers and vectors
	Gateway cloning for transicent expression in N. benthamina
	Gene	entry vector	Destination Vector	attB 1	attB 2
	SvBAS	pDONR-zeo	pEgate201	GGGGACAAGTTTGTACAAAAAAGCAGGCTTA	TACCCAGCTTTCTTGTACAAAGTGGTCCCC
	SvC28	pDONR-zeo	pEgate201	GGGGACAAGTTTGTACAAAAAAGCAGGCTTA	TACCCAGCTTTCTTGTACAAAGTGGTCCCC
	SvC23-1	pDONR-zeo	pEgate201	GGGGACAAGTTTGTACAAAAAAGCAGGCTTA	TACCCAGCTTTCTTGTACAAAGTGGTCCCC
	SvC23-2	pDONR-zeo	pEgate201	GGGGACAAGTTTGTACAAAAAAGCAGGCTTA	TACCCAGCTTTCTTGTACAAAGTGGTCCCC
	SvGalT	pDONR-zeo	pEAQ-Dest1	GGGGACAAGTTTGTACAAAAAAGCAGGCTTA	TACCCAGCTTTCTTGTACAAAGTGGTCCCC
	SvC3XylT	pDONR-zeo	pEAQ-Dest1	GGGGACAAGTTTGTACAAAAAAGCAGGCTTA	TACCCAGCTTTCTTGTACAAAGTGGTCCCC
	Sv46DH	pDONR-zeo	pEAQ-Dest1	GGGGACAAGTTTGTACAAAAAAGCAGGCTTA	TACCCAGCTTTCTTGTACAAAGTGGTCCCC
	SvNMD	pDONR-zeo	pEAQ-Dest1	GGGGACAAGTTTGTACAAAAAAGCAGGCTTA	TACCCAGCTTTCTTGTACAAAGTGGTCCCC
	SvC28FucT	pDONR-zeo	pEAQ-Dest1	GGGGACAAGTTTGTACAAAAAAGCAGGCTTA	TACCCAGCTTTCTTGTACAAAGTGGTCCCC
	PB.29740.3	pDONR-zeo	pEAQ-Dest1	GGGGACAAGTTTGTACAAAAAAGCAGGCTTA	TACCCAGCTTTCTTGTACAAAGTGGTCCCC
	PB.33723.2	pDONR-zeo	pEAQ-Dest1	GGGGACAAGTTTGTACAAAAAAGCAGGCTTA	TACCCAGCTTTCTTGTACAAAGTGGTCCCC
	PB.17537.3	pDONR-zeo	pEAQ-Dest1	GGGGACAAGTTTGTACAAAAAAGCAGGCTTA	TACCCAGCTTTCTTGTACAAAGTGGTCCCC
	Gibson assembly for transicent expression in N. benthamiana
	Gene	vector	primer f	primer r
	SvCslG	peaq-ht,digestedwith nruI and xhoi, HIFI assembly with pcr product of gene	GTATATTCTGCCCAAATTCGATGTCACCTTATAATAACACCTGCACAC	TGAAACCAGAGTTAAAGGCCTTAGGCGCGACCTTTTCTAGCT
	SvC16	peaq-ht, digested with nruI and xhoi, HIFI assembly with pcr product of gene	GTATATTCTGCCCAAATTCGATGGAGTTAATTAGTTTACTAAGTGGCTTAATTGTTC	TGAAACCAGAGTTAAAGGCCTTAAGCCACGGTAGTGGTATCAGAAC
	SvCslG-YFP
	Gene	vector	vector primer f	vector primer r	gene primer f	gene primer r	YFP primer f	YFP primer r
	SvCslG	pms057 empty vector digested with Eco31I	ATTAACTCTGGTTTCATTAAATTTTCTTTAGTTTG	TCGCGAATTTGGGCAGAATATAC	tattctgcccaaattcgcgaATGTCACCTTATAATAACACCTG	GGGGACCACTTTGTACAAG	tcttgtacaaagtggtccccggcggcggtggttctggtggtggtggttcaAGCAAGGGCGAGGAGCTG	ttaatgaaaccagagttaatTTACTTGTACAGCTCGTCCATGC
	Gibson assembly for P450 functional characterization in yeast
	Fragment	template	primer f	primer r
	SepGAL2 promoter	pILGFP4M (Addgene)	CTTCGCTATTACGCCAGCTGAATTGCCACAGAGAACAGGAGATTACAAG	GCCAGACAATAGTGAGATTAGTTCCATTGTAAATGTGTGTATATATTATATTATAGTATTGTTG
	SvC16	SvC16 gBlock (IDT)	CAACAATACTATAATATAATATATACACACATTTACAATGGAACTAATCTCACTATTGTCTGGC	CTCAGGTATAGCATGAGGTCGCTCTCAGGCAACTGTAGTTGTATCGG
	tADH terminator	pESC-TRP empty vector	CCGATACAACTACAGTTGCCTGAGAGCGACCTCATGCTATACCTGAG	GGTATTTGCGTGATGTCTGGTGAATCTGAGCTCTTAATTAACAATTCTTCGCCAGAGG
	Atr1	Atr1 gBlock (IDT)	CCTCTGGCGAAGAATTGTTAATTAAGAGCTCAGATTCACCAGACATCACGCAAATACC	CAAAAAAAAAGTAAGAATTTTTGAAAATTCAATATAAATGACGTCAGCTCTGTATGCCTC
	pGAL1/10 promoter	pESC-TRP empty vector	TTATATTGAATTTTCAAAAATTCTTACTTTTTTTTTGGATGG	TATAGTTTTTTCTCCTTGACGTTAAAGTATAGAGG
	SvC28	SvC28 gblock (IDT)	CTATACTTTAACGTCAAGGAGAAAAAACTATAATGGAATTGTTCTTTATTTGCGG	GCTAGCCGCGGTACCAAGCTTACTCCTATGCCGGTACCGGTTTG
	tCYC1 terminator	pESC-TRP empty vector	GAGTAAGCTTGGTACCGCGGCTAGC	CTTCGAGCGTCCCAAAACCTTC
	Sv23-1	SvC23-1 gblock (IDT)	GAAGGTTTTGGGACGCTCGAAGTTACCTTCTATGAAGCACTAGCG	CATGATAAAAAAAAACAGTTGAATATTCCCTCAAAAATGAAAGCAGAGTATGTACCATATATTG
	Sv23-2	SvC23-2 gblock (IDT)	GAAGGTTTTGGGACGCTCGAAGTTACCTTCTCCTGAACATTAGCGG	CATGATAAAAAAAAACAGTTGAATATTCCCTCAAAAATGATGGAGTATGTACCGTATGCC
	pGAL7 promoter	S. cerevisiae CEN.PK genomic DNA	TTTTGAGGGAATATTCAACTGTTTTTTTTTATCATG	GGCCGATTCATTAATGCAGCTGGATTTTGCCAGCTTACTATCCTTCTTG
	pESC-TRP backbone	pESC-TRP empty vector	CAAGAAGGATAGTAAGCTGGCAAAATCCAGCTGCATTAATGAATCGGCC	CTTGTAATCTCCTGTTCTCTGTGGCAATTCAGCTGGCGTAATAGCGAAG
	Donor DNA for integration into yeast genome at locus ARS1021b
	Fragment	template	primer f	primer r
	Upstream homology arm	S. cerevisiae CEN.PK genomic DNA	ATTTTGGTAACAGAAGATGGCAGTATTTCC	GGATCTTGTAATCTCCTGTTCTCTGTGGCAGGAATGGTTTAACTGCTAAGAGACAC
	5' half of integration cassette	Gibson assembled P450 plasmid	GTGTCTCTTAGCAGTTAAACCATTCCTGCCACAGAGAACAGGAGATTACAAGATCC	CCGTACTTCAATATAGCAATGAGCAGTTAAGCG
	3' half of integration cassette	Gibson assembled P450 plasmid	CGCTTAACTGCTCATTGCTATATTGAAGTACGG	CATCACGTGCGTATTATCTCTTTTTGCCAGCTTACTATCCTTCTTGAAAATATG
	Downstream homology arm	S. cerevisiae CEN.PK genomic DNA	CAAGAAGGATAGTAAGCTGGCAAAAAGAGATAATACGCACGTGATGAAATTCATTC	ACATCCTTAAAAAGTGTCCCTTGTCAGTG
	qPCR
	HMGR-f	AAACAACGAAGAATGAACGGAGGAG
	HMGR-r	GCTATGAACTGAGGCAAGAGAGAAG
	SQS-f	TACACCCTCCCACCATAAATAACCT
	SQS-r	CCTGTGGAATTTGTTTCTCTGCTTC
	MVD-f	GGAAATACTGAAGATGGGAGCGACA
	MVD-r	CTCTGCCCTGTGCTTTAGGAGTAAG
	SvBAS-q-f	AAACTGCGTGGGCGTTGATG
	SvBAS-q-r	CACTCCTGTTATTTCCTGTTGAGGG
	gapdh-q-f	CCGTCTTTGGTAACAGGAACCC
	gapdh-q-r	GATAACCTTCTTAGCACCACCCTTC
	AOC-f	ACAGCTTCTACTTTGGGGACTACGG
	AOC-r	CCTTTAGCTCCTTCAAACACACCGG
	23 JIP-f	CTTCCCATCTGTGCTTCAAAACGGT
	23 JIP-r	GAGGACTCTGGGTGGCTTCATAGAC
	TIFY 10b-f	GTGGATGAATCAAACGGGTCTGTGG
	TIFY 10b-r	CTTGCCCTCTTGTTTGCTCTGGAAT
	JAR-f	TCCACAACAGAACACCCGATCTCAA
	JAR-r	CCAATAACTTGCTTGCCTCCTCCAC

## Sheet: gene sequences
Row 10-29	Coding sequence of characterized S. vaccaria proteins
	NOTE: The nomenclature of characterized P450s and UGTs in this study was indicated in () beside gene names.
	P450 nomenclatures were kindly reviewed and approved by Dr. David R. Nelson (dnelson@uthsc.edu).
	UGT nomenclatures were reviewed and assigned by UGT nomenclature Committee (https://labs.wsu.edu/ugt/).
Row 31-35	Sequence of jasmonate-responsive genes in Figure 2
Row 37-50	Coding sequence of candidate P450s in Figure 3a
Row 52-129	Coding sequence of candidate Csl genes in Supplementary Figure 12
Row 131-166	Coding sequence of candidate UGTs in Supplementary Figure 16
	Gene name	S. cerevisiae optimized nucleotide sequence
	SvC16	ATGGAACTAATCTCACTATTGTCTGGCCTAATCGTCCTGGCCATTGTCTCCCTTACTACCTTTTTCTTCCTGTGTTACGATACGCCCACGAAGGACGGCAAGACGTTACCTCCCGGAAGAATGGGGTGGCCCTTTATAGGGGAATCTTACGATTTCTTTGCTGCAGGATGGAAGGGGGAACCAGAATCATTCATCTTCGACAGACTTAAAAAGTTCGCAAAGGGCAACCTGAACGGCCAGTTTAAAACGTCTCTATTCGGGAACAAATCCATAGTGGTGGCTGGAGCCGCCGCTAACAAACTTCTTTTTAGCAACGAAAAAAAATTAGTGACAATGTGGTGGCCACCCTCCATTGATAAGGCTTTCCCGTCTACCGCTCAATTGTCCGCGAACGAGGAG…
	SvC28	ATGGAATTGTTCTTTATTTGCGGCCTAGTGCTTTTCTTTAGTCTATCACTAGTGTCATTACTAGTGCTAAATAACCATCATAGTGCTAGGGGCTACAGGTTACCTCCGGGAAGGATGGGCTGGCCCTTTATCGGGGAGTCATACGAGTTTTTAGCGAACGGTTGGAAGGGCTATCCCGAAAAGTTCATATTCTCTAGATTGGCTAAATACAAGCCATCCCAGGTATTCAAGACCTCAATACTTGGAGAAAAGGCAGTGGTGATGTGCGGCGCAGCATGCAATAAGTTCCTGTTTAGCAACGAAACTAAACTGGTACAAGCATGGTGGCCGAATAGCGTGAATAAAATATTCCCATCCTCTACACAGACAAGTTCAAAAGAAGAAGCGAAGAAGATGCGT…
	SvC23-1	ATGAAAGCAGAGTATGTACCATATATTGTGAGTAGCCTAGCATGCATCGTTATATTGAGGTGGGTGATGAACACTATGAAATGGCTTTGGTTCGAGCCCAAGAGACTAGAGAAATGTCTGAGGAAACAGGGTTTCCAGGGGACATCATACAAATTTATATTTGGAGACATGAAGGAGAGCACTCTGCTTAGAAACGAGGCACTGAAAATGGCGATGCCTATGCCTTTCGATAACCATTACTTCCCGCGTGTGAATCCCTTTGTCCATCAACTGTTAAATAAATTCGGAACAAATTGTTTTATGTGGATGGGCCCGGTCCCGACACTGCAGATTGGGGAACCAGAACTAGTTAAGGAGGTTTTTAATAGGATGCACGAGTTCCAGAAACCGAAAACTAAT…
	SvC23-2	ATGATGGAGTATGTACCGTATGCCATTGCGTCCATTGCGTGTATAGTCATTTTAAGGTGCGTCCTTAATGCTGCTAAGTGGCTATGGTTTGAACCAAAGAGACTAGAGAAATGTTTGAGAAAACAAGGACTAAAGGGGAATTCCTACAAGTTTTTGTTCGGTGACATGAAGGAGAGCAGCATGCTAAGGAATGAAGCATTGAAGAAGCCCATGAGCATGCCTTTCGATAATGACTATTTTCCCAGGATCAACCCCTTTGTCCACCAACTACTGAATAAATATGGAAACAACTGTATTTTGTGGATGGGCCCAGTCCCTACGATAAATATAGGCGAACCAGAATTAGTTCGTGAGGCCTTTAATAGGATGCATGAGTTCCAGAAGCCGAAGACCAATCCC…
	Atr1	ATGACGTCAGCTCTGTATGCCTCAGACCTGTTTAAACAGCTGAAGTCAATCATGGGCACGGACAGCTTAAGTGACGATGTTGTGCTTGTGATCGCTACGACCTCATTAGCCTTAGTCGCTGGCTTTGTAGTCCTGCTGTGGAAGAAAACGACGGCGGACCGTTCTGGTGAGCTTAAACCCCTAATGATACCGAAATCTCTTATGGCCAAGGACGAGGATGATGATCTGGATTTGGGCAGCGGCAAAACACGTGTTAGTATATTCTTCGGTACCCAGACGGGGACGGCTGAAGGGTTTGCGAAAGCCCTGAGTGAAGAAATCAAAGCCAGATACGAGAAAGCCGCGGTTAAAGTGATCGATCTTGACGATTACGCGGCGGACGATGACCAATACGAAGAG…
	GvBAS	ATGTGGAGACTTAAAATCGCGGAGGGGGCCAATGACCCATATCTGTACTCAACGAATAACTTTGTCGGTCGTCAGACTTGGGAGTTTGATACTGATTACGGTACTCCAGAAGCTATAAAAGAGGTTGAGGAGGCAAGACAGGACTTCTACAAAAATCGTTTTCAGGTGAAACCTTGCGGTGATCTGCTTTGGAGGTTTCAGTTCCTGCGTGAAAAAAATTTTAAACAAACCATACCCCAGGTCAAATTAGGAGATGGTGAAGAGGTCACATACGAGGCTGCAACGGCCACAGTCAAACGTGCTGTAAACTACCTAGCTGCGATCCAGGCCGAAGATGGCCACTGGCCAGCCGAAATAGCAGGTCCTCAGTTCTTTTTACCACCGTTAGTATTCTGTTTA…
	Gene name	native nucleotide sequence of ORFs
	SvBAS	ATGTGGAGGTTAAAGATAGCCGAAGGTGCAAATGACCCGTACTTGTATAGCACGAATAATTTCGTAGGACGTCAAACTTGGGAATTTGATACTGATTACGGTACTCCTGAAGCGATAAAAGAAGTTGAAGAAGCTCGTCAAGATTTTTATAAAAATCGGTTTCAAGTTAAGCCTTGTGGCGACCTGTTATGGCGTTTTCAGTTCCTAAGAGAGAAAAACTTCAAGCAAACAATACCGCAAGTGAAGTTGGGCGATGGGGAGGAGGTCACCTACGAGGCCGCCACAGCGACGGTCAAGAGGGCCGTCAACTACCTCGCCGCCATACAAGCCGAAGACGGTCACTGGCCCGCTGAAATCGCGGGCCCTCAGTTTTTCCTACCTCCTTTGGTGTTTTGCTTG…
	SvC28 (CYP716A173)	ATGGAACTGTTCTTCATTTGTGGGCTAGTCCTCTTCTTCTCATTATCTCTAGTATCCCTCTTGGTCCTGAACAACCACCATTCTGCTCGGGGGTACAGGCTACCCCCGGGCAGAATGGGATGGCCGTTCATAGGCGAGTCATACGAGTTTTTAGCCAACGGGTGGAAAGGGTACCCAGAGAAGTTCATATTCAGTCGGCTAGCCAAGTACAAGCCTAGCCAAGTATTTAAGACGTCCATCCTAGGAGAAAAAGCCGTAGTCATGTGTGGCGCGGCTTGTAACAAGTTCTTGTTCTCGAACGAGACCAAATTGGTACAAGCTTGGTGGCCTAACTCCGTTAATAAGATCTTCCCTTCGTCGACTCAAACTTCTTCTAAGGAAGAAGCTAAGAAGATGCGC…
	SvC16 (CYP716A379)	ATGGAGTTAATTAGTTTACTAAGTGGCTTAATTGTTCTTGCTATAGTCAGCTTGACTACCTTTTTCTTTTTATGCTATGATACTCCTACTAAGGACGGTAAAACTCTCCCTCCTGGTCGTATGGGCTGGCCTTTTATAGGCGAGTCCTACGACTTTTTTGCGGCCGGTTGGAAAGGGGAGCCTGAGAGCTTTATTTTTGACCGGTTGAAGAAGTTTGCTAAGGGGAATCTTAATGGTCAGTTTAAGACGAGTTTGTTTGGGAATAAGTCAATTGTGGTGGCGGGGGCTGCTGCTAACAAGCTTCTTTTCTCGAATGAAAAGAAGCTTGTTACCATGTGGTGGCCCCCTTCTATTGACAAGGCTTTTCCCTCCACCGCACAGCTGAGTGCCAACGAGGAG…
	SvC23-1 (CYP72A1130)	ATGAAGGCGGAGTACGTACCCTACATCGTATCATCGCTTGCATGCATAGTAATACTAAGATGGGTGATGAATACAATGAAGTGGTTGTGGTTCGAACCGAAGAGGTTGGAAAAATGCCTTAGAAAACAAGGGTTTCAAGGAACTTCATACAAATTTATATTTGGCGATATGAAGGAAAGTACTTTGTTGAGAAATGAAGCCTTGAAAATGGCTATGCCTATGCCCTTTGATAATCACTACTTTCCTCGTGTTAATCCTTTTGTTCATCAACTTCTCAACAAATTTGGTACGAATTGTTTTATGTGGATGGGGCCAGTTCCAACGTTACAAATCGGAGAACCCGAATTAGTGAAGGAAGTATTTAATCGGATGCACGAGTTTCAGAAGCCTAAAACTAAC…
	SvC23-2 (CYP72A1131)	ATGATGGAGTACGTACCGTACGCAATAGCGTCGATAGCATGCATAGTAATACTAAGATGTGTGCTGAATGCAGCGAAATGGTTGTGGTTCGAACCGAAGCGGTTAGAGAAATGCCTTAGAAAACAAGGACTTAAAGGGAACTCGTACAAGTTTTTATTTGGAGATATGAAGGAAAGTTCTATGCTACGTAATGAGGCCTTAAAGAAGCCCATGTCTATGCCCTTTGATAATGACTACTTTCCTCGTATTAACCCCTTTGTTCATCAACTTCTTAATAAATATGGTAACAATTGTATCTTGTGGATGGGACCTGTTCCAACTATAAATATCGGAGAACCTGAGCTAGTAAGGGAAGCTTTCAATCGGATGCACGAGTTTCAGAAGCCCAAAACTAACCCC…
	SvGalT (UGT73DL2)	ATGGGTTCACTTACAGAACCAACAAAGGTGCCGGTGAAAATGGTGTTCCTTACGCTCCCGATAGCGGGCCACATGCTCCACATCGTGGACACGGCGAGCACATTCGCCATCCACGGTGTGGAATGCACCTTAATAACGACCCCTGCCAATGTCCCCTTCATTGAAAAATCCCTTCCAAAGTCGAACGAACGAATCCTCCAATTTTTCAAACTCGGCCTCGTGGCGTTCCCCCACGAGGCCGTGGGCCTCCCCCCTGGCCTGGAGAATTTCAGCGCGGTCACGTCTCCCGACCAGAGGGGGAAGATATCCAAGGCCATGTCCTTGTTGCAGGGGCCCACAGAGGACCTCATCAAGGAAATATCTCCCGACTGTATCGTCTCGGATATGTTTTACCCCTGG…
	SvC3XylT (UGT73CC10)	ATGAAGTCGCCACTGAAAATGTACTTCTTGCCCTACATTTCACCAGGCCATATGATACCGCTTTCCGAAATGGCGAGGTTGTTTGCCAACCAGGGCCACAACGTCACCATCATCACCACCACCGCTAATGCCACGCTTCTCGACAAGTACACTACGTCCAACCTTTCACTACATCTCATTCCCCTGCCTACTAAAGAGGCCGGCCTACCGGACGGCCTCGAGAATTTTATTTCTGTCAATGACCTCGAGACCGCGGGGAAACTCTACTACGCGCTGTCGTTAGTGCAGCCTGTTATCGAGGAGTTTATCACGTCGAGCCCGCCTGATTGTATCGTGTCCGATATGTTCTACCCGTGGACCGCGGACCTGGCGTCACGACTCCAGGTCCCGCGGATGGTT…
	Sv46DH	ATGAGATTAATTTTCATGTTTTTCGGTGGGAAAGCAGGGAAAATGGTTGACTACACGCCAAAGAACATACTCATAACAGGAGCAGCTGGTTTCATAGCCTCCCATGTTGCAAACAGACTGGTTAGAAACTACCCTGAATACAACATCGTCGTTCTAGACAAACTTGACTACTGCTCTAACCTCAAGAATCTCATCCCGTCTCGCTCCTCTTCCAAGTTTAAGTTCATCAAGGGAGACATTGCCAGTGCTGATCTGGTCAACTTCATCCTCACCACCGAGGCCATAGACACCATTATGCACTTTGCTGCACAGACCCATGTCGACAACTCCTTTGGCAACAGCTTTGAGTTCACCAAGAACAACATCTACGGCACCCACGTCCTTTTAGAAGCTTGCAAG…
	SvNMD	ATGGCTGAAGCACCCTCATTTCTTGCTCAGAAAAGGTATGCGGTTGTGACCGGAGCAAACAAAGGACTAGGACTAGAAATCAGCAGACAGCTCGCTTCACAGGGCGTGGTGGTACTGCTGACCTCCAGAGACGAAAAAAGAGGCTTTGAGGCCATTGAGGAGCTTAAGAAGTCTGGCATAAATTCGGAAAATCTTGTGTATCATCAGCTCGATGTTACTAACCCGTCTAGTTTTGCTTCTCTGGCTGATTTCGTCAAGGCCAAATTTGGCAAGCTTGATGTCCTGGTGAACAATGCTGGGATCAGCGGTGTTATTGTTGATTATCCAGCTTTGATGGAAGCTATTCGCAACCGAGGGGCGGAGATCAATTACGATGGCGTGATGAAACAGACCTACGAG…
	SvC28FucT (UGT74CD2)	ATGGCGCATGAAATAAAGAAAATCGAAATAATAGTGTTCCCGTACCATGGACAGGGACACATGAACACCATGCTACAGTTCGCCAAGCGACTTGCATGGAAAAACGTCGTCAACGTCACCATTGCCACCACGTTGGGTACTACCAACAAAATGCGGTCCCAGGTGGACCAGGTTGATATCAACTCTGCGTGGGCAGCTTCCATTGACCTGGTGTCTGTGTACGATGACACAGACGAGTCCCAGGTCAGGTTCATGGACCGCATGGCCAGGTTCGAGGCTGCTGCTGCGTCCAACCTGGCCACGCTCCTAGTTAAGAAAAAGGAGCATGCTGATAACAAGGTCCTGTTGGTTTACGATGGGAACCTGCCGTGGGCGCTGGATGTCGCCCACGGGAAAGGG…
	SvCslG	ATGTCACCTTATAATAACACCTGCACACTCCAAACTACCCGAGCCATACTCAGCCGCATCCACATTCTCCTCCACTCCTCCCTCATCGCCTCGGCTCTCTACTACCGCGTCACCACCTTCGTCACCAACCCGTCTGTAGGCCTCCCATGGGTCCTCATGGCCTTGGCAGAGCTCACCCTTGCGTTCGTATGGGCCCTCACGCAGGCGTTCCGTTGGAGGCCTGTTGTGAGGGCTGTCGCCGGGGCTGAGGACATTGACGACACTCGTCTCCTGGGTTTGGACGTGTTTATTTGCACTGCTGACCCGAGGAAGGAGCCGGTCGTCGAGGTCATGAACTCTGTGATATCGGCTTTGGCGTTGGATTATCCTGCTGATAAGCTGGCGGTCTACTTGTCGGAT…
	Jasmonate-responsive genes in Figure 2	native nucleotide sequence
	AOC	ATTCCAATCACTTCTCCAACAAACAAACCTTATAAACAAACAATTAATTACCTCTTCTTTTTTACCCTAATTACCCCAACCACATAAAAAACATGGCATCTTCAGCATCAATGGCATCAATGAAACTACCCTTCTCTTCATTAAAACTAGAGTTTCATAAACTACCCACTTCTTCTATTTCACCTACTCAAAATGTTTTACCTTCCAAAATTGTGAACCCCTTTTTATCTCAAACAGTTAAAAGTAAAACCAATAATTTTACTGCCAAAAGTAGGTTTACAACAACTGCTTTATTCTTTAACAAACCTAAGCCTCAGATCAAATCTTCTTCTTCTACTGATTCTATCCCTTCTAAGGTGCAAGAACTGTATGTCTACGAGATCAACGAGAGGGATCGAG…
	23 kDa JIP	ATCACAATTACAACAAGAGAATTTAAGTTTAGCTTTATCCCTTCAATTCAATACTTCCCCACATTAAGAAGCTAGATAGCAATGGCATGCCATGTGTTCGGAACACCAGTGACAGACGCGACACTAAAGGGGATGACAGAGTATCACGACAAAACGATAGAAGCAGTGGACAGAGCGAAGGTGGCACTGGAGATGAAGAACGCTGAGGGGAAGGACGCAGACGCGCGTGCTTTTACTGAAAGTGTTCAGAAGTCGATTGATAAGAAGGGAGTAAGGTGCCTGATATACAATGCAACTGGAGGACCACTTAAATTGGTGGCAGTATTTGATTACTTGGGCTGCGTCTCCGAGTCCCCCTTCCCATCTGTGCTTCAAAACGGTCAGTGGGCGGCTCTCGTC…
	TIFY 10b	CACACATCTCATTTCTTCCTCCCTCTTTTTTTTTATTTTATTCCTCGTGCTTCTTAAGCCACCCTCCCAAAAAATATAAACTAACATAAACTTTCCCAAATTAATTTCTACTCAAATTACACACACACACACAAAAAAAACAAATTAGACAAATTAATCACCAAATCAAAATTAATTAAAACCATGTCTAACGATTCCACAACCAAAATAGCAACAACACCCCATAAAATGAGCTTCTCACAAACATGTAATTTGCTGAGTCAATATGTCAAGGAAAAACGTGCTCTTGCTCTTTCCTCTACTCTTGATACCTCTCGTGGTGGAGAAGGGTTTAATAGAGGAACAATGAATTTGTTTCCGGTGAAACAAGTGGATGAATCAAACGGGTCTGTGGGTCGT…
	JAR	GATCACTTCTCATTTCATCTAATCATTCTTTAAACCTATGTTTTCATAACTACTTTCCTATTTTTCACTCACACACACACACATACTCCTAAGTCCTAACTCACAAGTGTTGAGTTACAACTTAAAAACCTTATCTTCTGCTAATTTTACAGACTCCTCTGTTTTTTCAAGAATATTCTTCCCTTTATTTTCTATTTGGTCAACTCTAAAACCAGGTTTGTGCCGGGAGTTATAGTCGTCGGTGAGAATGTTGGAAAAGATGGAAGTTCGACATCACGAAAGTGATCAAGGAATTCGAGGAGTTGACCGAAAACGCGGAGGAAGTACAACGCGAGACCTTGAGGAAGATACTTGAAGATAACAAGGAGGCTGAGTATTTGCAAGGATTAGGAATGGATG…
	Candidate P450s in Figure 3a	native nucleotide sequence
	PB.29244.1	ATGTGGTGGCCCCCTTCTATTGACAAGGCTTTTCCCTCCACCGCACAGCTGAGTGCCAACGAGGAGGCCTTGTTGATGAGGAAGTTTTTTCCTTCCTTTTTGATTAGGCGGGAGGCGCTCCAGCGTTACATTCCTATTATGGATGATTGCACCCGTCGCCATTTTGCCACGGGTGCATGGGGTCCATCTGACCGCATTGAGGCCTTTAATGTGACCCAAGACTACACGTTCTGGGTCGCCTGCAGGGTCTTCATGAGCATTGACGCCCAAGAAGACCCTGCAACCGTAGACTCCCTCTTTAAGCACTTCAACGTGCTTAAAGCGGGAATCTACTCGATGCACATTGACCTCCCGTGGACGAACTTCCACCACGCCATGAAGGCGTCCCAGGCCATCAGG…
	PB.2497.1	ATGGAGCTAATTACTTTGTTAATTGGTCTAATTGTTCTATGCATCATATTAATCATATCAACTTATTTCATATTTTCAAATTATGACCACCCTACTACTAAAGATGGCATTTCTCTTCCGCCCGGTCGAATGGGCTGGCCGTTTATAGGCGAGTCCTACGACTACTTTGTCGCCGGTAAGAACGGGAAGCCGGAGAGCTTTATATTTGACCGCCTAACGAAATATGCCTCGGGCAATTTAAATGGCCAGTTTAGGACGAACTTATTTGGAAATAAAACTATCGTGTTGGCGGGGGCCCCGGCTAACAAGCTACTTTTTCTAAATGATAAAAAGCTTGTCAGCATGTGGTGGCCCCCGTCTATAGACAAGACATTTCCCTCGAGTGGACACCTGAGCGCA…
	PB.29244.5	ATGGAGTTAATTAGTTTACTAAGTGGCTTAATTGTTCTTGCTATAGTCAGCTTGACTACCTTTTTCTTTTTATGCTATGATACTCCTACGACTTTTTTGCGGCCGGTTGGAAAGGGGAGCCTGAGAGCTTATATTTTTGACCGGTTGAAGAAGTTTGCTAAGGGGAATCTTAATGGTCAGTTTAAGACGAGTTTGTTTGGGAATAAGTCAATTGTGGTGGCGGGGGCTGCTGCTAACAAGCTTCTTTTCTCGAATGAAAAGAAGCTTGTTACCATGTGGTGGCCCCCTTCTATTGACAAGGCTTTTCCCTCCACCGCACAGCTGAGTGCCAACGAGGAGGCCTTGTTGATGAGGAAGTTTTTTCCTTCCTTTTTGATTAGGCGGGAGGCGCTCCAGCGT…
	PB.29444.13	ATGATGGAGTACGTACCGTACGCAATAGCGTCGATAGCATGCATAGTAATACTAAGATGTGTGCTGAATGCAGCGAAATGGTTGTGGTTCGAACCGAAGCGGTTAGAGAAATGCCTTAGAAAACAAGGACTTAAAGGGAACTCGTACAAGTTTTTATTTGGAGATATGAAGGAAAGTTCTATGCTACGTAATGAGGCCTTAAAGAAGCCCATGTCTATGCCCTTTGATAATGACTACTTTCCTCGTATTAACCCCTTTGTTCATCAACTTCTTAATAAATATGGTAACAATTGTATCTTGTGGATGGGACCTGTTCCAACTATAAATATCGGAGAACCTGAGCTAGTAAGGGAAGCTTTCAATCGGATGCACGAGTTTCAGAAGCCCAAAACTAACCCC…
	PB.33196.4	ATGAATACAATGAAGTGGTTGTGGTTCGAACCGAAGAGGTTGGAAAAATGCCTTAGAAAACAAGGGTTTCAAGGAACTTCATACAAATTTATATTTGGCGATATGAAGGAAAGTACTTTGTTGAGAAATGAAGCCTTGAAAATGGCTATGCCTATGCCCTTTGATAATCACTACTTTCCTCGTGTTAATCCTTTTGTTCATCAACTTCTCAACAAATTTGGTACGAATTGTTTTATGTGGATGGGGCCAGTTCCAACGTTACAAATCGGAGAACCCGAATTAGTGAAGGAAGTATTTAATCGGATGCACGAGTTTCAGAAGCCTAAAACTAACCCTTTATCGGCGTTACTCGCCACTGGACTCATTAGCTACGAAGGCGACAAATGGACCAAGCATCGC…
	PB.6518.3	ATGGAAGAAGTAGCATACGCTAATTTTAACATAGTAATCATAATTTCATTATTTTTATGTGGTTTTGTAAGTTTTGTGCATCATGTGTACAAGAATAACATGTGGGTGAGGTGTCAAAAGCAAAGGAGGAAATTAAGAAGGCAAGGTATCAAAGGTCCTTCACCATCATTTTTGTATGGAAATGTCTCCAAAATGGAGAAGATTAGGGCAATTGTTGGTAAGGAAGGTCCCTTAGACTCATCAAATAAGGGTGAATTTGTAGGACATGACTTTACTTCTTCACTCTTTCCTTACTTTGAACTATGGAGGAAAGAATTTGGTCAGATATACACATATTCGACGGGAAATAGGCAACATTTATATGTAAATGATCCCGAGCTAGTGAGGGAGATGAGCCAA…
	PB.17184.1	TTTTTTCTTAATTTTTATGCAAAATAAAAATATATACAATTTATTGAAATGAATAAAATATTCTAATTTTAAGAGACGCAACTAAAAGTTTGTAACCAATAATTATACAAGTTATTGTAGACTATTACAAGAAGGTCATTGTGAGCCTCCTATAGTCCTATCCATAATCCATGCATATAAATACACCCCTTCCATTCCTCATATATATACAATTACACCTTCACTACATACATTAATAGTTTACATTTCTTCCAACACTTTAGTACCTACTTAATCAAAACTATAGTACTTATATATTTAACAATGGAAGAGTCTTTAACATATTGGATATCATTAGCATGTATAATGGTGGGAACATTATCATGGTCTTTGTTTAAATGGGTGTGGTTGAACCCTAAA…
	PB.14475.2	ATCATTACCAAAAAAAAAATGAACAAATCACTTTGTCATTTCTAAAAACACACAGTCTCTCAAAACAATGGTGATTTTCAAAGCTATAGTAATAGTACTAGTAGTCATAGTTTTAGGCATAGTAGTAGCATTAATGGCATACATGTATAGAGTGTTGGTGTTATGTCCTAAGAAACTAAGGTGTACCCTACAAACACAAGGTGTAAGGGGTCCTAAACCTTCATCTATATTGCTTGGGAACATCCCTCAAATCATACAAATTAAAGCTCAACTTACCCAACTCAACTCTTATACTTCTACTGTTTCTCATGATTGGTCTTCTACTTCTTTTCCTCACCTTAAGTTGTGGCAAAATCTATATGGGCGTATGTTCGTGTACTCAACTGGCAGCATGCAAAT…
	PB.34832.3	ATGTCATTGACTTTCAATCACTCTATTTCCTCTTCATCAACATGAACTTCTTGTCCGCCTTTTTCACTGTCATAGCGAGCGCCATTTTAGTGATCTTCGTCACTATTTTGGCTCTTTTCATAAAGATATACACCGGGAAATCGATCCGCAAACCTCACTACCCACCTGTGGATGGAACAGTCTTTCACCAACTGTTATACTTCAACACTCTATACGACCACCAGACCGAAACTGCCAGAAAACATGCTACTTTTCGGCTTCTTGCACCGGACCAAAGTGAATTTTACACAACCGATGTTAGGAACATAGAGCACATCTTGAAGACAAGCTTTGAGAAGTACAGAAAGGGCAAATACAACTGTGATATACTCAGAGATTTGTTTGGTGAAGGGATTTTTG…
	PB.11191.1	ATTTAACAACATATATACTCTGCTTGTTCTTCATCATTTCTTACTCTCTCTTCTCAACTTTAAACCTTGTCTTTGTTCCTCTGTTGTGTGTTGCTGCGTCTTGCAAGTAGTAACACTTTTACACACATCTTCTAAAACAGAGGAGTAAAACTCAAGGACAAATTAACTCAGCTTTTTACTTTTTTTTATATGCATTCAAAGTTTTGCTTAAACTAAACTACTGCTCAGAAACCAATGTCTGACTTTGAATTTTTTCTGTACCTTCTTCCATTAGTTTTAACTTTATCTTGGATGCTCAACTTGTTTAAAACTAAGAAACCCCCTTTAAATCTTCCTCCTGGCAAAATGGGTTTGCCTTTTATTGGAGAAACTATGGGTTACTTGAGGCCTTACACTGCC…
	PB.5639.2	GTGAAAGTAGAGACGATCTCATATAACACCAACTCGACTTAAAATAGAAAAAAAAAAGACTAACTTGACCAACACACTCCCTCATGATCACACACTCTCAAGTGAGTCAAGTCCCACCCGTGTGGCTTACCTCTTCTACTCCCAATAAATTCCCCCCCAAAAAAAAAACCACACAAAAACATTCTTCCACACCATCAAACATAATCACAAAAAAAATGAAGTATCATTATTTCTCCTACATAATATTATTCATAATAACAACAGCACCAATTATTGTGATCATCACATACGAGCTCCTCCGGCGGCGGCGCCGCCGTAACCACGGTGGTCTGCCACCAGGGTCATACGGGCTGCCCCTCCTAGGAGAAACCCTCCAACTGATCTCGGCGTACCGGACCG…
	PB.32147.2	ATTCATTCTTCCTAACACAAAAATGGCATACTACTACTATTACTACTACACACTCATCATACTAACTCCACTCTTCTTCCTCCTTCTCCTCCTCCTCCTCGACCGCTACCGTCGCAACCACCGTCTTCCACCGGGCACTCAGGGGCTCCCATTCGTCGGCGAAACCCTCCAACTCATCTCCGCCTACAAGTCCCCCTACCCCGAACCCTTCATCGACGAACGCGTCGCCCGGTTCGGTCCCATTTTCACCACCCACATTTTCGGCGAGCCCACTATATTCTCGGTCGAACCGGAGTTCAACCGGTTCATCCTCCAAAATGAAGGGAAGCTGTTCGAGAGTAGTAACCCCGGTTCGGTGTCGAATTTGTTGGGAAAACATTCGTTGGTTTTAATGAGGGG…
	PB.2497.2	ATACAGTATTTTTTTCTCTAATGTTACTCTATAATGATAAACACAACTAAATTCATTACACATTCATTCATAAATGATCATTAAAATTCAACAATTAAGTGTTCAACATAATCTCTAACTACATTTTATGGAGCTAATTACTTTGTTAATTGGTCTAATTGTTCTATGCATCATATTAATCATATCAACTTATTTCATATTTTCAAATTATGACCACCCTACTACTAAAGATGGCATTTCTCTTCCGCCCGGTCGAATGGGCTGGCCGTTTATAGGCGAGTCCTACGACTACTTTGTCGCCGGTAAGAACGGGAAGCCGGAGAGCTTTATATTTGACCGCCTAACGAAATATGCCTCGGGCAATTTAAATGGCCAGTTTAGGACGAACTTATTTGGAAA…
	Csl genes in Supplementary Figure 12	native nucleotide sequence
	PB.715.1	TCTCCCTTCATAACTCTTACCTTCCCCCATCTTCTTATCCCCCCCTCTCTCTCTCTCCTTAGTATTGTGTCACAAATCACACAATACCAATACAATACTTTCTGCTCCCTAAAAAAAAAAAAGAAAAGCAGAAAGTATTGTATTGCGAATTGAAACAAAAATAGCCACATTGTATCCCTTACATTGAGTGGCGAAATTAAAATGGCAGAAATATTCCAAGACCAGCTGTTACAAGCGCGGGGAGAGGCGGTGAGCGGTCACGTGGGATTAATATGGGAGCTAATAAAGGCGCCGGTGGTGGTCCCACTGCTGACGCTGGGTGTTTACGTGTCGTTGGCCATGTCGTTGATGTTGTTTATGGAGAGGTTGTATATGGGAATCGTCATTGTTTTGGTGAAG…
	PB.715.2	CTCTCCTTCATAACTCTTACCTTCCCCCATCTTCTTATCCCCCCCTCTCTCTCTCTCCTTAGTATTGTGTCACAAATCACACAATACCAATACAATACTTTCTGCTCCCTAAAAAAAAAAAAAGAAAAGCAGAAAGTATTGTATTGCGAATTGAAACAAAAAATACCCACATTGTATCCCTTAGATTGAGGGGCGAAATTAAAATGGCAGAAATATTCCAAGACCAGCTGTTACAAGCGCGGGGAGAGGCGGTGAGCGGTCACGTGGGATTAATATGGGAGCTAATAAAGGCGCCGGTGGTGGTCCCACTGCTGACGCTGGGTGTTTACGTGTCGTTGGCCATGTCGTTGATGTTGTTTATGGAGAGGTTGTATATGGGAATCGTCATTGTTTTGGTGA…
	PB.3149.1	TTTATATGGACTTACTTTCTGTTGTTTGTAATGTTCACACCAATATCCCATCTCACCTACTCGTTTTGTTCATTCAGGATGGATGAAGGAAGGCAACCACTCTCGAGGAAAATACCGGTTCCATCAAGCCGGATCAATCCCTACAGGATTGTCATCATTCTACGTCTTCTGGTTCTTGGTTTCTTCTTCCAGTACCGAATTCTCCATCCGGTCAAGGATGCATTTGTATTGTGGTTGATATCCGTCATTTGTGAGATTTGGTTTGCTATGTCTTGGATTTTGGATCAGTTTCCTAAATGGTGTCCGATTGAACGTGAGACTTATCTTGATCGTCTTTCCTTGAGGTATGAGAAGGAAGGCAAACCGTCTGAGCTAGCCCATGTGGATGTATTTGTATCT…
	PB.3149.2	TTTATATGGACTTACTTTCCTGTTGTTTGTAATGTTCACACCAATATCCCATCTCACCTACTCGTTTTGTTCATTCAGGATGGATGAAGGAAGGCAACCACTCTCGAGGAAAATACCGGTTCCATCAAGCCGGATCAATCCCTACAGGATTGTCATCATTCTACGTCTTCTGGTTCTTGGTTTCTTCTTCCAGTACCGAATTCTCCATCCGGTCAAGGATGCATTTGTATTGTGGTTGATATCCGTCATTTGTGAGATTTGGTTTGCTATGTCTTGGATTTTGGATCAGTTTCCTAAATGGTGTCCGATTGAACGTGAGACTTATCTTGATCGTCTTTCCTTGAGGTATGAGAAGGAAGGCAAACCGTCTGAGCTAGCCCATGTGGATGTATTTGTATC…
	PB.6570.1	AACACACACAAAAAAAACTTATTATTAAACGTTACACTAAAAACTCTGCATGTACAATGTACCCATTACATTTCCATCAAATTTCATGCAATTTCAACACCTACCCATTTTAAATCACACCCTAAAACCCTAATCCCCCAATTTAATTCACACTATTCACCACCTTTTTAACTTTAATTGATCAATTTTGAGTTTTATAACATGTTGTTACCCTTTTAATTTTACTGAGTTTTTTTAAAATTTGGGGGATTACCCTCTTTTTATCTTTTCAAAGTAACCAAAACCCAGAGAAATTGTGTCCTGTTGTATTAGAATAGTATTTGCGTCCGTTTTACGTGTGCTTGTGTATCATACAAATATATATTTTTCAAACTCTATCGACTTTACGACATATAAATT…
	PB.7199.6	ACAAAAAAATATCTACTTCAATCATCAATTCATATCAAAGCAATAACAACATCATCAATGGAAAACTGTGACATTCAACCTCTTAATCACTGTCATGTCCACAAACTTTGGGGAACTATGAACAGACTTCATATGTTTCTTCATAGTGTGGCATTAGCTGCCATCTTTTATTACAGACTAAACATTTTCTTTAGCAAGACAGATGTTAGATACGACACGGTCCCTTTGTTACCATGGTTGGTAATCTTTGGTGCTGAAATTATGTTGTCGTTTATATGGGCGCTTAGGCAACCCTTCTACTGGCGGCCTGTTACTAGGACTGTCTTCACAGAGAGGTTGCCTAAGGACGCGGACTTGCCTGGAATCGACGTGTTTGTATGCACTGCTGATCCTAACAAG…
	PB.7207.1	ATTTTAAGGTCACCATTATTCACAATTTTACTTATATATTTATGTGTATGAGGTCATCATTTGTGTACAAATATCACTTCAATCATTCAATTCATATCAAAGCAATAACAACATCATCAATGGAAAACTGTGACATTCAACCTCTTAATCACTGTCATGTCCACAAACTTTGGGGAACTATGAACAGACTTCATATGTTTCTTCATAGTGTGGCATTAGCTGCCATCTTTTATTACAGACTAAACATTTTCTTTAGCAAGACAGATGTTAGATACGACACGGTCCCTTTGTTACCATGGTTGGTAATCTTTGGTGCTGAAATTATGTTGTCGTTTATATGGGCGCTTAGGCAACCCTTCTACTGGCGGCCTGTTACTAGGACTGTCTTCACAGAGAGGT…
	PB.7207.2	ATTTTAAGGTCCACCAATTATTCAACAAATTTTACTTATATATTTATGTGTATGAGAGTCATCATTTGTGTACAAATATCACTTCAATCATTCAATTCATATCAAAGCAATAACAACATCATCAATGGAAAACTGTGACATTCAACCTCTTAATCACTGTCATGTCCACAAACTTTGGGGAACTATGAACAGACTTCATATGTTTCTTCATAGTGTGGCATTAGCTGCCATCTTTTATTACAGACTAAACATTTTCTTTAGCAAGACAGATGTTAGATACGACACGGTCCCTTTGTTACCATGGTTGGTAATCTTTGGTGCTGAAATTATGTTGTCGTTTATATGGGCGCTTAGGCAACCCTTCTACTGGCGGCCTGTTACTAGGACTGTCTTCACAGA…
	PB.11354.2	ACACACCATTTCATTATTACTACTCACAACACAACACAACACAACACCACAAAACACTCCCACATCGACGGTTCATACAACAAAATGTCACCTTATAATAACACCTGCACACTCCAAACTACCCGAGCCATACTCAGCCGCATCCACATTCTCCTCCACTCCTCCCTCATCGCCTCGGCTCTCTACTACCGCGTCACCACCTTCGTCACCAACCCGTCTGAAGGCCTCCCATGGGTCCTCATGGCCTTGGCAGAGCTCACCCTTGCGTTCGTATGGGCCCTCACGCAGGCGTTCCGTTGGAGGCCTGTTGTGAGGGCTGTCGCCGGGGCTGAGGACATTGACGACACTCGTCTCCTGGGTTTGGACGTGTTTATTTGCACTGCTGACCCGAGGAAGGAG…
	PB.11354.5	ACTACTCACAACACAACACAACACAACACCACAAAACACTCCCACATCGACGGTTCATACAACAAAATGTCACCTTATAATAACACCTGCACACTCCAAACTACCCGAGCCATACTCAGCCGCATCCACATTCTCCTCCACTCCTCCCTCATCGCCTCGGCTCTCTACTACCGCGTCACCACCTTCGTCACCAACCCGTCTGAAGGCCTCCCATGGGTCCTCATGGCCTTGGCAGAGCTCACCCTTGCGTTCGTATGGGCCCTCACGCAGGCGTTCCGTTGGAGGCCTGTTGTGAGGGCTGTCGCCGGGGCTGAGGACATTGACGACACTCGTCTCCTGGGTTTGGACGTGTTTATTTGCACTGCTGACCCGAGGAAGGAGCCGGTGGTCGAGGTCATG…
	PB.11354.6	ACTACTCACAACACAACACAACACAACACCACAAAACACTCCCACATCGACGGTTCATACAACAAAATGTCACCTTATAATAACACCTGCACACTCCAAACTACCCGAGTTTGCCAAGTTGTGGGTCGGGTTTTGGGGGAAGTATAGGGTGAAGACTAGGTGCCCTGAGGCGTACTTCTCTGCGTTCTGTGATGCTGAGAGGGTTGATCATAATGTGGACTATAAGAATGATGAACTTGTCATCAAGTCGAAGTTTGAAGCATTTAAGAAATATGTAGAAAAGGCAAGCGAAGACGCAAGCAAATGTATTGTAGTCAATGACCGTGCTCCTCGCGTTGAGATTATTCATGACAACAAGGAGAATGGAGAAAGTGAACTGAAAATGCCTCCGCTTGTTTA…
	PB.11354.7	ACTACTCACAACACAACACAACACAACACCACAAAACACTCCCACATCGACGGTTCATACAACAAAATGTCACCTTATAATAACACCTGCACACTCCAAACTACCCGAGCCATACTCAGCCGCATCCACATTCTCCTCCACTCCTCCCTCATCGCCTCGGCTCTCTACTACCGCGTCACCACCTTCGTCACCAACCCGTCTGAAGGCCTCCCATGGGTCCTCATGGCCTTGGCAGAGCTCACCCTTGCGTTCGTATGGGCCCTCACGCAGGCGTTCCGTTGGAGGCCTGTTGTGAGGGCTGTCGCCGGGGCTGAGGACATTGACGACACTCGTCTCCTGGGTTTGGACGTGTTTATTTGCACTGCTGACCCGAGGAAGGAGCCGGTGGTCGAGGTCATG…
	PB.11355.1	ACACACCATTTTCATTATTATGCAGGTTGGAGAACTAATTTGGACGCAGCTGTGGGATGGATCAGGTGCAAGGACAATATCATCGTTGACCAAAACTCTTTCTGCTTTAAGAGTAAATCAGCGATCCAAGCTGAAGCTACTGGAATCAGGGATGTCCTAGTATGGGCAAGAAAGGAAAAATTGCTTCACCTAACAGTTTTTTCAGATTGCCTATGCTTGATCGAACAAATTGCAGGACAGACTGCAGACATCCATCAATCGAGTAGAATTATCGAAGATATTAGGGTTTTATCTAGTTTCTTTCATTGCTTATGTATTCAGTACATTCCTAGGTCTGAGAACGTTAAAGCCCACTTTCTTGCCAAATTGGCAATGAGGCCTTAACGAACTTTGACCTTC…
	PB.11355.2	ACACACCATTTTCATTATTATGCAGGTTGGAGAACTAATTTGGACGCAGCTGTGGGATGGATCAGGTGCAAGGACAATATCATCGTTGACCAAAACTCTTTCTGCTTTAAGAGTAAATCAGCGATCCAAGCTGAAGCTACTGGAATCAGGGATGTCCTAGTATGGGCAAGAAAGGAAAAATTGCTTCACCTAACAGTTTTTTCAGATTGCCTATGCTTGATCGAACAAATTGCAGGACAGACTGCAGACATCCATCAATCGAGTAGAATTATCGAAGATATTAGGGTTTTATCTAGTTTCTTTCATTGCTTATGTATTCAGTACATTCCTAGGTCTGAGAACGTTAAAGCCCACTTTCTTGCCAAATTGGCAATGAGGCCTTAACGAACTTTGACCTTC…
	PB.11357.2	ACACACCATTTTCATTATTACTACTCACAACACCACACCACAAAACACTCCACATCGACGGTTCATACAACAAAATGTCACCTTATAGTAACACCTGCACACTCCAAACTACCCGAGCCATACTCAGCCGCATCCACATTCTCCTCCACTCCTCCCTCATCGCCTCGGCTCTCTACTACCGCGTCACCACCTTTGTCACCAACCGTCTGTAGGCCTCCCATGGGTCCTCATGGCCTTGGCAGAGCTCACCCTTGCGTTCGTATGGGCCCTCACGCAGGCGTTCCGTTGGAGGCCTGTTGTGAGGGCTGTCGCGGGGCTGAGGACATTGACGACACTCGTCTCCCGGTTTGGACGTGTTTATTTGCACTGCTGACCCGAGGAAGGAGCCGGTCGTCGAGG…
	PB.11359.2	ACTACTCACCACACAACACAACACCACAAAACACTCCCACATCGACGGTTCATACAACAAAATGTCACCTTATAACAACACCTGCACACTCCAAACTACCCGAGCCATACTCAGCCGCAACCACATTCTCCTCCACTCCTCCCTCATCGCCTCGGCTCTCTACTACCGCGTCACCACCTTTGTCACCAACCCGTCTGTAGGCCCTCCCATGGGTCCTCATGGCCTTGGCAGAGCTCACCCTTGCGTTCGTATGGGCCCTAAAGCAGGCGTTCCGTTGGAGGCCTGTTGTGAGGGCTGTCGCGGGGGCTGAGGACATTGACGACACTCGTCTCCCGGGTTTGGACGTGTTTATTTGCACTGCTGACCCGAGGAAGGAGCCGGTCGTTGAGGTCATGAACT…
	PB.11359.3	CACCATTTCATTATTACTACTCACCACACAACACAACACCACAAAACACTCCCACATCGACGGTTCATACAACAAAATGTCACCTTATAACAACACCTGCACACTCCAAACTACCCGAGCCATACTCAGCCGCATCCACATTCTCCTCCACTCCTCCCTCATCGCCTCGGCTCTCTACTACCGCGTCACCACCTTTGTCACCAACCCGTCTGTAGGCCTCCCATGGGTCCTCATGGCCTTGGCAGAGCTCACCCTTGCGTTCGTATGGGCCCTAACGCAGGCGTTCCGTTGGAGGCCTGTTGTGAGGGCTGTCGCGGGGGCTGAGGACATTGACGACACTCGTCTCCCGGGTTTGGACGTGTTTATTTGCACTGCTGACCCGAGGAAGGAGCCGGTCGT…
	PB.11362.2	ACACACCATTTTCATTATTACTACTCACAACACAACACAACACAACACACAAAACACTCCCACATCGACGGTTCATACAACAAAATGTCACCTTATAATAACACCTGCACACTCCAAACTACCCGAGCCATACTCAGCCGCATCCACATTCTCCTCCACTCCTCCCTCATCGCCTCGGCTCTCTACTACCGCGTCACCACCTTCGTCACCAACCCGTCTGAAGGCCTCCCATGGGTCCTCATGGCCTTGGCAGAGCTCACCCTTGCGTTCGTATGGGCCCTCACGCAGGCGTTCCGTTGGAGGCCTGTTGTGAGGGCTGTCGCCGGGGCTGAGGACATTGACGACACTCGTCTCCTGGGTTTGGACGTGTTTATTTGCACTGCTGACCCGAGGAAGGAG…
	PB.11365.1	ACACACCATTTTCATTATTACTACTCACAACACAACACAACACAACACCACAAAACACTCCCACATCGACGGTTCATACAACAAAATGTCACCTTATAATAACACCTGCACACTCCAAACTACCCGAGCCATACTCAGCCGCATCCACATTGTCCTCCACTCCTCCCTCATCGCCTCGGCTCTTTACTACCGCGTCACCACCTTCGTCACCAACCCGTCTGTAGGCCTCCCATGGGTCCCTCATGGCCTTGGCAGAGCTCACCCTTGGGTTCGTATGGGCCCTCACTCAGGCGTTCCGTTGGAGGCCTGTTGTGAGGGCTGTCGCCGGGGCTGAGGACATTGACGACACTCGTCTCCTGGGTTTGGACGTGTTTATTTGCACTGCTGACCCGAGGAAGG…
	PB.11365.2	ACTACTCACAACACAACACAACACAACACCACAAAACACTCCCACATCGACGGTTCATACAACAAAATGTCACCTTATAATAACACCTGCACACTCCAAACTACCCGAGCCATACTCAGCCGCATCCACATTCTCCTCCACTCCTCCCTCATCGCCTCGGCTCTCTACTACCGCGTCACCACCTTCGTCACCAACCCGTCTGTAGGCCTCCCATGGGTCCTCATGGCCTTGGCAGAGCTCACCCTTGCGTTCGTATGGGCCCTCACGCAGGCGTTCCGTTGGAGGCCTGTTGTGAGGGCTGTCGCCGGGGCTGAGGACATTGACGACACTCGTCTCCTGGGTTTGGACGTGTTTATTTGCACTGCTGACCCGAGGAAGGAGCCGGTCGTCGAGGTCATG…
	PB.11365.3	ACTACTCACAACACAACACAACACAACACCACAAAACACTCCCACATCGACGGTTCATACAACAAAATGTCACCTTATAATAACACCTGCACACTCCAAACTACCCGAGCCATACTCAGCCGCATCCACATTGTCCTCCACTCCTCCCTCATCGCCTCGGCTCTTTACTACCGCGTCACCACCTTCGTCACCAACCCGTCTGTAGGCCTCCCATGGGTCCTCATGGCCTTGGCAGAGCTCACCCTTGGTTCGTATGGGCCCTCACTCAGGCGTTCCGTTGGAGGCCTGTTGTGAGGGCTGTCGCCGGGGCTGAGGACATTGACGACACTCGTCTCCTGGGTTTGGACGTGTTTATTTGCACTGCTGACCCGAGGAAGGAGCCGGTCGTCGAGGTCATGA…
	PB.11365.4	CTCAGGCGTTCCGTTGGAGGCCTGTTGTGAGGGCTGTCGCCGGGCTGAGGACATTGACGACACTCGTCTCCTGGGTTTGGACGTGTTTATTTGCACTGCTGACCGAGGAAGGAGCCGGTCGTCGAGGTCATGAACTCTGTGATATCGGCTTTGGCCTTGGATTATCCTGCTGATAAGCTGGCTGTCTACTTGTCGGATGACGGGGGGTCGCCGTTGACTAGGGAGTTATTAGGGAGGCGGCCGAGTTTGCCAAGTTGTGGGTCGGGTTTTGTGGGAAGTATAGGGTGAAGACTAGGTGCCCTGAGGCGTACTTCTCTGCGTTTTGTGATGCTGAGAGGGTTGACCATAATGTGGACTATAAGAATGATGAACTTGTCATCAAGTCGAAGTTTGAAGCAT…
	PB.11368.3	ACTACTCACCACACAACACAACACCACAAAACACTCCCACATCGACGGTTCATACAACAAAATGTCACCTTATAACAACACCTGCACACTCCAAACTACCCGAGCCATACTCAGCCGCATCCACATTCTCCTCCACTCCTCCCTCATCGCCTCGGCTCTCTACTACCGCGTCACCACCTTTGTCACCAACCCGTCTGTAGGCCTCCCATGGGTCCTCATGGCCTTGGCAGAGCTCACCCTTGCGTTCGTATGGGCCCTAACGCAGGCGTTCCGTTGGAGGCCTGTTGTGAGGGCTGTCGCGGGGGCTGAGGACATTGACGACACTCGTCTCCCGGGTTTGGACGTGTTTATTTGCACTGCTGACCCGAGGAAGGAGCCGGTCGTTGAGGTCATGAACTC…
	PB.11371.1	ACACACTCACAAGTCAACATCTCCAAATATATTAAGATAATAACACTACAACAGTACTATTACTCCTGACTTCGTTTCCCAAGTACACTCCCTCGAGTACCTCGTGCACTTTACTTCAACACCTCCCACATTTTATACTCTCATTTTCTTCTATTAAACTCTCTTACACACCATTTTCATTATTACTACTCACCACACAACACAACACCACAAAACACTCCCACATCGACGGTTCATACAACAAAATGTCACCTTATAACAACACCTGCACACTCCAAACTACCCGAGCCATACTCAGCCGCATCCACATTCTCCTCCACTCCTCCCTCATCGCCTCGGCTCTCTACTACCGCGTCACCACCTTTGTCACCAACCCGTCTGTAGGCCTCCATGGGTCCT…
	PB.11371.2	ACACACCATTTTCATTATTACTACTCACCACACAACACAACACCACAAAACACTCCCACATCGACGGTTCATACAACAAAATGTCACCTTATAACAACACCTGCACACTCCAAACTACCCGAGCCATACTCAGCCGCATCCACATTCTCCTCCACTCCTCCCTCATCGCCTCGGCTCTCTACTACCGCGTCACCACCTTTGTCACCAACCCGTCTGTAGGCCTCCCATGGGTCCTCATGGCCTTGGCAGAGCTCACCCTTGCGTTCGTATGGGCCCTAACGCAGGCGTTCCGTTGGAGGCCTGTTGTGAGGGCTGTCGCGGGGGCTGAGGACATTGACGACACTCGTCTCCCGGGTTTGGACGTGTTTATTTGCACTGCTGACCCGAGGAAGGAGCCGG…
	PB.11371.4	ACACACCATTTTCATTATTACTACTCACCACACAACACAACACCACAAAACACTCCCACATCGACGGTTCATACAACAAAATGTCACCTTATAACAACACCTGCACACTCCAAACTACCCGAGCCATACTCAGCCGCATCCACATTCTCCTCCACTCCTCCCTCATCGCCTCGGCTCTCTACTACCGCGTCACCACCTTTGTCACCAACCCGTCTGTAGGCCTCCCATGGGTCCTCATGGCCTTGGCAGAGCTCACCCTTGCGTTCGTATGGGCCCTAACGCAGGCGTTCCGTTGGAGGCCTGTTGTGAGGGCTGTCGCGGGGGCTGAGGACATTGACGACACTCGTCTCCCGGGTTTGGACGTGTTTATTTGCACTGCTGACCCGAGGAAGGAGCCGG…
	PB.11501.4	AACATTTAATTTCCGACACTTTTAATTTTCCAAAAAAAAAAAAAGAAAAATCTATATAAATCAATGGCGCCGTGGTGGAGCGGCGGCGGCGGAAAAGAGCAAAAGAACCACCGCGGGACGCCGGTGGTGGTCAAAATGCACAACCCAAATTGGTCAATCTCCGAGATACACGCGCCGACGTCAGACGACGAAGAAGACGACGAAGAAAGCGTCATGTTCCCGACAAACCGCACAAGAACCCGCGGAAAAAACGCGAGACAATTGACGTGGGTTCTTCTTTTGAAGGCGCACCGCGCCGCGGGGTGTCTGTCCTCCGTCGCGGCGGCGGTGCGCCGCCGCGTGAAGTCCGGCCAGACCGACGCGGACGAGTCCACCCGAAGCGGTGGACTCGTCCGTGCT…
	PB.11538.3	ACGGATCACTACACAACCAAGCACACTCCTCCCCCTCACAGACATTTATGTCTCGACCGCCGAATTACGAGTTTCAGGAATGGTGGAGCAAACAACAGCGCGACACTCACCTCATTTCGTCGTCCTCTTCGCCGCCTTCCTCCTCCTCCACCACCACTAAGGATACCGCCGCCGCCGCCGCCGTAGACGCCGGCGGCGGCGGCGGGGGCGTTAAAAACCCTAGCTTCGTCGCCGTCGAGATCGCCGCCGCCGCCGACGACGCCTCCTTTAACAAAGATCGCCACCGCGCTCGCACCGCGCGGCAGATTTCGTTCTTCTACATGCTCAAATTTCACCACGTCGTTAACTCGGTTTTCTCTCTCATCGCCGCGTTTTTCTCTCTCTTCCGCACCGCCGCGC…
	PB.11538.6	ACACAACACAAGCACACTCCTCCCCTCTCACAGGTAAGAGAAACTCCCAAACACCAAAACTTAAAAAAAAAAAATTAAAAAAAAAAGAAAAATCCTAAAAATCTCAACAAACTTCCCAATTTTTCCCCCAATCAATTCTGACATTACACATTACACATTACACAGATCTACACATCAATTATTAGTTATCTCTATCATTGTCGTCATCGATATCTATATTTATATCTATATCTAATCGGACGTGTTAAGACATTTATGTCTCGACCGCCGAATTACGAGTTTCAGGAATGGTGGAGCAAACAACAGCGCGACACTCACCTCATTTCGTCGTCCTCTTCGCCGCCTTCCTCCTCCTCCACCACCACTAAGGATACCGCCGCCGCCGCCGCCGTAGACGCC…
	PB.12620.1	AATACTTTCAACTTCACTCGGTTTAGTTCCGTCTTCATTTCTCTCTTGGTACGTAGTCTGCTTGCAATGGAGGCAAGCGCCGGTCTGGTAGCCGGTTCTCATAACCGGAATGAGCTTGTTGTCATTCATGGTCATGAAGAGCCAAAGCCATTGAAGGATCTAAGTGGCCAAGTATGTGAGATATGCGGTGACCAAATAGGCCTAACAGTTGAAGGGGACTTGTTTGTAGCCTGCAATGAGTGTGGTTTTCCGGTGTGTCGGCCTTGCTATGAGTATGAAAGGAGAGAAGGCAGCCAAAACTGCCCTCAATGCAAGACCCGATACAAGAGAATTAAAGGGAGCCCAAGGGTGGAGGGAGACGAAGATGAAGAGGACATTGATGATATCGAGTATGAGTTC…
	PB.12620.2	ATTAAAAGAGATAGCTTCTTCCCACCACACTAATACTTTCAACTTCACTCGGTTTAGTTCCGTCTTCATTTCTCTCTTGGTACGTAGTCTGCTTGCAATGGAGGCAAGCGCCGGTCTGGTAGCCGGTTCTCATAACCGGAATGAGCTTGTTGTCATTCATGGTCATGAAGAGCCAAAGCCATTGAAGGATCTAAGTGGCCAAGTATGTGAGATATGCGGTGACCAAATAGGCCTAACAGTTGAAGGGGACTTGTTTGTAGCCTGCAATGAGTGTGGTTTTCCGGTGTGTCGGCCTTGCTATGAGTATGAAAGGAGAGAAGGCAGCCAAAACTGCCCTCAATGCAAGACCCGATACAAGAGAATTAAAGGGAGCCCAAGGGTGGAGGGAGACGAAGATGA…
	PB.14069.4	AGGGTTCAACTCGGTGACCGGAGCCACGTCATCGACTACGCCGGGGACCGGCCCGAGACGAAGCCCGGGACCGAGTGCGGGATGAAAGGGTGCGACGAGACGGGCCTGACCGACCCGCCGTGTGAATGCGGGTTCAAGCTGTGCAGGGACTGCCACGTGGACTGTTTGTCGAACGGGGGCCGGTGTCCGGGGTGCAAGGAGGTGTTCACGGAGGCGGCGGAGGCGGGAGGACAAGATGAGGCCGTTGCCGTCAATGGCGGACTTTAGGGCGGACAATAGGCGGCTGTCGTTGGTGAAGTCGGTGAAGAATCCGCCGGAATTTGATCATAACAGGTGGCTGTTCGAGACGAAGGGGACGTACGGGTATGGGAATGCGGTGTGGCCGAAAGACGGGTTCGG…
	PB.14988.1	CAGTGGGTTGTTAATTGAACATGTTTTTCTTTATAATCTGGCCTAACAAATTACAAATTACAAATTACACATTTACACATACATACGACTAGTAGCAAGTAGTCCCTACAGTATTTCTGTATTATTTGCTTGGCAGCTATAAAATTATTGTTGTGCATCAGTATATATAACACACCTCCTCTTGTTTTACATTTCACAACTCAAAAGTCAGGACTTTCAAGAGAGCTTAAGCTTGCTATTCAATCTCTCTCCTGTCTTTTGTGTTTTTCTTTTTCTTTTTCTAACTTTGCTTCTACAACTTCATTTATTATTTTTCTTTTGCAACTCATTTTGATTATTTTGCAGCTTTTATCACATTTCATTTCGCTCCATTTAAATTGTTTCACAAGCTAGGCTTGC…
	PB.20514.1	GACTTATCGTAAGGACCACAAACACAAACACAAACACAAACACAAAATAATTAAGATTATCTCTTATTGTCATTGTAGGCTAAGTGAGAGGCCAGGGACACATGGGAAAAGGCAAGAAGAGCTACTATCCTCTGTTTGAGACGAAGCAAGCTACGGGAAAATTAATACACAGAACATGTGCAACTTCTCTTTTGGTTGCAATTTGTTTGGTATGGACTTACCGAGTTACTCAAATGAATATGAATACGAACACGAACGTTAACGTCGAGGGTAAGTTGGGTTGGATGGCTGTGTTTCTTGCTGAGATTTGGTTCGGTTTTTATTGGATGCTCACTCAAGTCCTTCGTTGGAATTGTGTGTATCGATACACCTTTAAAGACCGACTTTCTCAAAGGTACG…
	PB.20514.2	GACTTATCGTAAGGACCACAAACACAAACACAAACACAAACACAAAATAATTAAGATTATCTCTTATTGTCATTGTAGGCTAAGTGAGAGGCCAGGGACACATGGGAAAAGGCAAGAAGAGCTACTATCCTCTGTTTGAGACGAAGCAAGCTACGGGAAAATTAATACACAGAACATGTGCAACTTCTCTTTTGGTTGCAATTTGTTTGGTATGGACTTACCGAGTTACTCAAATGAATATGAATACGAACACGAACGTTAACGTCGAGGGTAAGTTGGGTTGGATGGCTGTGTTTCTTGCTGAGATTTGGTTCGGTTTTTATTGGATGCTCACTCAAGTCCTTCGTTGGAATTGTGTGTATCGATACACCTTTAAAGACCGACTTTCTCAAAGGTACG…
	PB.20514.3	AACCAACACAAACACAAACACAAATAATTAAGATTATCTCTTATTGTCATTGTAGGCTAAGTGAGAGGCCAGGGACACATGGGAAAAGGCAAGAAGAGCTACTATCCTCTGTTTGAGACGAAGCAAGCTACGGGAAAATTAATACACAGAACATGTGCAACTTCTCTTTTGGTTGCAATTTGTTTGGTATGGACTTACCGAGTTACTCAAATGAATATGAATATGAATACGAACGTTAACGTCGAGGGTAAGTTGGGTTGGATGGCTGTGTTTCTTGCTGAGATTTGGTTCGGTTTTTATTGGATGCTCACCCAAGTCCTTCGTTGGAATTGTGTGTATCGATACACCTTTAAAGACCGACTTTCTCAAAGGTACGAGGATGATTTGCCTAAGGTGGAC…
	PB.20514.4	GGAAAAGGCAAGAAGAGCTACTATCCTCTGTTTGAGACGAAGCAAGCTACGGGAAAATTAATACACAGAACATGTGCAACTTCTCTTTTGGTTGCAATTTGTTTGGTATGGACTTACCGAGTTACTCAAATGAATATGAATACGAACACGAACGTTAACGTCGAGGGTAAGTTGGGTTGGATGGCTGTGTTTCTTGCTGAGATTTGGTTCGGTTTTTATTGGATGCTCACTCAAGTCCTTCGTTGGAATTGTGTGTATCGATACACCTTTAAAGACCGACTTTCTCAAAGGTACGAGGATGATTTGCCTAAGGTGGACATATTCGTATGCACAGCAGACCCTACGATAGAGCCACCTTTGATGGTAATCAACACTGTATTATCGGTGATGGCCTATGAA…
	PB.27953.1	ATAGTAAATCATATTTCCATGTGGGTAGCATAGGTTTTCTTTTGCCTCCTTTCTTTTATAATATGCCTTGATTGAAGCTTTTTATACACTTAAACTAAACACAATTTTTAGTACAAAAACACAAACTTTTTCTCCTCACTTTCTCTCTCAATTTTTTTTCTTTCTTATCTCTTAGGAGTATTATACTTTTTTTTTATTTTTATTTTCTCATTTTCATTTTATTTTTTTCCTCAATTTGTGAATGGAATTTTAGTTACTTCAAACTAAGGTCTATTTCATCATGATCATCTAAGTATCTCTCACATTGAAGATTTCACATTTTTTTATTCATTTTTTTTAGATGTGCATCACTTTTTTTTGCACATAAATGGCACAAACAGTAATTATTTGGTGAAAATT…
	PB.27953.2	ACACTTAAACTAAACACAATTTTTAGTACAAAAACACAAACTTTTTCTCCTCACTTTCTCTCTCAATTTTTTTCTTTCTTATCTCTTAGGAGTATTATACTTTTTTTTTATTTTTATTTTCTCATTTTCATTTTATTTTTTTCCTCAATTTGTGAATGGAATTTTAGTTACTTCAAACTAAGGTCTATTTCATCATGATCATCTAAGTATCTCTCACATTGAAGATTTCACATTTTTTTATTCATTTTTTTTAGATGTGCATCACTTTTTTTTGCACATAAATGGCACAAACAGTAATTATTTGGTGAAAATTTCTTCATTTTGATACTTGGGTTCTCACTCATTTCACCTAAAGTTCCAATCTTTACTCTAATTAAGCAGTAAAAACATCTGGGTTTT…
	PB.27953.5	AAACTAAACACAATTTTTAGTACAAAAACACAAACTTTTTCTCCTCACTTTCTCTCTCAATTTTTTTTCTTTCTTATCTCTTAGGAGTATTATACTTTTTTTTTATTTTTATTTTCTCATTTTCATTTTATTTTTTTCCTCAATTTGTGAATGGAATTTTAGTTACTTCAAACTAAGGTCTATTTCATCATGATCATCTAAGTATCTCTCACATTGAAGATTTCACATTTTTTTATTCATTTTTTTTAGATGTGCATCACTTTTTTTTGCACATAAATGGCACAAACAGTAATTATTTGGTGAAAATTTCTTCATTTTGATACTTGGGTTCTCACTCATTTCACCTAAAGTTCCAATCTTTACTCTAATTAAGCAGTAAAAACATCTGGGTTTTCACCA…
	PB.28596.1	CTGGAAGTAGTAACTAGTAGTAAGTAGAAATCAATTCAAAAGACGTGTTGAGCTGTTTGTTACCTTACCTTACATTTCATTTCATTTCCATTCCATTTCATTCCCTCTGATTCCCCCCCGAAATGGCGCGTTGGTGGGGACGCGCGGGAAGGTGTGGGACCCCAGTCGTCGTGAAAATGGACAACCCCACGTGGTCCAAACAAAACAAAAGAAAACGCCAAGCAAATCACGTGGGTCCTACTCCTCAGGGCCCACCGCGCCGCCGGCTCACTCCGCCGCCGTCTCAACTCCTTTCTCAGAATCATCCTTCTACATCTCCCTCGGTTTGGTTATTTTCCACCTCTCTGTCGCCGTTCAAGGGGTTTTTTCGGTTCGGTTTATACGAGTTGGGTCAGAATA…
	PB.31532.1	ATTGTTGTTCTTGGTGAAGATAGTTAGAGATAGAGAGAGAAAGGGTAACACTTTGTGTTGCAAATAATAATATTAATATTTATAATTTATTTTAATTATATATTTTGTTTACTTGAGTGTTTTTTGTTTTTGTTTTGTTTTAGGGTTTAGTTGTTCATGAGTAAATCTGAGAAATTAGTAATGCATTGATTGATTTGTGGTTGAAACTCCCCAAAATTTTTGATATAATTTTGGGGGATTTTTTTTTTAATTTGGGGGATTAAAAAACCCTAAAAAATGGCTACCAAAGGGAGACTTGTAGCTGGCTCACACAACAGAAATGAATTTGTTCTTATCAATGCTGAAGATTTTGGTAGGGTGACATCTGTGAAAGAGTTGAGTGGACAGAATTGTAAGATT…
	PB.31532.3	ATTGTTGTTCTTGGTGAAGATAGTTAGAGATAGAGAGAGAAAGGGTAACACTTTGTGTTGCAAATAATAATATTAATATTTATAATTTATTTTAATTATATATTTTGTTTACTTGAGTGTTTTTTTGTTTTTGTTTTGTTTTAGGGTTTAGTTGTTCATGAGTAAATCTGAGAAATTAGTAATGCATTGATTGATTTGTGGTTGAAACTCCCCAAAATTTTTGATATAATTTTGGGGGATTTTTTTTTTAATTTGGGGGATTAAAAAACCCTAAAAAATGGCTACCAAAGGGAGACTTGTAGCTGGCTCACACAACAGAAATGAATTTGTTCTTATCAATGCTGAAGATTTTGGTAGGGTGACATCTGTGAAAGAGTTGAGTGGACAGAATTGTAAGAT…
	PB.31803.1	TGTTCTAAAATAATGAGTATTTTTTTTTTTCTAATTTTTGTCAACCAATATTCTTACCTAAAAATTCAACTCGTTTTCATCAGTCTTCACTTTTTCTACTACAAATATCAACCAATTTTCTTCAAATTATTACATAAAAAAAATCATCAATTTTCACCATTAAAAACCCAATTTTTCTCTTAAAAAAACCCAATTATTAAAAATATTTTAATTATTATTTAGAATCTGCCACATAAGTGGGATCGCACTTGGTACCATGATTAATTTTTTGTAAAGAAAAAAAAGTAATTATTTAATTAATTGAGATTTAGACTTAGTAATCATTAATTTCATTAATTTATTGATTAATTTTTTTGATTTTTTTTATTTAATTTAATAGTTTAATTGTGTGATTTTCGA…
	PB.31803.3	GATGAGAAGGCGGTCGACAATAATCAAGGCATTTGCCTTTGCCATCATCGAAGCAGGAAAGACGGATGTCTTTGATGAAGTCTACCAAGTCGGGGTATTTGAGGAACCAAGGTGCTGGGGAGAGTTTGATCATAATAGGTGGTTGTTTGAGACAAAGGGTACTTATGGTTACGGAAATGCTATTTGGCCAAAGGAGGGAGGATTTGGAAACGGGGATGATGATGGTGGTGGTAATGGCGAGACTCGGGAACCATCGGAGTTTCTCACCAAGCCTTGGAGGCCGCTTACTCGCAAATTGAGGATACCAGCTGCTATTATCAGCCCTTACAGGCTTCTGGTGGTTATCAGACTGGTTGTCCTGGCATTCTTTCTTCAATGGAGGTTACAGCATACTAACCC…
	PB.33148.1	TGGGACACTCTTCTGTAACTCTCTTTCAAAGTTTCTCCGTTTTTTTTATTCCCACATTTATTTTTAAAGATAACTTACTTTTTATCGTGTTTTGTCTTTTTGCATATTTTTCATTGTTATCTTAAACCAACAATTAAAATGATGATTTCTGTTAGCCGGCATGAATTTATTTTAGTGCTAAGGCTTTGTTATTGTATGGAAACTCGAAACTATAATTGTTGAATCAACCAAATTAGTGACGTTTCTGCGTTTTCCGATTCCCTGCAGGCTTCTTGTGCTTATCAGACTGGTTGTTCTGGCATTTTTTCTTGCATGGAGGATAAAGCATACTAACCCTGATGCGCCGTGGTTATGGGGAATGTCCGTGATTTGTGAGCTTTGGTTTTCGTTCTCCTGGAT…
	PB.35018.1	GAAAGGACGCGGTTTGGTCACAGCTATATGAAAAAGGAGAGATAAAAGGCAGTGAGCAACTTCCATACTTACTTCATACATTTTCCGTGTCAAGTGTGAACTGTGAAGTGTGAAGTGTGAAGTTTGAATTCTTGCCCCTCTTCCCTTATTTTTTTATTTTTTATTTCTCCAACCAAAACCAAGTTCATCTATCTACTTGTGTTTCCTTTTGTGGCTGGTTTGGTTGAGATAATTTGGTCCGTATAAAAAATATCTGGAAAAAATCAGGCAAGTTTGCTCCGAAATCTAAAAATTCCATAAAAAAAAAAAACCCACCAAATTCCTGAGAACATACATCCAGAAAAATAGAATAGAGGAAGAGGCCCTTTTGGTAGATAACTAGAAAAGAATTGAATTGAT…
	PB.35019.2	AACTTCCATACTTACTTCACATTTTCCGTGTCAAGTGTGAACTGTGAAGTGTGAAGTGTGAAGTTTGAATTCTTGCCCCTCTTCCCTTATTTTTTTATTTTTTATTTCTCCAACCAAAACCAAGTTCATCTATCTACTTGTGTTTCCTTTTGTGCTGGTTTGGTTGAGATAATTTGGTCCGTATAAAAATATCTGGAAAAATCAGGCAAGTTTGCTCCGAAATCTAAAAATTCCATAAAAAAAAAAACCCACCAAATTCCTGAGAACATACATCCAGAAAAATAGAATAGAGGAAGAGGCCCTTTTGGTAGATACTAGAAAAGAATTGAATTGATTAATGAGTTTGTAACAGATCCTTGAAGCACAAACTGTTTGATGCTCTGAACTCACAAGGATTGT…
	PB.35019.3	ACTGGTGAAAGGCCTCTTCCACTTCCAGCTCCTACTACTGAGAGGCGACTGTCCAAGAATGAGAGGAGATTGTCACTAATGAAATCAACAAAGTCTGTGCTTATGAGAAGTCAGACTGGAGACTTTGATCACAGTCGCTGGCTGTTTGAAACAAAGGGCACTTATGGGTATGGAAATGCTATTTGGCCCAAGGAAGGGGCTCCTGAAAGCGGTAATGATAATCCCAACGGAGATGTGCATGAACCTCAGGATTTTTCAAGCAAACCATGGAGGCCTCTCACTCGTAAACTGAAGATTCGTGCTGCTATTCTTAGTCCTTATCGGCTACTCATTTTCATTAGGATGGTGATACTTGGCCTCTTCCTTACCTGGAGAGTGAGACATAAAAACGAAGATGCA…
	PB.35372.1	AAGTACCAAGTAGTAAACGATCACTAAAAGTATACAAAAAATGTGTATTTTTCCAATAATGTGTGCCATGTTTAAGACTATATAGTGAGCCAACTAAGGTTTGATTAAAATTGTGGATAGTGCAACAAACAAAACAAAACAAACTATGGAAAATTCTCACATACAACCCTTACAAACATGCCATGTCCTAAAACAAAGGGCAATTCTCAATAGAATATACTCATTTTCACATTTCATAGCCTTAATTGCCATATTATATTATAGAGTACCCTATTTCTTCAACAAAAATGACCCTAAATACAACATGGTTCATTTACTACCATGGGTAGTCATATTTTTTTGGAGAAATTTTTGCATCATTTATGTGGGCCCTTAGGCAACCTGTCAACTGGTGGCCTA…
	PB.35372.2	GTGGATAGTGCAACAAACAAAACAAAACAAACTATGGAAAATTCTCACATACAACCCTTACAAACATGCCATGTCCTAAAACAAAGGGCAATTCTCAATAGAATATACTCATTTTCACATTTCATAGCCTTAATTGCCATATTATATTATAGAGTACCCTATTTCTTCAACAAAAATGACCCTAAATACAACATGGTTCATTTACTACCATGGGTAGTCATATTTTTTGGAGAAATTTTTGCATCATTTATGTGGGCCCTTAGGCAACCTGTCAACTGGTGGCCTATTGCCAGGGCCACCTTTCCTGACAGGTTGCCTAAGGACGAAAAGTTGCCTAAAATTGACGTGTTCATTTGCACGGCTGACCCCAAGAGGGAGCCTACAATTGATGTTATGAAC…
	PB.35372.4	GTGGATAGTGCAACAAACAAAACAAAACAAACTATGGAAAATTCTCACATACAACCCTTACAAACATGCCATGTCCTAAAACAAAGGGCAATTCTCAATAGAATATACTCATTTTCACATTTCATAGCCTTAATTGCCATATTATATTATAGAGTACCCTATTTCTTCAACAAAAATGACCCTAAATACAACATGGTTCATTTACTACCATGGGTAGTCATATTTTTTGGAGAAATTTTTGCCTAAGGACGAAAAGTTGCCTAAAATTGACGTGTTCATTTGCACGGCTGACCCAAGAGGGAGCCTACAATATGATGTTATGAACACGGTCATTTCGGCCATGGCCTTAGACTACCCTAGAGGAAAGCTTAGTGTGTATTTGTCCGACGACAACGGTGC…
	PB.35372.6	GTGGATAGTGCAACAAACAAAACAAAACAAACTATGGAAAATTCTCACATACAACCCTTACAAACATGCCATGTCCTAAAACAAAGGGCAATTCTCAATAGAATATACTCATTTTCACATTTCATAGCCTTAATTGCCTAAGGACGAAAAGTTGCCTAAAATTGACGTGTTCATTTGCACGGCTGACCCCAAGAGGGAGCCTACAATTGATGTTATGAACACGGTCATTTCGGCCATGGCCTTAGACTACCCTAGAGGAAAGCTTAGTGTGTATTTGTCCGACGACAACGGTGCTTTGGTGACCTTGAATGGTATGAAAGAGGGTTGGATTTTTGCAACATGGTGGTTGCCTTTTGTTAAGAGGTATAATGTTAGGACAATATGTCCTAGAGCTTATTT…
	PB.35372.10	GGGATAGTGCAACAAACAAAACAAAACAAACTATGGAAAATTCTCACATACAACCCTTACAAACATGCCATGTCCTAAAACAAAGGGCAATTCTCAATAGAATATACTCATTTTTCACATTTCATAGCCTTAATTGCCATATTATATTATAGAGTACCCTATTTCTTCAACAAAAATGACCCTAAATACAACATGGTTCATTTACTACCATGGGTAGTCATATTTTTTGGAGAAATTTTTGCATCATTTATGTGGGCCCCTAAGGACGAAAAGTTGCCTAAAATTGACGTGTTCATTTGCACGGCTGACCCCAAGAGGGAGCCTACAATTGATGTTATGAACACGGTCATTTCGGCCATGGCCTTAGACTACCCTAGAGGAAAGCTTAGTGTGTATTTG…
	PB.35372.11	ATTTTCACATTTCATAGCTAATTGCCATATTATATTATAGAGTACCCTATTTCTTCAACAAAAATGACCCTAAATACAACATGGTTCATTTACTACCATGGGTAGTCATATTTTTTGGAGAAATTTTTGCATCATTTATGTGGGCCCTTAGGCAACCTGTCAACTGGTGGCCTATTGCCAGGGCCACCTTTCCTGACAGGTTGCCTAAGGACGAAAAGTTGCCTAAAATTGACGTGTTCATTTGCACGGCTGACCCCAAGAGGGAGCCTACAATTGATGTTATGAACACGGTCATTTCGGCCATGGCCTTAGACTACCCTAGAGGAAAGCTTAGTGTGTATTTGTCCGACGACAACGGTGCTTTGGTGACCTTGAATGGTATGAAAGAGGGTTGGATTT…
	PB.35535.3	GGATCCAGACATGGAGTTGGACGACTCTCACTCTTCGTTAAAAGCTGGTAAGCAAGCGAGCTCTAAAAAGTGCCAGATCTGCGCGGATTTAGTAGGCCTGGACGTGAACGCAGACCCCTTCGTGGCCTGCGATAACTGCGCCTACCCGGTATGCCGGGCCTGCTATGAATACGAGAGGGAGCATGGGAGCCAGTGCTGCCCTCAGTGCAAGCTCAGGTACAAGCGTCTTAAGGGCAGCCCCCCTATTGGCGGGGACGCCCTCCAACACTCTGATGCTGATGCCGACGACCCCTCTTCCAAGGACAAGTCCCATGACAGAATGCTTGGCTGGCACATTAACCATTCTCACTCTGGCGACCTCTCCGACAAAGACCCTCCCTTGTCTCATATCCCTCGTCT…
	PB.35538.2	GGACAGCAAAGCAGTGAAGTGGGAAATGTAAGATTGTAAGATATACTACAAACGTAGATGTAGATTGTAGATTGTAGATCCACTGCACTACACACCACACCACTTCACTCCAACCCCAGGAAGTCTTCACCTAATCATCTCTCTTTCTCTCTCTCTGTCGGTGATAGATATTGTATTCATATATACTTGTCCTCCCCTTCCTTCCTTCCTTCCTTCCTTCCTTCGTTTATCATTTATTTATTTATTTACATTAAAAAAAAGGCCCCAAAATACATCAATCAAAATCAATCACCAACCATCGGTGGAGTACTAGTACTAGTACTAGTATTAGTACCGACACTAAGCTGTCGGTGGTGAGTTGCGAGTTTTGTATTAATTGAGTTGAATTGTGGATCGCAT…
	PB.35538.3	TAGATCCACTGCACTACACACCACTTCACTCCAACCCCAGGAAGTCTTCACCTAATCATCTCACTCTCTCTCTCTCTGTCGGTGATAGATATTGTATTCATATATACTTGTCCTCCCTCCTTCCTTCCTTCCTTCCTTCCTTCCTTCCCTCGTTTATTATTTATTTATTTATTTACATAAAAAAAAGCCCCAAAATACATCAATCAAAATCAATCACCAACCATCGGTGGAGTACTAGTACTAGTACTAGTATTAGTACCGACACTAAGCTGTCGGTGCTGAGTTGCAAGTTTTGTATTAATTGAGTTGAATTGTGGATCGCATGGAGAGGGATCCAGACATGGAGTTGGACGACTCTCACTCTTCGTTAAAAGCTGGTAAGCAAGCGAGCTCTAAAAA…
	PB.35538.4	GTCGGTGATAGATATTGTATTCATATATACTTGTCCTCCCTCCTTCCTTCCTTCCTTCCTTCCCTCGTTATCATTTATTTATTTATTTACATTAAAAAAAAAGCCCCAAAATACATCAATCAAAATCAATCACCAACCATCGGTGGAGTGCTAGTACTAGTATTAGTACCGACACTAAGCTGTGGGTGGTGAGTTGCGAGTTTTGTATTAATTGAGTTGAATTGTGGATCGCATGGAGAGGGATCCAGACATGGAGTTGGACGACTCTCACTCTTCGTTACAAGCTGGTAAGCAAGCGAGCTCTAAAAAGTGCCAGATCTGCGCGGATTTAGTAGGCCTGGACGTGAACGCAGACCCCTTCGTGGCCTGCGATAACTGCGCCTACCCGGTATGCCGGGC…
	PB.35538.6	ACATTCACTTCGGCTTTTGCGTCTTTTCTCTCTTTGTTTCCTGACTCTCTTTTTGTTTTATGAAACACAGTTAAAAGCTGGTAAGCAAGCGAGCTCTAAAAAGTGCCAGATCTGCGCGGATTTAGTAGGCCTGGACGTGAACGCAGACCCCTTCGTGGCCTGCGATAACTGCGCCTACCCGGTATGCCGGGCCTGCTATGAATACGAGAGGGAGCATGGGAGCCAGTGCTGCCCTCAGTGCAAGCTCAGGTACAAGCGTCTTAAGGGCAGCCCCCCTATTGGCGGGGACGCCCTCCAACACTCTGATGCTGATGCCGACGACCCCTCTTCCAAGGACAAGTCCCATGACAGAATGCTTGGCTGGCACATTAACCATTCTCACTCTGGCGACCTCTCCGA…
	PB.38026.3	ATAGAGTGGAGAATCAATCATTTGGTTGTGTTCAAAGCACCTTTCTTCTACTTCTTCTCCACTTTTTTTTTTTTAAGCTTGCATTTACTCAGTTTAAATCACTTATAATTAAGATTACATTTCTACATTTTATTTTTTTTATTGTGTTTTTTTTTTTCTAAAATATACATTATTTTATATTACAAATTTATTGCTTTTTTAAATTGGGTTGTGAAAAAAATTAATTTTGAGATCTGGGTTTTGAATCTTTTAGCATAAAGTTTAGTCCTTTGTTGTCAATTTTTATAATTCACTCTTAAAAAAATATTATTTTTTTTTGGGTTTTTAGTTTTTTAGCAGAAAGTTTTGCTCTTTATCAACAATTTTTGTTATTTAATCTCAAAAAAATCATATCATATT…
	PB.38027.1	ATAATTCACTCTTAAAAAAATATTATTTTTTTTTGGGTTTTTAGTTTTTTAGCAGAAAGTTTTGCTCTTTATCAACAATTTTTGTTATTTAATCTCAAAAAAATCATATCATATTACTCATATACTGTTGATATGAGTATTTATTCAATTTGATTTTATTTTTTTGAGTTTTTATATTAAGATATACATTTACATTGCAAAATTATGGCATTTTTTGTAATTATGTTGTGAAAAACATAATTCTAAGATCTGGGTTTTCACTTAATTACCAAAAAGTTTTGATCTTTGTTGTAACTTTTTTGCAATTTAATCCATTAGAAAAACACTAAATCGTGTGTGAGACGGTCTCATAGGAGACCTACTGTTTAAAAAAAATGGCCCCTAAAGTTGACATGGGCA…
	PB.38143.1	ACTTCAAAAGAAAGAGAAAAAAATACCAAAAAAAAAAACAAAAAAAAATGAGCAACTAATTAGTGTGAATTTTGTAATGTTACCCACATAATTTGCTCAATTTCTTTTGCAATTTGAGCAAGTACCCACTTTAGATCTCACAAAATCAGCATTGACCCACAAAATTTTGGGATTAAGTTCATCTCATTTAAGGGTTCTATTTTGGGGGATTTAATTTGGGGATATTTGAGTAAACTTCTAATTTGCTGGAATTTTTGTAAATTTGAGGAGTTACCCAGTTTAGATCTTCCTATAATACCCCTGACCCGGAAAAAAAATCGGGTCGAAAATGGAGGCAACGGGTGGAATGGTGGCTGGATCTTATAAGAGGAATGAGCTTGTTAGGATTCGTCATGATAG…
	PB.38147.1	ACAATCATTAACATCTAATCATACATTTATTACATTATTGTAATTCACACTATAATTTTCAGTAGCTCTTAAACTAAAGTGATAATAAATCTCACTTCAAAAGAAAGAGAAAAAAATACCAAAAAAAAAACAAAAAAAAATGAGCAACTAATTAGTGTGAATTTTGTAATGTTACCCACATAATTTGCTCAATTTCTTTTGCAATTTGAGCAAGTACCCACTTTAGATCTCACAAAATCAGCATTGACCCACAAAATTTTGGGATTAAGTTCATCTCATTTAAGGGTTCTATTTTGGGAGATTTAATTTGGGGATATTTGAGTAAACTTCTAATTTGCTGGAATTTTTGTAAATTTGAGGAGTTACCCAGTTTAGATCTTCCTATAATACCCCTGACCC…
	PB.38169.1	GTAGTGTGCCCTATAAAAATGTAGTAAGTTGAATACACTAGATTGGACACTTCCTAAATAAGTGTGGTAGTCTTGCATGCTTAATTACTAGTTATTAATATGGTGATGGAGAGTTCACATAAGACGAGCATGGAGTCTCCACTGCACACACTCGAAAATCTCCGGCGAGCGACGTTCAACCGGCTTTACATGGCAGTTTACGCGGTGGCAATAGTAGCCCTATTTTACCGTCACGTTACACACACACTAATCTCAAACACCCTCATCATCAGTATTCCCCTCATACTCTCAGACCTCATCCTGGCCTTTTCCTGGGCATCCGCACAATCATTCCACCTCCGCCCTATCCGCCGCCACGAGTTCCCTGAAAAACTCGAAGAATTCATAAAGGAGAGGGAG…
	PB.39101.1	AAAACCAACTTTTCTATCATAAAAAATGGTCCTTTTTTTTTTTTTAAAAGAGTGTTATTGTCAATCAAATTATATCGCAGTTGATACCCTCAAATTCCCACCAATATTTTACGTTACTCCGTAGTATTCCTTTTCCCAGAAAATCATAAACACTTGCACTACCAAACATCTTCTCTTCTGTCTCCCTCCCTATTTTCTAATCAAAATACACACACACACAAACACTAAACAAAGGAATCACTCTTTATTTTATTTTACTTCAATTATTCATTTTCTCATTTTTAATTTCTGCTGAAATTTACTCACTTTCACCACAATAATTATCACCTCTATTTCATCTCATTTTCATTCACTTTTTTATTCATATTTCTCTCTCTTCCTTCTTCTCTACTTCACTTC…
	PB.39101.2	AAAACCAACTTTTCTATCATAAAAAATGGTCCTTTTTTTTTTTAAAGAGTGTTAAGTCAATCAAATTAAATCGCAGTTGATACCCTCAAATTCCCACCAATATTTATTACGTCCGTAGTATTCCTTTTCCCAGAAAATCATAAACACTTGCACTACCAAACATCTTCTCTTCTGTCTCCCTCCCTATTTTCTAATCAAAATACACACACACACAAACACTAAACAAAGGAATCACTCTTTATTTTATTTTACTTCAATTATTCATTTTTTTCTCATTTTTAATTTCTGCTGAAATTTACTCACTTTCACCACAATAATTATCACCTCTATTTCATCTCATTTTCATTCACTTTTTTATTCATATTTCTCTCTCTTCCTTCTTCTCTACTTCACTTCACA…
	PB.39101.3	GTGTTATGTCAATCAAATTAAATCGCAGTTGATACCCTCAAATTCCCACCAATATTTATTACTCCGTAGTATTCCTTTTCCCAGAAAATCATAAACACTTGCACTACCAAACATCTTCTCTTCTGTCTCCCTCCCTATTTTCTAATCAAAATACACACACACACAAACACTAAACAAAGGAATCACTCTTTATTTTATTTTACTTCAATTATTCATTTTCTCATTTTTAATTTCTGCTGAAATTTACTCACTTTCACCACAATAATTATCACCTCTATTTCATCTCATTTTCATTCACTTTTTTATTCATATTTCTCTCTCTTCCTTCTTCTCTACTTCACTTCACAATTGCATTTCCTTAATTAAGTATATTCATGTAATTAGCATCCTCATATGCAT…
	PB.39101.6	ATAAACACTTGCACTACCAAACATCTTCTCTTCTGTCTCCCTCCCTATTTTCTAATCAAAATACACACACACACAAACACTAAACAAAGGAATCACTCTTTATTTTATTTTACTTCAATTATTCATTTTCTCATTTTTAATTTCTGCTGAATTTACTCACTTTCACCACAATAATTATCACCTCTATTTCATCTCATTTTCATTCACTTTTTTATTCATATTTCTCTCTCTTCCTTCTTCTCTACTTCACTTCACAATTGCATTTCCTTAATTAAGTATATTCATGTAATTAGCATCCTCATATGCATTAATTTTGTGATTAAGACCCTTAATCTCAGTTAATTAAAGGGTCTAATTGACATAATTATGGCTGCTAATGGCAGACTTGTTGCTGGTTCC…
	PB.39102.1	ACGTCCTACCTAACAACTGTTAGTTAGGGTAATAGTAGCTGTGTGGTTACAGATAATGAAAATATTATCTGGTACCTTTTTCTTAACAAAAAAATAATGATATGCAAGTCAAAGGAACTCGAAATGTAAAAGTTTAACAAATCTGTTTTAGTTCAGCTGCTACTAATTTTCGTCGAACAAAATTAAGATTTAATCCACGTATCACCTAAAATCATTAGCCAACACCATTCTCCTTTCCTTATTTCATTTTTGTGGATAAATTTATACGGTGTATATTTATACAACGAAAATGATTAATTTAGCTTCATTTCCGGAATAGAAAGGTAAACAAATGATTGTGACAAAGGGAGTATAGTTAATGACATCGCAAGTTATAACTCGGATAAGCTTGATCAGAAA…
	PB.39102.4	AGGGTAATAGTAGCTGTGTGGTTACAGATAATGAAAAATTATCTGGTACCTTTTTCTTAACAAAAAAATAATGATATGCAAGTCAAAGGAACTCGAAATGTAAAAGTTTAACAAATCTGTTTTAGTTCAGCTGCTACTAATTTTCGTCGAACAAAATTAAGATTTAATCCACGTATCACCTAAAATCATTAGCCAACACCATTCTCCTTTCCTTATTTCATTTTTGTGGATAAATTTATACGGTGTATATTTATACAACGAAAATGATTAATTTAGCTTCATTTCCGGAATAGAAAGGATGGATGAAGGAAGGCAACCGCTCTCAAGGAAAGTACCGATTCCATCGAGCAAGATTAATCCCTACCGGATAGTTATTCTTCTTCGTCTTGCAGTTCTTGG…
	PB.41072.1	ACACCGACTATTCTAATTCCGTTCTTTCGCCCTTGCCATGGCCGTTTTGTCTCTGGTCATCTCCATGGTGCCGAGGAGAATCGTCCACCAACACGCGAATCAGTAAGAAAGATATGCAAGGTATGTGGGGATGAAGTTGGGAAAAAAGGGAAGAGGGAGAGACGTTTATAGCGTGCTATGAATGTGGGTTTCCCAGTCTGCAGACCTTGCTATGATTATGAAAGAAGTCAAGGCACACAGTGCTGTCCTCAGTGCAGCACTCGTTACCGACATCATAAAGGGACCCGAGAGTTGAGGGTGACGAAGAAGAGGCCGTTGATGCCAATCATTCTGATGACGAGTTTCAAATGAAGAACACCCAACGGCATGCTACCACTCACTCTGAAAACGGAGATTATG…
	PB.41072.2	ACACCGACTATTCTAATTCCGTTCTTTCGCCCTTGCCATGGCCGGTTTTGTCTCTGGTCATCTCCATGGTGCCGAGGAGAATCGTCCACCAACACGCGAATCAGTAAGAAAGATATGCAAGGTATGTGGGGATGAAGTTGGGAAAAGGGAAGAGGGAGAGACGTTTATAGCGTGCTATGAATGTGGGTTTTCCAGTCTGCAGACCTTGCTATGATTATGAAAGAAGTCAAGGCACACAGTGCTGTCCTCAGTGCAGCACTCGTTACCGACATCATAAAGGGAGCCCGAGAGTTGAGGGTGACGAAGAAGAGGCCGTTGATGCCAATCATTCTGATGACGAGTTTCAAATGAAGAACACCCAACGGCATGCTACCACTCACTCTGAAAACGGAGATTATG…
	PB.41072.3	ACACCGACTATTCTAATTCCGTTCTTTCGCCCTTGCCATGGCCGGTTTTGTCTCTGGTCATCTCCATGGTGCCGAGGAGAATCGTCCACCAACACGCGAATCAGTAAGAAAGATATGCAAGGTATGTGGGGATGAAGTTGGGAAAAGGGAAGAGGGAGAGACGTTTATAGCGTGCTATGAATGTGGGTTTCCAGTCTGCAGACCTTGCTATGATTATGAAAGAAGTCAAGGCACACAGTGCTGTCCTCAGTGCAGCACTCGTTACCGACATCATAAAGGGAGCCCGAGAGTTGAGGGTGACGAAGAAGAGGCCGTTGATGCCAATCATTCTGATGACGAGTTTCAAATGAAGAACACCCAACGGCATGCTACCACTCACTCTGAAAACGGAGATTATGA…
	PB.42701.2	AAGCAAGCCTTCTTTTATACATGTTTGGCAATTACATACACAACTAGCTTGTATAGCTATTTTTGTTATGCATATAATTTCCAAAAAATAATTAGTATATTTTTCTCGTAGTAGAAATGGGAGTATTAAGAATTACTCGACTCACAACCGACACCTCGAAAAATATATACTACGGTGATTCTGATTCATATGATTATAAAGCATACAAACCGTTAACTAGTAAAGAAGCGATTGCTACATCTATTCTCTGCCCGTATATGCTTTTGGTAATACTACGTATAATTGCTCTTATTTTAACATTCGCATGGCGACTTGTACACCCAAACAAAGACGCGGTGATCCTCTGGACATTGTCGATTGCTTGCGAATTTTGGTTCGGTTTGGCGTGGCTTCTCGACC…
	PB.42701.3	AAGCAAGCCTTCTTTTATACATGTTTGGCAATTACATACACAACTAGCTTGTATAGCTATTTTTGTTATGCATATAATTTCCAAAAAATAATTAGTATATTTTTCTCGTAGTAGAAATGGGAGTATTAAGAATTACTCGACTCACAACCGACACCTCGAAAAATATATACTACGGTGGTTCTGATTCATATGATTATAAAGCATACAAATCGTTAACTAGTAAAGAAGCGATTGCTACATCTATTCTCTGCCCGTATATGCTTTTGGTAATACTACGTATAATTGCTCTTATTTTAACATTCGCATGGCGACTTGTACACCCAAACAAAGACGCGGTGATCCTCTGGACATTGTCGATTGCTTGCGAATTTTGGTTCGGTTTGGCGTGGCTTCTTGACC…
	PB.42701.5	AAGCAAGCCTTCTTTTATACATGTTTGGCAATTACATACACAACTAGCTTGTATAGCTATTTTTGTTATGCATATAATTTCCAAAAAATAATTAGTATATTTTTCTCGTAGTAGAAATGGGAGTATTAAGAATTACTCGACTCACAACCGACACCTCGAAAAATATATACTACGGTGATTCTGATTCATATGATTATAAAGCATACAAACCGTTAACTAGTAAAGAAGCGATTGCTACATCTATTCTCTGCCCGTATATGCTTTTGGTAATACTACGTATAATTGCTCTTATTTTAACATTCGCATGGCGACTTGTACACCCAAACAAAGACGCGGTGATCCTCTGGACATTGTCGATTGCTTGCGAATTTTGGTTCGGTTTGGCGTGGCTTCTCGACC…
	UGTs in Supplementary Figure 16	native nucleotide sequence
	PB.1569.4	ACATGTCCTCAAAATTTAAAATAAAAAATCTCTTCATAAGACAACAAAAACAAGATGAAAGAAACTTTGCATATAGCAATGTATCCTTGGTTAGCTATGGGGCACCTTACATCATTCTTGCACTTAGCCAACAAACTTGCTGAAAGAGGTCACCAAATCTCATTCTTCATCCCCACCAAAACTCGATTCAAACTCGACTCCCATAACCACCACCCCACCCTCATTACATTCATCCCAATCGTGGTTCCCCACGTCGAAGGACTTCCTGTTGGGGCCGAGACAACCAACGATGTCCCATCGTGGGCCATGCCCAAAATTATGGATGCAATGGACCTAACACAGGACACCATTGACTCCCATATGACCCAGCTTAAACCCGACTATCTCATCTTTGACTTT…
	PB.8934.2	ATACAGGTTCAAAATTAAGTTCGAATTGTCGTCATATAATATTGAACGGGATTCAAACTCAGATCATGGTTCTCAGTCGATTGGATTTCCCTAAGGATTTCATTTTTGGGTCTGGCACGTCCGCCTCTCAGGAAATTCTCCTTTCTTTCTTTTCATTACTCCGTATATCGTAGTGTTTATACGTGGTAGCTGCATTTCTATGAGAAAATTAAAATACAAGAATGTTGATTTTTATGTTTTGTAAAATTTCAAACATAAGTAAGAATTAATTTACATTGATAAAATAGTTTGTATATATAGTATTTTATTTTTGTTACACTATGAGAGGTCAATTAGGTAAATTGATTGTGTGTGTGTTTTAACTAAATTGTTAAATAGATGAATATTAAGTTTGATGTT…
	PB.9264.1	GGTTCAAAATTAAGTTCGAATTGTCGTCATATAATATTGAACGGGATTCAAACTCAGATCATGGTTCTCAGTCGATTGGATTTCCCTAAGGATTTCATTTTTGGGTCTGGCACGTCCGCCTCTCAGGTAGAAGGTGCAACACTAGAAGATGGGAAGACTTCTACGGCATTTGAAGGTTTCTTAAGTCGAATGAGTGGAAAAGATTTGAGCAAAGGTATTGAAGGCTACTACAAATACAAGGAAGATGTACAATTAATGGTGGAGACTGGATTAGATGCTTATAGGTTCTCCATTTCATGGTCAAGATTAATTCCTGGTGGAACAGGACCTGTCAATCCAAAAGGTTTACAATATTATAATGGCCTTATCGACGAACTCCTCAAAAATGGAATACAACCG…
	PB.10851.1	ACAATTTACTCTATTTGAAATAACTCTCTATTTTTCGGAAGGACAATGTAGGGTCACTCCGTGCTACACAAACCAAATCCTGGCACTATAAAACCAAGCTTCTATTTTTTGAAACAACCAATTGAAGCTTCTATTTCAAATACACGGTCTTCATTTTAATACACTTATTACTCAACATTCAACAATGGCCAAAACCCATCTTCACGTAGCTTTCTTACCGTATCCGGCACCGGGTCACACCATCCCGATGTTAGACACGGTCCGGCTTTTCATGGATGGTAAGGTTCAAACCACGGTCATAACAACTCCACTCAACGCCCCAAATGTTCGCAAACACCTTAACATAACAAATGAACCCGACATAAATAACCCATTTATCCCAAAAATATATGTCATTCC…
	PB.11008.1	ACTTAAAAATTTTTTAAAACAAATGACCACCACTTAGAATTGAAAAAACACACAAAAACACGACGTAAAATTACCCAATTTTTTTTTTATTAAATATTACATTATTATATTATGCCGACGAATTTTTTGACGAATGTAAGCAGTAGTAGTTGACAGGCCTGGTTAGATTGTGTCGAGGAATGTTTATCGATTTATTAAACAACAGTTTTTCAGATGTACTATATATACCATACGCATACACTCCCCTCTACAACATCATAAAACTCAGTACTTCGTACTAATAATCAACCTCGCTTACCTCCTTCAATACTGTAACACACAAAATTAAAAAAATAAATAAATGAAGTCGCCACTGAAAATGTACTTCTTGCCCTACATTTCACCAGGCCATATGATACC…
	PB.11008.2	ATGTAAGCAGTAGTAGTTGACAGGCCTGGTTAGATTGTGTCGAGGAATGTTTATCGATTTATTAAACAACAGTTTTTCAGATGTACTATATATACCATACGCATACACTCCCCTCCACAACATCATAAAACTCAGTACTTCGTACTAATAATCAACCTCGCTTACCTCCTTCAATACTGTAACACACAAAATTAAAAAAAATAAATAAATGAAGTCGCCACTGAAAATGTACTTCTTGCCCTACATTTCACCAGGCCATATGATACCGCTTTCCGAAATGGCGAGGTTGTTTGCCAACCAGGGCCACAACGTCACCATCATCACCACCACCGCTAATGCCACGCTTCTCGACAAGTACACTACGTCCAACCTTTCACTACATCTCATTCCCCTGCCTAC…
	PB.11008.3	AACATCATAAAACTCAGTACTTCGTACTAATAATCAACCTCGCTTACCTCTCTTCAATACTGTAACACACAAAATTAAAAAAATAAATAAATGAAGTCGCCACTGAAAATGTACTTCTTGCCCTACATTTCACCAGGCCATATGATACCGCTTTCCGAAATGGCGAGGTTGTTTGCCAACCAGGGCCACAACGTCACCATCATCACCACCACCGCTAATGCCACGCTTCTCGACAAGTACACTACGTCCAACCTTTCACTACATCTCATTCCCCTGCCTACTAAAGAGGCCGGCCTACCGGACGGCCTCGAGAATTTTATTTCTGTCAATGACCTCGAGACCGCGGGGAAACTCTACTACGCGCTGTCGTTAGTGCAGCCTGTTATCGAGGAGTTTATC…
	PB.12429.1	ACTAAATTAATATTCGACATCCTTTAACTAAAAAAAATGGCAACACCGCACATTGAAAAGAACTCGAAATACGCCCACGTCCTGGCGTTACCTTATCCAAGTCAAGGCCACATAAACCCAATGACTCAATTCTGTAGGCGTCTAGCCTCTAAGGGCGTCAGGGTCTCCCTAGCCGTCACTAATTACATATCCCGCACCTTAAAACCCCGTCCAGACGGCCACGTCAATATAGTGACCGTCTCAGACGGGTACGACGAGGGCGGTTTTTTTGAGGCCGGGAGCGTCGAGGCCTACCTTGACCGATTAAGGACAGTAGGGTCAAACTCGGTAGGACAAGTTATAAAAGACCATGTTGGTACGTCTTACCCAATTACGTGTTTGGTGTACGATGCATTTTTA…
	PB.15865.1	AAACAATGATCCAAGAGCAAGTAATTACTCCACATAATAATCCTCAAACAAACAAAAGAAAAAAGAATACAAAATGACCCAAAACAAAGTAAAAATGTTTTTCTTACCCACCATATTTGGAATAAGTCACATTGCACCACTAGTGAATGCATCAAGGTTCTTTGCATCTCACCCGGATGTACAAGTCACTATAATCTCGACTCGAGAAACAGCCAATGTCTTCCAAAGCGACATTTACGCTGACCGTGACTCGGGTCATGATATCGGGTTCCACATTGTGGATATACCCTTTGCTGAGGTCGGACTACCTGTCGATACCAATCCTAGCAAAATCCTTAGTTCGACCTCCCCTAACCTCGAAAATATGGGGAGGTTATTTCGAGCTGTGGGGTTGCTTTC…
	PB.17537.3 (UGT73M3)	GAATTAACTCATCTCACAACGTACAACTTCAACAACAAAAAAATCCCTCCAAAAAAAACCTCATCAATGGTGAACTCAAACCAAAAACTCCATGTAGCTTTCTTCCCATTCATGACCCCGGGCCACTCGATCCCAATGCTCGACTTGGTACGCTTGTTCATTGCGCGCGGTGTCAAAATAACGGTCTTCACGACCCCTTTGAACGCGCCCAACATTGCCAAGTACCTTAACATCGAACCATCTTCACATTTCATCTATCACAAGAGCATTGACAAGAACATTTACGTAACCCCTTTTCCGTCCAAAGAGGCCGGTTTACCCGAGGGAATCGAGAGCCAAGATAGCACCACTTCCCCTGAAATGACCCTAAAATTCTTCGTTGCAATGGAGTTACTCCAA…
	PB.21237.1	GTTTTTCTGACATTACGAAACCATAGCCAATTTCGGGTCTGTGATGTGAATTGATGCCTGAAAGGTGTTTTTCTGTTGCAATCTGTTTTGATGGCTTATAAAGGTTTGGCACTCTCGGGTTTCTTGATAGTGTCCTAGATCGTTTGGTTGTCACTCGAAAAATTCACTAACATGTCTGAAGGAAATGGCAAGTCTGTGCATATAGCAATGTGCCCGTGGTTTGCTTTCGGCCACATTACTTCTTTTCTTCACTTGGCCAACAAACTGGCCGAGAGGAATCACAAAATCTCGTTCTTCGTGCCAACGAAATCTGAGTCTCAGTTACTGACTCATAACCACCACCCTCATCTCATCACATTCATCCCAATCACGCTGCCTGCAGTCGATGGACTGCCTGAA…
	PB.22466.2	AAATAATCAAATAAAAAAAAGTAAACAAAGGTTCTAATTAGCTAAAGAGGTACTCCAAATACACCTTACAAATTTTCAGTTATTAATACAAGTATAAAACCTTCAACCTTCAACAAACCATTACTCCATATAAGATAATAGTATATCATATAATATTCTCTTATTAAACCTAAGTTAAAAATAAAATGGATGGTTTTAGTGATGACAACAAAAAGGTGAGGATATTTTTCTTCCCTTTCTTAGCTGCGGGTCATCTCCTTCCAATGATCGGTGTCGCTAGGGCATTCGCAAGTCACCCTGATGTTCAGGTCACCATAATCGCCACCCCGAAAAACGTTCAACTTTTTCAGGAGGCGGTTGATTGTGACCGTGTTGACGGTCATGACATTGGGTTCCACA…
	PB.27546.2	ACCTACAACAACAAACACAAACATGTCGAACACAAAACAACACAAAAACGTTCATGTTATAATAGTACCATACCCTGCCCAAGGGCACATCAACCCTATGTTACAATTCTCCAAACGTCTTTCATTTAAGGGCATTCAAACTACTATAACCCCTACAATCTTCCTTTCTAAGTCCATACCCTACACAACCATCCCAACCCACCAAGGACCCGATATCCATATCCGACCAATATCCGATGGACACGACCAGGGCGGGTTCGCCCTGGCCGAGTCCACGTCTATTTACTTAGACACCCTTAAGACCGAGGGGTCTAGGACACTAGCCCTACTCATTAAGGACCTTATTAATGCTGGTGAGCCCATTAAGGCTATTGTTTATGACGGGTTTTGTAGTTGGGC…
	PB.27546.3	ACAACAACAAACACAAACATGTCGAACACAAAACAACACAAAAACGTTCATGTTATAATAGTACCATACCCTGCCCAAGGGCACATCAACCCTATGTTACAATTCTCCAAACGTCTTTCATTTAAGGGCATTCAAACTACTATAACCCCTACAATCTTCCTTTCTAAGTCCATACCCTACACAACCATCCCAACCCACCAAGGACCCGATATCCATATCCGACCAATATCCGATGGACACGACCAGGGCGGGTTCGCCCTGGCCGAGTCCACGTCTATTTACTTAGACACCCTTAAGACCGAGGGGTCTAGGACACTAGCCCTACTCATTAAGGACCTTATTAATGCTGGTGAGCCCATTAAGGCTATTGTTTATGACGGGTTTTGTAGTTGGGCCTTA…
	PB.27650.2	ACTAAATTAATATTCGACATCCTTTAACTAAAAAAAATGGCAACACCGCACATTGAAAAAAACTCGAAATACGCCCACGTCCTGGCGTTACCTTATCCAAGTCAAGGCCACATAAACCCAATGACTCAATTCTGTAGGCGTCTGGCCTCTAAGGGCGTCAGGGTCTCCCTAGCCGTCACTAATTACATATCCCGCACCTTAAAACCCCGTCCTGACGGCCACGTCAATATAGTGACCGTCTCAGACGGGTACGACGAGGGCGGTTTTTTTGAGGCCAGGAGTGTCGAGGCCTACCTCGACCGATTAAGGACAGTAGGGTCAAACTCGGTAGGACAAGTTATAAAAGACCATGTTGGTACGTCTTACCCAATTACGTGTTTGGTGTACGATGCATTTTTA…
	PB.27663.3	ACTCACAAAATTCAATTCAAACACAACACAAAAACTCTAAAAAAATGGAAGAAGTAACAAAAACAACAAAACAACCACATGTACTAGTGTTCCCATACCCTATACAAGGACACATTAACCCAATGCTCCAATTCTCCAAACGTCTAGCATCCAAAGGCCTTAAGGTCACCCTAGTCACAACCACCACCTTAGCCAAGTCGCTTCCGCCTCGGTCCCAATCAAGCTCGATCCAAATCCAACCCATTTATGACGGTCTAAAAGAAGGGGACACGGTCAACGACCACGAGGCCTACTTAAAAATATTTGAAAGTACCATCCCACATAGTCTAACCACCCTTATAAAAGAATACAACACCACCAATAGGCCCGTCACGTTCATAGTATACGATTGTACTATAC…
	PB.28124.1	ACAGACAAAAATAAATGGCGCATGAAATAAAGAAAATCGAAATAATAGTGTTCCCGTACCATGGACAGGGACACATGAACACCATGCTACAGTTCGCCAAGCGACTTGCATGGAAAAACGTCGTCAACGTCACCATTGCCACCACGTTGGGTACTACCAACAAAATGCGGTCCCAGGTGGACCAGGTTGATATCAACTCTGCGTGGGCAGCTTCCATTGACCTGGTGTCTGTGTACGATGACACAGACGAGTCCCAGGTCAGGTTCATGGACCGCATGGCCAGGTTCGAGGCTGCTGCTGCGTCCAACCTGGCCACGCTCCTAGTTAAGAAAAAGGAGCATGCTGATAACAAGGTCCTGTTGGTTTACGATGGGAACCTGCCGTGGGCGCTGGATGTCG…
	PB.29740.3 (UGT73EK1)	ACACAACATAACATCTACATACATAACCAACGATACAAATAAAATGGATGGTCTTAGTGATGACAACAAAAAGGTGAGGATATTTTTCTTCCCTTTCTTAGCTGCGGGTCATCTCCTTCCTATGATCGGTGTCGCTAGGGCATTCGCTAGTCACCCTGATGCTCAGGTCACCATAATCGCCACCCCGAAAAACGTTCAACTTTTTCAGGAGGCCATTGACTGTGACCGTGAAAATGGTCACGACATTGGGTTCCACACTATAGAGCTACCCAACAAGGCCGACTTAGGCGGGGTTGAGAATTTTCTTACTCCCGTTCCTATGCACCTAAAGATGAAAGTCTTTATGGCGGTGAATAACCTCAAAGACACTCTCAAGGATATACTTCACGAGTATCGTCC…
	PB.30134.2	GGAAGAAAAAACTAAACATTCTATACTACAATACTACACCACTCTTACTAGTATTATTCTAAACAAAAATGGACACAAATGGTGACAAACAAAAGTGAAGATGTTCTTCTTCCCCCTACATTGCAGGTGGCCATCTACTCCCTATGATTGACATTGCCAAAGTCTTCGCTTCCTCTCACCCTCTCGTCGATGCCACCGTCATCACCACCCCTAAAACCGCCGCCCTCTTCCAGTCCTCCCTCGCCCACGGCCCCCAAAACCTCTCCTTCCTCACCCTACAGCTCCCCAACAACGACGACGAAAACTTCCTAGGTACTGTCTCTCTTGACCAAAGAGCCAAAATATCAGCCTCTTTTAAGACTCTCAAAGAACCTCTTCAAAAACTACTCTATGATCAGC…
	PB.30134.5	AAACATTCTATACTACAATACTACACCACTCTTACTAGTATTATTCTAAACAAAAATGGACACAAATGGTGACAACAAAGTGAAGATGTTCTTCTTCCCTACATTGCAGGTGGCCATCTACTCCCTATGATTGACATTGCCAAAGTCTTCGCTTCCTCTCACCCTCTCGTCGATGCCACCGTCATCACCACCCCTAAAACCGCCGCCCTCTTCCAGTCCTCCCTCGCCCACGGCCCCCAAAACCTCTCCTTCCTCACCCTACAGCTCCCCAACAACGACGACGAAAACTTCCTAGGTACTGTCTCTCTTGACCAAAGAGCCAAAATATCAGCCTCTTTTAAGACTCTCAAAGAACCTCTTCAAAAACTACTCTATGATCAGCAGCCACATTGTTTTGTT…
	PB.32719.4	ACATATATATATTACATATAATAAATAAAAACCACAAAAAAAAATACGTACGAGTTATCTTTTTATTACTAAACTGCTTTGGTTGTGTTAGTTAATGTCGATGAATAACGAAAATAAAATGCATTTTGTTTTAGCAACGATGCCATCACAAAGTCTAATTAACCCGGCCTTAGAGTTCGCAAAGCGTCTCCTAAAGGCCGGGGCCCACGTTACCTTTTTCACCAGCTTACACGGGAAGCAGTTCTTGGGGAAGGCGGACGTGCCCGAGGGGCTCGTGGTTTCCGCCTTCCCTGATGGTATGGCTGACGGGTCCAATAAAGGGCTCGACTTCGCTATGTTAATGTCCAAATTCAGGGAACGCGGGTCTAAATCATTAGGTGCGCTCTTGGAGGAGTCACG…
	PB.32721.2	AAGCACCATCAGAAAAAAAAAATACTGTAAAAAAAAAACTACCTTTATACGTCTGTTTACTTAATTGCTTTCGTTGTTATAATTAATGTCGATGAAAAATGAAAATAAACTGCATTTTGTTATAACAACGAAGCCAGCACAAAGTCTCATTAACCCGGCCTTAGAGTTCGCAAAGCGCCTCCTAAAGGTTGGGGCCCACGTTACATTTTTCATCAGCTTACACGGAAAGCAGTACTTGGAGAAGGCGGGCGTTCCCGAGGGGCTCGTGGTTTCCGCCTTCCCAGATGGTATGGAAGACGGGACCAACAAAGGTGATGATTTCGCTACGTTAATGTCCAAATTCGGGGAACGCGGGTCAAAAGCATTAGGGGCACTCTTAGAGGAGTCACGTGCGGAGGG…
	PB.33663.1	ATGTCCTCAAAATTTAAAATAAAAAATCTCTTCATAAGACAACAAAAACAAGATGAAAGAAACTTTGCATATAGCAATGTATCCTTGGTTAGCTATGGGGCACCTTACATCATTCTTGCACTTAGCCAACAAACTTGCTGAAAGAGGTCACCAAATCTCATTCTTCATCCCCACCAAAACTCGATTCAAACTCGACTCCCATAACCACCACCCCGCCCTCATTACATTCATCCCAATCGTGGTTCCCCACGTCGAAGGACTTCCTGTTGGGGCCGAGACAACCAACGATGTCCCATCGTGGGCCATGCCCAAAATTATGGATGCAATGGACCTAACACAGGACACCATTGACTCCCATATGACCCAGCTTAAACCCGACTATCTCATCTTTGACTTTGC…
	PB.33723.2 (UGT73EL1)	GTTGCAGTTCAAATAATTAAATAATAAACCACACAAAAGTGAGCTCGAATAAAATAGTTCGAAATACAGAGGTAAACCTCGAACATCTGTTGTATTTATAGTTCGAGAATCAGACACAATCTCGTAGTTAATTACTCCGTATAACACTCAAATCTCAAAAATTTAACATTTTACTCAGTTGATCATCTGTATATTTTGAGCAGAGAAAACAAAAATCAAACAAAATGTCGCAAAACAAAGTAAAAATGTTTTTCGTACCCTCGATTTTTGGAATAAGTCATATTATGCCGCTACTGAATGCTTCAAGGTTCTTTGCATCTCACCCGGATGTACAAGTCACTATAATCTCGACTCGAGAAACGGCCAATATCTTCCAAAGCGACATTGACCATGACCGTG…
	PB.33725.4	ATAATGCAAGAACAAATATTACTCCATATACTACCTCAAACAAAAAAAACTCCAGAAAAAAAAATGCCGCAAAACAAAGTAAAAATGTTTTTCGTACCCGCAATATTTGGAATAAGTCACATTATGCCACTACTGAATGGTTCAAGGTTCTTTGCATCTCACCCGGATGTACAAGTCACTATAATCTCGACTCGAGAAACAGCCAATATCTTCCAAAGCGACATTGACCATGACCGTGAATCGGGATATGATATCGGGTTCCACATTGTGGATATACCCTTTGCTGAGGTCGGACTACCTGTCGATACCAATCCTAGCAAACTCCTCGGTTCGACCTCCACTAATAACCTTGAAAATATGGGGAGGTTGTTTCGAGCTTTGGGGTTGCTTTCGAGGCCG…
	PB.33725.5	GCAAGAACAAATATTACTCCATATACTACCTCAAACAAAAAAAACTCCAGAAAAAAAAATGCCGCAAAACAAAGTAAAAATGTTTTTCGTACCCGCAATATTTGGAATAAGTCACATTATGCCACTACTGAATGGTTCAAGGTTCTTTGCATCTCACCCGGATGTACAAGTCACTATAATCTCGACTCGAGAAACAGCCAATATCTTCCAAAGCGACATTGACCATGACCGTGAATCGGGATATGATATCGGGTTCCACATTGTGGATATACCCTTTGCTGAGGTCGGACTACCTGTCGATACCAATCCTAGCAAACTCCTCGGTTCGACCTCCACTAATAACCTTGAAAATATGGGGAGGTTGTTTCGAGCTTTGGGGTTGCTTTCGAGGCCGATTTT…
	PB.34065.1	AACACGTCTAGTATCCAAAGTTAAGTTCCAAACAATGAATTATTATTATATAAACAAAACTCTATTCGCATTTCATTCTTTCATTATAAACCTCATACACATACCAAACCAACATTTCTTATCTAAGACAATCACCATGTCGCTAAACAAAGATAAACCTTTGCACGTAGCCATGTACCCATGGCTTGCCATGGGACACATCACGTCTTTCCTACGTATCGGTAACAAATTAGCCGAAAGGGGTCATAAAATCTCCTTTTTCCTCCCTCCCAAAACACAACTTAGATTCACGTCTCAGAATCGATACCCCGACCTCATAACCTTTATTCCAATCGTACTCCCGCCAGTCGAGGGGTTTCCCACAGAGGCCGAGACAACGAACGATATATCAGCCGAGGC…
	PB.34065.3	ACGTCTAGTATCAAAGTTAAGTTCCAAACAATGACATTATTATTATATAAACAAAACTCTATTCGCATTTCATTCTTTCATTATAAACCTCATACACATACCAAACCAACATTTCTTATCTAAGACAATCACCATGTCGCTAAACAAAGATAAACCTTTGCACGTAGCCATGTACCCATGGCTTGCCATGGGACACATCACGTCTTTCCTACGTATCGGTAACAAATTAGCCGAAAGGGGTCATAAAATCTCCTTTTTCCTCCCTCCCAAAACACAACTTAGATTCACGTCTCAGAATCGATACCCCGACCTCATAACCTTTATTCCAATCGTACTCCCGCCAGTCGAGGGGTTTCCCACAGAGGCCGAGACAACGAACGATATATCAGCCGAGGCCAG…
	PB.34741.1	ACCAAACTCACTCTAAATAAACCATGGGAAAACACCATGTAAAGTCTCAAAACACACATGTTTTACTACTACCATACCCTGCACAAGGGCATATCAACCCTATACTTCAATTCTCCAAACGCCTGGCCCACAAAGGCCTCAGGCCCACTTTAGCCACAACCCACTACCTCTCCAAGTCCATGCACACCACTTCTCCTCAACCCCAACAAGAATGTGGCCCAAACATCCAAATAAGGAACTTTTCGGACGGCTACGACGAGGGCGGTCCGACCCAGGCACCTTCATGGGAGGCCTACTTATCCCAACTTTGGGACGTGGGCCCAAGGAGTTTAACTGAACTGATACTGAATTTAGTTGAGGAGGGGGACCCGGTTAAGGCGGTTATTTATGATGGGTTTT…
	PB.39085.1	ACATATCCAAATCATATACTCAAACATACTATAACTCTTTTCGGTCACTCGTCCTTAAGCTCACTTTCCGGCGATAAAATACATAGCAAAATGGCTCGTAAAGAGTTGAACATAGTCATGTACCCGTGGCTAGCGTTCGGCCATTTCATACCGTACCTCCACCTCGCAAACAAGCTCGCCGAGAAGGGCCACAAAATTACTTTCTTACTCCCCCAGAAGGCCAAACTTCAACTTGAGTCACAGAACTTACATCCTACTATGATCACTCTTGTGCCTATTACTGTCCCACAGGTTGACACCCTTCCTCTCGGGGTCGAAACCACGGCTGACATTCCCCTTAGCCAGCATGGGGATTTGTCAATCGCCATGGACCGTACTCGTGCCTGAGATAGAGTCCAA…
	PB.39715.1	AAATATAACATTTTTGTGTTTGTAAAGCATCACAAAACACTTAAAACAAATCATCTACAAGTATAGACAATATGGGAAATGAAGATGAACTTCACGTAGCATTCTTCCCATTCATGGCACAAGGCCACATGATCCCGACCCTCGACATGGCGAAGCTCTTCGCAGCTCGAAATGTGAAGACAACCATTATTACAACGCCTCTTAACGCGCCCACCTTTACTAAGACCGTAGAAAAACACTCCCTCATAAACTTGGAGATGTTTACATTCCCTACACAAGAAGTCGGCCTGCCTGAAGGTTGTGAGAAAATCGAGGAGGCGATAGCGCTTAAGTTGCTCCCATCATTCATCAAAGCTTCAGCGATGCTACGGGATCAGCTCGAGCAGTATTTGGAAAGTC…
	PB.40527.1	GCACTGGAGTTTTATTTTTGTTCTACATACAAAAAATCAGTAGAATTTTATTCCAGTTTCTGCACAAAAACATCAGTAGAATGAGTTTTAACTCAGCTGCAATGAGTGCTGAACCGCGTCAACTGCAAGTCGTTTTCTTCCCTTTTATGGCCTCCGGTCACACGATCCCAATGCTAGACATTGTCCGTCTATTCGCAGCTCGTGACTGTATTAAATCAACTGTCATAACCACCCCTGTCAATGCTCCAAACATCTCAAAATCACTTGATAACTGTAAAACTGGCGCGACTTCAACAGTTGATGTCCACGTAATCCCATTTCCAGCCCGTGAAGCCGGCTTACCTGAGGGCTTTGAGAACATAGACCAAGTCACTTCCCCAGTCATGTACGCTAAATTCG…
	PB.40527.2	GCACTGGAGTTTTATTTTTGTTCTACATACAAAAAATCAGTAGAATTTTATTCCAGTTTCTGCACAAAAACATCAGTAGAATGAGTTTTAACTCAGCTGCAATGAGTGCTGAACCGCGTCAACTGCAAGTCGTTTTCTTCCCTTTTATGGCCTCCGGTCACACGATCCCAATGCTAGACATTGTCCGTCTATTCGCAGCTCGTGACTGTATTAAATCAACTGTCATAACCACCCCTGTCAATGCTCCAAACATCTCAAAATCACTTGATAACTGTAAAACTGGCGCGACTTCAACAGTTGATGTCCACGTAATCCCATTTCCAGCCCGTGAAGCCGGCTTACCTGAGGGCTTTGAGAACATAGACCAAGTCACTTCCCCAGTCATGTACGCTAAATTCG…
	PB.41560.2	ACACTATATTCCCACCACACCTCACTTATTCACTTCACTTCATTTCACCAACTAACTAACTAACTTAACTAACTTAACCTCCCAAAAAAAAAAACAACAACATGGGTTCACTTACAGAACCAACAAAGGTGCCGGTGAAAATGGTGTTCCTTACGCTCCCGATAGCGGGCCACATGCTCCACATCGTGGACACGGCGAGCACATTCGCCATCCACGGTGTGGAATGCACCTTAATAACGACCCCTGCCAATGTCCCCTTCATTGAAAAATCCCTTCCAAAGTCGAACGAACGAATCCTCCAATTTTTCAAACTCGGCCTCGTGGCGTTCCCCCACGAGGCCGTGGGCCTCCCCCCTGGCCTGGAGAATTTCAGCGCGGTCACGTCTCCCGACCAGAGGG…
	PB.42596.1	ATCACAAATCATTCAAACACAACACAAAAACTCTAAAAAAATGGAAGAAGTAACAAAAACAACAAAACAACCACATGTACTAGTGTTCCCATACCCTATACAAGGACACATTAACCCAATGCTCCAATTCTCCAAACGTCTAGCATCCAAAGGCCTTAAGGTCACCCTAGTCACAACCACCACCTTAGCCAAGTCGCTTCCGCCTCGGTCCCAATCAAGCTCGATCCAAATCCAACCCATTTATGACGGTCTAAAAGAAGGGGACACGGTCAACGACCACGAGGCCTACTTAAAAATATTTGAAAGTACCATCCCACATAGTCTAACCACCCTTATAAAAGAATACAACACCACCAATAGGCCCGTCACGTTCATAGTATACGATTGTACTATACCATG…
