# Supplementary material for: Deciphering triterpenoid saponin biosynthesis by leveraging transcriptome response to methyl jasmonate elicitation in Saponaria vaccaria
Source: Nat Commun. 2023 Nov 4;14:7101. doi: 10.1038/s41467-023-42877-0 (PMC10625584; doi:10.1038/s41467-023-42877-0)
Supplement: Supplementary file 8 — Source Data [file 41467_2023_42877_MOESM8_ESM.xlsx]

## Sheet: Fig. 2
Figure 2a	Time of treatment	Treatment concentration pair	Fold change									Tukey HSD p-value (based on delta delta CT)			One-way ANOVA
			2 ^ (-delta delta CT)					delta delta CT							degree of freedom ν (treatment)	degree of freedom ν (error)	F statistic	p-value
			rep 1	rep 2	rep 3			rep1	rep2	rep3
	4hr	50 µM vs 0 µM	1.84551	1.27923	1.93858			-0.884017	-0.355271	-0.954999		0.0181			1	4	14.9465	0.0181
		100 µM vs 0 µM	1.49041	0.849866	1.34483			-0.575706	0.234692	-0.427423		0.362			1	4	1.0572	0.362
			2 ^ (-delta delta CT)					delta delta CT
			rep 1	rep 2	rep 3	rep 4		rep1	rep2	rep3	rep4
	24hr	50 µM vs 0 µM	1.92383	3.30266	2.31908	2.30104		-0.943982	-1.72363	-1.21355	-1.20228	0.001			1	6	60.5971	0.0002
		100 µM vs 0 µM	2.02695	2.43416	3.2577	3.63996		-1.01931	-1.28342	-1.70386	-1.86392	0.001			1	6	57.7242	0.0003
			2 ^ (-delta delta CT)					delta delta CT
			rep 1	rep 2	rep 3	rep 4		rep 1	rep 2	rep 3	rep 4
	72hr	50 µM vs 0 µM	1.62145	1.55197	1.1757	1.60854		-0.697285	-0.634101	-0.233524	-0.685754	0.0022			1	6	25.8953	0.0022
		100 µM vs 0 µM	1.90773	1.86449	1.5422	1.75303		-0.931856	-0.898783	-0.624993	-0.809852	0.001			1	6	140.81	2.1667e-05
Figure 2b	Time of treatment	Treatment concentration pair	Fold change									Tukey HSD p-value (based on delta delta CT)			One-way ANOVA
			2 ^ (-delta delta CT)					delta delta CT							degree of freedom ν (treatment)	degree of freedom ν (error)	F statistic	p-value
			rep 1	rep 2	rep 3	rep 4		rep 1	rep 2	rep 3	rep 4
	24hr	50 µM vs 0 µM	1.83776	2.38086	1.66989	2.24405		-0.877945	-1.25148	-0.739754	-1.16611	0.001			1	6	70.5324	0.0002
		100 µM vs 0 µM	3.39319	3.65057	3.02639	2.51141		-1.76264	-1.86812	-1.5976	-1.3285	0.001			1	6	194.35	8.4894e-06
			2 ^ (-delta delta CT)					delta delta CT
			rep 1	rep 2	rep 3	rep 4		rep 1	rep 2	rep 3	rep 4
	72hr	50 µM vs 0 µM	0.938941	1.17583	1.0246	1.53062		0.0908937	-0.233684	-0.0350596	-0.61412	0.2458			1	6	1.6538	0.2458
		100 µM vs 0 µM	0.495872	0.78891	0.210535	0.373103		1.01196	0.342067	2.24787	1.42235	0.0198			1	6	9.9314	0.0198
Figure 2c	Gene	Treatment time pair	Fold change									Tukey HSD p-value (based on delta delta CT)			One-way ANOVA
			2 ^ (-delta delta CT)					delta delta CT							degree of freedom ν (treatment)	degree of freedom ν (error)	F statistic	p-value
			rep 1	rep 2	rep 3	rep 4		rep 1	rep 2	rep 3	rep 4
	AOC	4 hr vs 0 hr	4.20037	3.44936	3.35599			-2.07052	-1.78633	-1.74674		0.001			1	4	335.534	5.2251e-05
		24 hr vs 0 hr	5.24873	6.15439	5.10349	6.59039		-2.39197	-2.62161	-2.35148	-2.72036	0.001			1	6	800.877	1.2885e-07
			2 ^ (-delta delta CT)					delta delta CT
			rep 1	rep 2	rep 3			rep1	rep2	rep3
	23 JIP	4 hr vs 0 hr	3.08161	3.33659	3.04782			-1.62368	-1.73837	-1.60778		0.001			1	4	1621.65	2.2722e-06
		24 hr vs 0 hr	17.8638	12.7668	4.70335			-4.15897	-3.67433	-2.23369		0.0044			1	4	33.6858	0.0044
Figure 2d	Gene	Treatment time pair	Fold change									Tukey HSD p-value (based on delta delta CT)			One-way ANOVA
			2 ^ (-delta delta CT)					delta delta CT							degree of freedom ν (treatment)	degree of freedom ν (error)	F statistic	p-value
			rep 1	rep 2	rep 3	rep 4		rep 1	rep 2	rep 3	rep 4
	TIFY 10b	4 hr vs 0 hr	12.7112	3.51999	2.77185			-3.66802	-1.81557	-1.47085		0.0273			1	4	11.5455	0.0273
		24 hr vs 0 hr	42.7254	44.3611	48.1194	46.211		-5.41702	-5.47122	-5.58855	-5.53016	0.001			1	6	22078.2	6.2675e-12
			2 ^ (-delta delta CT)					delta delta CT
			rep 1	rep 2	rep 3	rep 4		rep 1	rep 2	rep 3	rep 4
	JAR	4 hr vs 0 hr	5.57533	3.94632	4.19492			-2.47906	-1.98051	-2.06864		0.001			1	4	200.665	0.0001
		24 hr vs 0 hr	22.2788	32.1257	24.6642	31.1731		-4.4776	-5.00565	-4.62435	-4.96223	0.001			1	6	1369.37	2.5987e-08

## Sheet: Fig. 4
Figure 4a
	QA (µM)	Enzyme Activity (%)
		rep 1	rep 2	rep 3
	0.5	20.0097	22.4656	13.3396
	1	31.833	33.4083	21.9153
	2	28.5449	47.7715	13.62
	5	85.8842	47.6879	55.272
	10	65.7259	84.6862	88.5843
	15	96.7172	75.0759	79.7968
	20	72.2919	92.8703	78.4841
	30	102.188	72.3378	102.98
Figure 4b
	UDP-GlcA (µM)	Enzyme Activity (%)
		rep 1	rep 2	rep 3
	10	12.2003	13.587	19.0045
	50	35.0536	47.5567	48.9363
	100	63.4823	76.4219	47.8113
	200	60.8877	59.8874	89.3596
	500	105.461	87.4812	84.8252
	1000	93.7593	89.8354	95.6852

## Sheet: Fig. 6
Figure 6a
	Chemical name	Peak area/ DW (mg)
		SvCslG OD 0.1			SvCslG OD 1.0
		rep 1	rep 2	rep 3	rep 1	rep 2	rep 3
	QA-C3-GlcA	8530.67	7684.53	7868.8	18852.8	35639.8	25155.5
	GA-C16-OH-C3-GlcA	10073.8	10441.5	11809.9	13977	26728.8	19844.7
	Chemical name	Tukey HSD p-value	One-way ANOVA
		SvCslG OD 1.0 vs SvCslG OD 0.1	degree of freedom ν (treatment)	degree of freedom ν (error)	F statistic	p-value
	QA-C3-GlcA	0.0194712	1	4	14.2723	0.0195
	GA-C16-OH-C3-GlcA	0.0648488	1	4	6.3875	0.0648
Figure 6b
	Chemical name	Peak area/ DW (mg)
		SvCslG OD 0.01			SvCslG OD 0.1			SvCslG OD 1.0
		rep 1	rep 2	rep 3	rep 1	rep 2	rep 3	rep 1	rep 2	rep 3
	QA-C3-GlcA	1819.18	1144.23	2170.04	11522.3	18011.5	5389.44	35345.6	46737.1	17397
	GA-C16-OH-C3-GlcA	5742.63	4765.57	8511.1	16177.9	27753.4	7339.14	16424.1	22892.1	8743.62
	Chemical name	Tukey HSD p-value			One-way ANOVA
		SvCslG OD 0.1 vs SvCslG OD 0.01	SvCslG OD 1.0 vs SvCslG OD 0.01	SvCslG OD 1.0 vs SvCslG OD 0.1	degree of freedom ν (treatment)	degree of freedom ν (error)	F statistic	p-value
	QA-C3-GlcA	0.441986	0.0141884	0.0663683	2	6	8.9841	0.0157
	GA-C16-OH-C3-GlcA	0.244325	0.304667	0.899995	2	6	1.9882	0.2175

## Sheet: Fig. S1
Figure s1
		vaccaroside E	segetoside I	segetoside I Ac
		Peak area/fresh weight (mg)	Peak area/fresh weight (mg)	Peak area/fresh weight (mg)
	seeds	503.404	2258.46	372.986
	stem	123.593	75.9958	8.88186
	flower	999.34	233.317	0
	leaf	673.238	261.25	102.444
	root	5.65957	51.5225	81.2033

## Sheet: Fig. S3
Figure s3
		leaf	flower
	intron retention	14730	10767
	alt acceptor	1230	829
	alt donor	1100	676
	exon skipping	347	273
	other events	15893	7381

## Sheet: Fig. S5
Figure s5
		log2(fold change) by RNA-seq	log2(fold change) by qpcr
	HMGR_leaf	3.41115	3.20436
	SQS_leaf	1.89842	2.17209
	MVD_leaf	3.09998	3.09814
	HMGR_flower	1.65539	0.490653
	SQS_flower	1.048	0.92696
	MVD_flower	1.43034	1.16441
	βAS_flower	1.48529	0.935502
	βAS_leaf	2.34483	2.14564

## Sheet: Fig. S15
Figure s15a
	Chemical name	Peak area/ DW (mg)
		SvCslG OD 0.1			SvCslG OD 1.0
		rep 1	rep 2	rep 3	rep 1	rep 2	rep 3
	Gypsogenin-C3-GlcA	1052.47	1114.65	1017.15	6023.73	10724.4	8576.53
	Chemical name	Tukey HSD p-value	One-way ANOVA
		SvCslG OD 1.0 vs SvCslG OD 0.1	degree of freedom ν (treatment)	degree of freedom ν (error)	F statistic	p-value
	Gypsogenin-C3-GlcA	0.0055765	1	4	29.4934	0.0056
Figure s15b
	Chemical name	Peak area/ DW (mg)
		SvCslG OD 0.01			SvCslG OD 0.1			SvCslG OD 1.0
		rep 1	rep 2	rep 3	rep 1	rep 2	rep 3	rep 1	rep 2	rep 3
	Gypsogenin-C3-GlcA	377.6	412	510.7	3428.14	1857.58	1329.76	27518.1	40376.1	19170.7
	Chemical name	Tukey HSD p-value			One-way ANOVA
		SvCslG OD 0.1 vs SvCslG OD 0.01	SvCslG OD 1.0 vs SvCslG OD 0.01	SvCslG OD 1.0 vs SvCslG OD 0.1	degree of freedom ν (treatment)	degree of freedom ν (error)	F statistic	p-value
	Gypsogenin-C3-GlcA	0.899995	0.0031749	0.0043874	2	6	20.0273	0.0022

## Sheet: Fig. S17
Figure s17a
	Chemical name	Peak area/ DW (mg)				Tukey HSD p-value			One-way ANOVA
		rep 1	rep 2	rep 3		QA-CG vs GA-C16-OH-CG			degree of freedom ν (treatment)	degree of freedom ν (error)	F statistic	p-value
	QA-CG	10322	9542.85	13692.4		0.0027991			1	4	42.9927	0.0028
	GA-C16-OH-CG	1978.15	2419.23	3179.29
Figure s17b
	Chemical name	Peak area/ DW (mg)				Tukey HSD p-value			One-way ANOVA
		rep 1	rep 2	rep 3		QA-CGX vs GA-C16-OH-CGX			degree of freedom ν (treatment)	degree of freedom ν (error)	F statistic	p-value
	QA-CGX	7695.26	6525.07	8622.83		0.0010053			1	4	142.171	0.0003
	GA-C16-OH-CGX	350.087	396.63	381.042
